# Supplementary material for: Modulation of the microbiota-lipid-brain axis by modified Chaihu-Longgu-Muli Decoction ameliorates chronic stress-induced depression
Source: Front Mol Neurosci. 2026 Jul 2;19:1865663. doi: 10.3389/fnmol.2026.1865663 (PMC13372971; doi:10.3389/fnmol.2026.1865663)
Supplement: Supplementary file 1 [file Table_1.XLSX]

## Sheet: Sheet1
Species	Tissue	Sample	Group
SD rats	serum	576	CON1
SD rats	serum	682	CON2
SD rats	serum	575	CON3
SD rats	serum	681	CON4
SD rats	serum	578	CON5
SD rats	serum	577	CON6
SD rats	serum	556	MOD1
SD rats	serum	583	MOD2
SD rats	serum	554	MOD3
SD rats	serum	542	MOD4
SD rats	serum	540	MOD5
SD rats	serum	551	MOD6
SD rats	serum	584	CH1
SD rats	serum	562	CH2
SD rats	serum	552	CH3
SD rats	serum	537	CH4
SD rats	serum	549	CH5
SD rats	serum	580	CH6
