# Supplementary material for: Modulation of the microbiota-lipid-brain axis by modified Chaihu-Longgu-Muli Decoction ameliorates chronic stress-induced depression
Source: Front Mol Neurosci. 2026 Jul 2;19:1865663. doi: 10.3389/fnmol.2026.1865663 (PMC13372971; doi:10.3389/fnmol.2026.1865663)
Supplement: Supplementary file 2 [file Table_2.XLSX]

## Sheet: Sheet1
Index	Mode	Compounds	物质	Class I	物质一级分类	Class II	物质二级分类	Formula	Q1 (Da)	Molecular weight (Da)	RT (min)	Adduct	Mass error	Level	score	LC mode	CAS	PubChem CID	HMDB	Metlin	cpd_ID	576	682	575	681	578	577	556	583	554	542	540	551	584	562	552	537	549	580	QC01	QC02	QC03	QC04	kegg_map
ME0109274	T3_positive	Pipecolic acid	胡椒酸	Organic acid and Its derivatives	有机酸及其衍生物	Organic acid and Its derivatives	有机酸及其衍生物	C6H11NO2	130.086	129.079	0.755	[M+H]+	0.7	1a	0.9926	rp	535-75-1	849	HMDB0000070	50	C00408	6.7176e+07	89601090	6.92193e+07	6.59936e+07	1.02842e+08	7.11713e+07	6.20806e+07	7.39024e+07	9.07326e+07	8.48668e+07	6.53111e+07	9.67191e+07	9.47142e+07	80423380	7.93396e+07	7.10664e+07	6.32285e+07	4.97324e+07	8.39449e+07	8.19695e+07	8.2504e+07	8.4151e+07	ko00310,ko01100
ME0169283	T3_positive	2-Amino-1-phenylethanol	2-氨基-1-苯基乙醇	Alcohol and amines	醇、胺类	Alcohols	醇类	C8H11NO	120.081	137.084	1.7089	[M+H-H2O]+	0.35	1a	0.9799	rp	7568-93-6	1000	HMDB0001065	59	C02735	4.13856e+08	3.433e+08	4.85937e+08	6.69832e+08	5.18645e+08	8.98725e+08	3.29096e+08	8.06987e+08	8.00242e+08	3.3208e+08	6.58287e+08	5.30899e+08	6.1277e+08	8.78586e+08	3.51297e+08	1.65439e+08	5.68352e+08	8.74942e+08	3.95828e+08	5.11513e+08	4.76556e+08	4.74032e+08	-
ME0169549	T3_positive	Niacinamide	烟酰胺	Alcohol and amines	醇、胺类	Amines	胺类	C6H6N2O	123.055	122.048	1.4795	[M+H]+	0.475	1a	0.9796	rp	98-92-0	936	HMDB0001406	1497	C00153	6.7226e+08	6.04419e+08	6.63046e+08	4.579e+08	3.72291e+08	4.19489e+08	6.70301e+08	4.1901e+08	3.207e+08	4.26738e+08	4.46997e+08	3.43958e+08	5.35116e+08	6.76785e+08	6.20532e+08	3.30564e+08	4.924e+08	3.00307e+08	4.25191e+08	4.27617e+08	4.27827e+08	4.35818e+08	ko00760,ko01100,ko01240,ko04977
ME0194064	T3_positive	Acetyl-L-carnitine	乙酰左旋肉碱	FA	脂肪酰类	CAR	酰基肉碱	C9H17NO4	204.123	203.116	1.2382	[M+H]+	0.9	1a	0.972	rp	3040-38-8 | 14992-62-2	7045767	HMDB0000201	956	C02571	635398989	7.89999e+08	6.22105e+08	6.00605e+08	5.13909e+08	5.11105e+08	3.91761e+08	5.54605e+08	5.95751e+08	4.48842e+08	4.92918e+08	5.77192e+08	6.04342e+08	5.93732e+08	6.45812e+08	7.95581e+08	6.24769e+08	5.65283e+08	5.44098e+08	5.49754e+08	5.44956e+08	5.46106e+08	ko04931
ME0123207	T3_positive	Epsilon-caprolactam	ε-己内酰胺	Heterocyclic compounds	杂环化合物	Heterocyclic compounds	杂环化合物	C6H11NO	114.091	113.084	2.8687	[M+H]+	0.15	1a	0.967	rp	105-60-2	7768	HMDB0062769	-	C06593	612560	793405	735042	751449	626622	374755	1.96942e+07	611380	357385	340653	278586	501408	7.55327e+07	5.11989e+07	500366	403352	424221	2.78036e+07	1.01978e+07	1.02048e+07	1.01598e+07	9.94541e+06	ko01100
ME0169369	T3_positive	L-Lysine	L-赖氨酸	Amino acid and Its metabolites	氨基酸及其代谢物	Amino acids	氨基酸	C6H14N2O2	147.113	146.106	0.7612	[M+H]+	0.175	1a	0.9643	rp	56-87-1	5962	HMDB0000182	5200	C00047	1.84698e+08	2.53984e+08	1.93034e+08	1.79897e+08	2.70152e+08	2.09682e+08	1.86679e+08	2.20444e+08	2.63725e+08	2.34274e+08	2.0495e+08	2.23017e+08	2.63922e+08	2.12482e+08	2.14492e+08	2.12459e+08	1.74744e+08	1.45603e+08	2.01377e+08	2.02783e+08	2.0345e+08	2.01653e+08	ko00310,ko00470,ko00780,ko00970,ko01100,ko01210,ko01230,ko02010,ko04974
MEDP0401	T3_positive	5'-Deoxy-5'-(Methylthio) Adenosine	5-脱氧-5-甲硫腺苷	Nucleotide and Its metabolites	核苷酸及其代谢物	Nucleotide and Its metabolites	核苷酸及其代谢物	C11H15N5O3S	298.096	297.09	2.8315	[M+H]+	1.65	1a	0.9634	rp	2457-80-9	439176	HMDB0001173	3425	C00170	2.81375e+07	2.4486e+07	3.60301e+07	2.31105e+07	2.67494e+07	2.63138e+07	3.2689e+07	5.04407e+07	2.37552e+07	3.6351e+07	3.58106e+07	3.70911e+07	2.96873e+07	4.23103e+07	4.43588e+07	4.6507e+07	4.9156e+07	2.49798e+07	3.6095e+07	3.78883e+07	3.77213e+07	3.74224e+07	ko00270,ko01100
ME0117231	T3_positive	1-Methylnicotinamide	1-甲基烟酰胺	Alcohol and amines	醇、胺类	Amines	胺类	C7H9N2O+	137.071	137.071	0.9609	[M+]+	0.025	1a	0.9612	rp	3106-60-3	457	HMDB0000699	5667	C02918	2.06398e+08	9.98022e+07	1.96135e+07	5.03716e+07	4.44262e+07	2.69093e+06	3.62208e+06	7.16767e+06	3.98626e+07	4.89385e+06	83426042	1.2552e+06	2.35912e+07	7.48447e+07	8.43322e+07	6.85045e+07	2.01723e+06	5.79191e+06	3.16654e+07	3.44673e+07	2.25704e+07	3.09752e+07	ko00760,ko01100,ko04976
MEDN0006	T3_positive	L-Tyrosine	L-酪氨酸	Amino acid and Its metabolites	氨基酸及其代谢物	Amino acids	氨基酸	C9H11NO3	182.081	181.074	1.2891	[M+H]+	0.225	1a	0.9595	rp	60-18-4	6057	HMDB0000158	34	C00082	5.51328e+08	7.38368e+08	7.47165e+08	7.6801e+08	6.57699e+08	8.64096e+08	6.12244e+08	5.21199e+08	6.77355e+08	5.22113e+08	5.691e+08	6.43033e+08	5.43567e+08	7.11669e+08	5.83945e+08	6.31743e+08	6.21515e+08	6.56023e+08	6.26773e+08	6.34632e+08	6.27174e+08	6.2953e+08	ko00130,ko00350,ko00360,ko00400,ko00730,ko00970,ko01100,ko01210,ko01230,ko01240,ko04728,ko04916,ko04917,ko04974,ko05012,ko05030,ko05031,ko05034,ko05230
ME0106189	T3_positive	Creatinine	肌酸酐	Organic acid and Its derivatives	有机酸及其衍生物	Organic acid and Its derivatives	有机酸及其衍生物	C4H7N3O	114.066	113.059	0.9733	[M+H]+	0.475	1a	0.9591	rp	60-27-5	588	HMDB0000562	8	C00791	1.4576e+08	9.22731e+07	1.50409e+08	1.65587e+08	1.34179e+08	1.78167e+08	1.13719e+08	9.78317e+07	1.13644e+08	1.2962e+08	2.56859e+08	1.38877e+08	1.13765e+08	1.9925e+08	1.12128e+08	1.37918e+08	1.28501e+08	1.80264e+08	1.04039e+08	1.02642e+08	1.10097e+08	1.09956e+08	ko00330,ko01100
ME0114590	T3_positive	Hexaethylene glycol	六甘醇	Alcohol and amines	醇、胺类	Alcohols	醇类	C12H26O7	300.202	282.168	2.7556	[M+NH4]+	0.625	1a	0.9591	rp	2615-15-8	17472	HMDB0061822	-	-	1.45992e+06	2.20404e+06	1.79267e+06	3245792	1.81724e+06	1.87141e+06	3.87827e+07	2.18271e+06	2.76001e+06	2.05565e+06	1.64175e+06	1.82939e+06	9.36153e+07	4.10516e+07	1.45711e+06	1.6137e+06	1.55215e+06	1.76328e+07	1.29738e+07	1.28836e+07	1.32405e+07	1.31864e+07	-
MEDP0125	T3_positive	Choline	胆碱	Tryptamines,Cholines,Pigments	色胺、胆碱、色素	Cholines	胆碱类	C5H14NO+	104.107	104.108	0.8742	[M+]+	0.15	1a	0.9587	rp	62-49-7	305	HMDB0000097	56	C00114	2.82041e+09	2.51947e+09	2.11136e+09	2.63701e+09	2.39661e+09	3.28624e+09	1.95414e+09	1.89823e+09	2.35057e+09	2.01325e+09	2.10666e+09	2.02659e+09	1.5475e+09	1.73088e+09	1.6166e+09	1.91125e+09	2.1928e+09	2.04895e+09	2.07559e+09	2.08652e+09	2.07045e+09	2.07187e+09	ko00260,ko00564,ko01100,ko02010,ko04725,ko04976,ko05231
MEDP0577	T3_positive	Carnitine isoC4:0	异丁酰肉碱	FA	脂肪酰类	CAR	酰基肉碱	C11H21NO4	232.154	231.147	2.2673	[M+H]+	0.4	1a	0.9574	rp	25518-49-4	10177002	HMDB0000736	-	-	1.7741e+08	1.93e+08	2.16561e+08	4.2037e+08	1.62421e+08	2.52191e+08	1.44297e+08	2.57632e+08	3.13526e+08	1.41846e+08	1.65128e+08	1.31867e+08	1.32314e+08	1.75604e+08	1.04414e+08	2.07816e+08	2.11728e+08	2.80367e+08	1.93612e+08	1.95003e+08	1.96801e+08	1.95112e+08	-
ME0108213	T3_positive	Methionine	蛋氨酸	Amino acid and Its metabolites	氨基酸及其代谢物	Amino acids	氨基酸	C5H11NO2S	150.058	149.051	1.2756	[M+H]+	1.375	1a	0.9568	rp	63-68-3	6137	HMDB0000696	5664	C00073	4.557e+08	4.82787e+08	4.80663e+08	6.39741e+08	4.71233e+08	4.86105e+08	3.95645e+08	4.32848e+08	5.93883e+08	4.75488e+08	4.55603e+08	7.04107e+08	4.97913e+08	5.4676e+08	5.0293e+08	3.68653e+08	4.34246e+08	5.37876e+08	4.56197e+08	4.56462e+08	4.61798e+08	4.59666e+08	ko00270,ko00470,ko00970,ko01100,ko01210,ko01230,ko01240,ko01523,ko04148,ko04974,ko04978,ko04980,ko05230
ME0159863	T3_positive	Hypoxanthine	次黄嘌呤	Nucleotide and Its metabolites	核苷酸及其代谢物	Nucleotide and Its metabolites	核苷酸及其代谢物	C5H4N4O	137.046	136.038	1.3901	[M+H]+	0.275	1a	0.9563	rp	68-94-0	790	HMDB0000157	83	C00262	30628.1	33238.4	1.89278e+06	444877	1.81993e+06	1.98555e+06	2.61059e+07	26697.5	17345	2.30836e+06	67027.7	41916	8.78424e+07	126658	5.06759e+07	99503.8	61594.5	11955859	9.8315e+06	9.98388e+06	9.84411e+06	9.93432e+06	ko00230,ko01100,ko01232
ME0126003	T3_positive	Oxindole	羟吲哚	Heterocyclic compounds	杂环化合物	Indole and Its derivatives	吲哚及其衍生物	C8H7NO	134.06	133.053	3.2316	[M+H]+	0.4	1a	0.956	rp	59-48-3	321710	HMDB0061918	-	C12312	3.72079e+07	6.63103e+07	3.22721e+07	5.2364e+07	5.91722e+07	4.95152e+07	1.08918e+07	4.91573e+07	3.0707e+07	1.7363e+07	2.48964e+07	4.96504e+07	4.36531e+07	6.51033e+07	4.79717e+07	5.65044e+07	4.55952e+07	5.01091e+07	4.29693e+07	4.58447e+07	4.57838e+07	4.45027e+07	ko01100
MEDP0081	T3_positive	Serotonin	五羟色胺	Tryptamines,Cholines,Pigments	色胺、胆碱、色素	Tryptamines	色胺	C10H12N2O	177.102	176.095	1.6755	[M+H]+	0.15	1a	0.9548	rp	50-67-9	5202	HMDB0000259	-	C00780	7.02989e+07	7.06078e+07	6.51025e+07	5.73417e+07	5.75956e+07	8.71677e+07	6.79509e+07	4.98208e+07	7.52115e+07	6.14986e+07	8.96484e+07	8.70368e+07	1.24287e+08	8.84113e+07	7.35334e+07	8.25808e+07	6.72158e+07	6.77167e+07	7.19963e+07	7.27799e+07	7.2261e+07	7.2275e+07	ko00380,ko01100,ko04024,ko04080,ko04540,ko04721,ko04726,ko04742,ko04750,ko04976,ko05207
ME0169387	T3_positive	L-Carnitine	左旋肉碱	Amino acid and Its metabolites	氨基酸及其代谢物	Amino acids	氨基酸	C7H15NO3	162.112	161.105	1.0361	[M+H]+	1.725	1a	0.9493	rp	541-15-1	10917	HMDB0000062	52	C00318	1.88561e+08	1.55217e+08	1.55069e+08	1.62019e+08	139004372	1.31967e+08	3.12066e+08	4.02701e+08	1.46309e+08	1.27325e+08	1.21376e+08	4.54559e+08	1.7804e+08	1.64748e+08	3.71451e+08	2.03124e+08	1.63707e+08	4.29274e+08	3.90628e+08	3.91006e+08	3.93849e+08	3.9397e+08	ko04714,ko04976,ko05415
MEDP0514	T3_positive	Thiamine	硫胺素	Heterocyclic compounds	杂环化合物	Heterocyclic compounds	杂环化合物	C12H17N4OS+	265.111	265.112	1.2631	[M+]+	2.275	1a	0.9481	rp	70-16-6	1130	HMDB0000235	-	C00378	7.54751e+07	1.0507e+08	7.95933e+07	1.25539e+08	1.08096e+08	1.49651e+08	6.76119e+07	8.8813e+07	1.66128e+08	1.00417e+08	1.18501e+08	1.20247e+08	6.8627e+07	5.38078e+07	9.73525e+07	7.47975e+07	9.50874e+07	1.02032e+08	9.33049e+07	9.34304e+07	9.37985e+07	9.32421e+07	ko00730,ko01100,ko01240,ko02010,ko04122,ko04977
MEDP1610	T3_positive	Proline betaine	水苏碱	Amino acid and Its metabolites	氨基酸及其代谢物	Amino acid derivatives	氨基酸衍生物	C7H13NO2	144.102	143.095	1.0735	[M+H]+	0.825	1a	0.9471	rp	471-87-4	115244	HMDB0004827	7089	C10172	1.47935e+07	2.28837e+07	1.14412e+07	2.31868e+07	9.44085e+06	1.64217e+07	1.08972e+07	1.80635e+07	1.41585e+07	1.38171e+07	1.1816e+07	1.36844e+07	1.55423e+07	2.0228e+07	1.31777e+07	1.35822e+07	1.29898e+07	1.63339e+07	1.41896e+07	1.46811e+07	1.43639e+07	1.45659e+07	-
ME0125035	T3_positive	Methy Indole-3-Acetate	吲哚-3-乙酸甲酯	Heterocyclic compounds	杂环化合物	Indole and Its derivatives	吲哚及其衍生物	C11H11NO2	189.074	189.079	5.2325	[M+]+	11.45	1a	0.9464	rp	1912-33-0	74706	HMDB0029738	-	C20635	348408	443443	1.01648e+06	626229	501298	289289	407381	790190	690907	57678	473002	475578	642462	499739	436527	790951	580843	353690	592213	604073	585652	609178	-
ME0169424	T3_positive	Ornithine	L-鸟氨酸	Amino acid and Its metabolites	氨基酸及其代谢物	Amino acids	氨基酸	C5H12N2O2	133.105	132.09	0.9361	[M+H]+	20.05	1a	0.9436	rp	3184-13-2	6262	HMDB0000214	27	C00077	1.56017e+06	2.38311e+06	1.31493e+06	2.29193e+06	3.45396e+06	3.22945e+06	2.27545e+06	1.2852e+06	2.05806e+06	1.77466e+06	1.86628e+06	1.81421e+06	5.72937e+06	2.27164e+06	3.00264e+06	1.77106e+06	3.07051e+06	5.48542e+06	3.4286e+06	3.15035e+06	3.14974e+06	3.35108e+06	ko00220,ko00330,ko00470,ko00480,ko01100,ko01210,ko01230,ko02010,ko04148
ME0168643	T3_positive	5-Methylcytosine	5-甲基胞嘧啶	Nucleotide and Its metabolites	核苷酸及其代谢物	Nucleotide and Its metabolites	核苷酸及其代谢物	C5H7N3O	126.066	125.059	1.2891	[M+H]+	0.225	1a	0.9435	rp	554-01-8	65040	HMDB0002894	3247	C02376	1.36227e+08	1.24183e+08	1.34613e+08	1.40401e+08	1.31005e+08	1.41895e+08	1.50308e+08	1.63687e+08	1.19458e+08	1.89533e+08	1.78689e+08	1.41432e+08	1.79122e+08	1.40759e+08	1.24765e+08	1.23219e+08	1.24941e+08	1.52973e+08	1.41157e+08	1.42854e+08	1.41837e+08	1.41686e+08	ko00240,ko01100
ME0168837	T3_positive	Betaine	甜菜碱	Others	其他	Others	其他	C5H11NO2	118.086	117.079	1.0485	[M+H]+	0.2	1a	0.9427	rp	107-43-7	247	HMDB0000043	-	C00719	4.36792e+08	5.35903e+08	3.29988e+08	3.88783e+08	4.97541e+08	6.0038e+08	3.17815e+08	3.6818e+08	4.09013e+08	3.73776e+08	4.62398e+08	4.0471e+08	5.0251e+08	4.88618e+08	5.05544e+08	4.09784e+08	4.77063e+08	4.90065e+08	4.46621e+08	4.51638e+08	4.52625e+08	4.59114e+08	ko00260,ko01100,ko02010
MEDN0305	T3_positive	Creatine	肌酸	Organic acid and Its derivatives	有机酸及其衍生物	Organic acid and Its derivatives	有机酸及其衍生物	C4H9N3O2	154.058	131.07	0.8989	[M+Na]+	1.2	1a	0.9418	rp	57-00-1	586	HMDB0000064	7	C00300	1.13479e+08	1.28006e+08	3.13357e+08	1.20952e+08	1.18174e+08	1.80005e+08	2.65165e+08	1.80253e+08	1.02824e+08	1.76903e+08	8.02404e+07	1.64105e+08	1.32862e+08	1.24431e+08	1.95165e+08	1.34759e+08	1.10263e+08	1.68346e+08	1.74727e+08	1.75904e+08	1.77208e+08	1.75655e+08	ko00260,ko00330,ko01100
ME0007319	T3_positive	Hippuric acid	马尿酸	Organic acid and Its derivatives	有机酸及其衍生物	Organic acid and Its derivatives	有机酸及其衍生物	C9H9NO3	180.065	179.058	3.1204	[M+H]+	0.1	1a	0.9415	rp	495-69-2	464	HMDB0000714	1301	C01586	1.59412e+07	1.1647e+07	2.1347e+07	1.35308e+07	1.21911e+07	1.43978e+07	1.16636e+07	1.76644e+07	1.37852e+07	1.45022e+07	2.20905e+07	1.85375e+07	1.46939e+07	2.62155e+07	2.41231e+07	1.62671e+07	1.17286e+07	1.38965e+07	1.45047e+07	1.49118e+07	1.45503e+07	1.48872e+07	-
ME0114745	T3_positive	L-Kynurenine	L-犬尿氨酸	Amino acid and Its metabolites	氨基酸及其代谢物	Amino acids	氨基酸	C10H12N2O3	209.091	208.085	1.9753	[M+H]+	2.225	1a	0.9372	rp	2922-83-0	161166	HMDB0000684	72	C00328	5.28859e+07	4.02116e+07	3.77066e+07	5.29303e+07	8.31518e+07	5.067e+07	4.74256e+07	4.69883e+07	7.01999e+07	2.32497e+07	5.33697e+07	4.45599e+07	4.37888e+07	5.66652e+07	5.19159e+07	3.56426e+07	2.16836e+07	5.94671e+07	4.19574e+07	4.23911e+07	4.23136e+07	4.30618e+07	ko00380,ko01100,ko01240,ko05143
ME0017091	T3_positive	Cholic acid	胆酸	Bile acids	胆汁酸	Bile acids	胆汁酸	C24H40O5	426.323	408.288	6.1772	[M+NH4]+	2.65058	1a	0.9314	rp	81-25-4	221493	HMDB0000619	206	C00695	2.12621e+07	1.22373e+08	3.86315e+07	8.03301e+07	3.13408e+07	1.31321e+08	7.63637e+06	2.14628e+07	7.05256e+07	1.50492e+07	1.33838e+07	1.78665e+07	1.36045e+07	3.42633e+07	7.55139e+07	2.33073e+07	5.00742e+07	2.98467e+06	3.58855e+07	3.58759e+07	3.61664e+07	3.61649e+07	ko00120,ko01100,ko04976
ME0107537	T3_positive	Indole	吲哚	Heterocyclic compounds	杂环化合物	Indole and Its derivatives	吲哚及其衍生物	C8H7N	118.065	117.058	2.4469	[M+H]+	0.375	1a	0.9299	rp	120-72-9	798	HMDB0000738	286	C00463	1.92023e+08	2.03436e+08	1.61038e+08	1.76789e+08	1.58949e+08	2.116e+08	2.25121e+08	1.60123e+08	1.97043e+08	1.50165e+08	1.50621e+08	1.53834e+08	2.28507e+08	1.84165e+08	1.58296e+08	1.78432e+08	1.79117e+08	1.88465e+08	1.6183e+08	1.63034e+08	1.61305e+08	1.59714e+08	ko00380,ko00400,ko01100,ko04974
ME0012353	T3_positive	13-Docosenamide	13-多考酰胺	Alcohol and amines	醇、胺类	Amines	胺类	C22H43NO	338.341	337.334	9.4192	[M+H]+	1.925	1a	0.9258	rp	112-84-5	5365371	HMDB0244507	64926	-	2.3183e+06	3.65444e+06	2.08894e+06	1.77001e+06	5.95715e+06	739101	1.75324e+06	1.89109e+06	5.94757e+06	5.78467e+06	1.90345e+06	7.79861e+06	1.62011e+06	1.63315e+07	1.63293e+06	6.14994e+06	2.47198e+06	5.27877e+06	3.55406e+06	3.83548e+06	3.73855e+06	3.85676e+06	-
ME0014906	T3_positive	6-Keto-prostaglandin F1alpha	6-酮-前列腺素 F1alpha	Hormones and hormone related compounds	激素及激素相关物质	Hormones and hormone related compounds	激素及激素相关物质	C20H34O6	393.223	370.236	5.3962	[M+Na]+	4.85	1a	0.9244	rp	58962-34-8	5280888	HMDB0002886	6782	C05961	7.09875e+06	3.33346e+06	6.05241e+06	1.44849e+07	4.91861e+06	7.43629e+06	6.34735e+06	6.928e+06	4.76265e+06	4.6583e+06	5.821e+06	3.49358e+06	2.14731e+06	7.71709e+06	3.46199e+06	5.1465e+06	1.32429e+07	1.22058e+07	8.35264e+06	8.20867e+06	8.19131e+06	7.30837e+06	ko00590,ko01100
ME0117082	T3_positive	Indole-3-propionic acid	3-吲哚丙酸	Organic acid and Its derivatives	有机酸及其衍生物	Organic acid and Its derivatives	有机酸及其衍生物	C11H11NO2	190.086	189.079	5.0044	[M+H]+	0.45	1a	0.9157	rp	830-96-6	3744	HMDB0002302	6602	-	1.11098e+06	1.49505e+06	1.31617e+06	2.79514e+06	2.04365e+06	1.79125e+06	933719	1.67315e+06	1.21431e+06	228150	1.48849e+06	1.63158e+06	1.22381e+06	2.02726e+06	2.31166e+06	1.21358e+06	1.41921e+06	1.3097e+06	1.45049e+06	1.46844e+06	1.49653e+06	1.46777e+06	-
ME0006930	T3_positive	Dopamine	多巴胺	Alcohol and amines	醇、胺类	Polyamines	多胺	C8H11NO2	136.075	153.079	1.2891	[M+H-H2O]+	0.7	1a	0.915	rp	62-31-7	681	HMDB0000073	64	C03758	1.4118e+08	1.90969e+08	1.90352e+08	2.0397e+08	1.78426e+08	2.34917e+08	1.57312e+08	1.38345e+08	1.77532e+08	1.42866e+08	1.549e+08	1.72096e+08	1.48217e+08	1.93019e+08	1.58791e+08	1.73235e+08	1.64142e+08	1.72313e+08	1.67053e+08	1.68583e+08	1.68402e+08	1.70308e+08	ko00350,ko01100,ko04024,ko04080,ko04540,ko04721,ko04728,ko04917,ko04976,ko05012,ko05030,ko05031,ko05032,ko05034
ME0105103	T3_positive	3-Methyl-L-histidine	3-甲基-L-组氨酸	Amino acid and Its metabolites	氨基酸及其代谢物	Amino acid derivatives	氨基酸衍生物	C7H11N3O2	170.092	169.085	0.7612	[M+H]+	1.325	1a	0.9129	rp	368-16-1	64969	HMDB0000479	5466	C01152	7.36794e+06	5.23973e+06	1.31828e+07	7.38242e+06	6.75563e+06	5.50361e+06	1.01218e+07	7.9757e+06	3.03867e+06	7.73526e+06	6.74207e+06	5.60451e+06	7.59185e+06	7.94828e+06	7.05026e+06	6.98181e+06	6.92964e+06	4.50708e+06	7.64784e+06	7.81521e+06	7.74443e+06	7.69627e+06	ko00340,ko01100
MEDN1024	T3_positive	Piperidine acid	哌啶酸	Organic acid and Its derivatives	有机酸及其衍生物	Organic acid and Its derivatives	有机酸及其衍生物	C6H11NO2	130.086	129.079	1.2756	[M+H]+	0.7	1a	0.912	rp	1723-00-8	439227	HMDB0005960	-	-	4.36089e+07	4.07745e+07	4.09102e+07	6.29116e+07	3.28471e+07	3.66481e+07	4.04749e+07	4.97257e+07	3.93838e+07	4.52699e+07	3.13924e+07	4.34444e+07	7.00903e+07	4.78339e+07	4.11784e+07	5.52924e+07	4.27058e+07	4.48657e+07	4.13048e+07	4.19063e+07	4.31194e+07	4.19208e+07	-
ME0193943	T3_positive	Epinephrine	肾上腺素	Hormones and hormone related compounds	激素及激素相关物质	Hormones and hormone related compounds	激素及激素相关物质	C9H13NO3	166.083	183.089	0.922	[M+H-H2O]+	6.85	1a	0.912	rp	51-43-4	5816	HMDB0000068	5127	C00788	3.09668e+07	9.88439e+07	4.45276e+07	7.59594e+07	5.16255e+07	5.20395e+07	5.16689e+07	5.69142e+07	5.37892e+07	3.03845e+07	2.59483e+07	3.87839e+07	4.03421e+07	3.48931e+07	6.29674e+07	3.44034e+07	58742314	6.78738e+07	5.15511e+07	4.8426e+07	5.34736e+07	5.26245e+07	ko00350,ko01100,ko04024,ko04080,ko04261,ko04923,ko04924,ko05207
ME0111287	T3_positive	Sphinganine	鞘氨醇	SP	鞘脂类	SPH	鞘氨醇	C18H39NO2	302.304	301.298	6.4429	[M+H]+	2.95	1a	0.9034	rp	764-22-7	91486	HMDB0000269	-	C00836	3.60024e+08	3.28738e+08	3.87331e+08	2.69879e+08	4.78596e+08	3.67996e+08	2.90436e+08	2.97766e+08	2.95298e+08	2.97423e+08	4.4895e+08	3.01979e+08	2.47537e+08	3.02426e+08	4.41709e+08	2.88119e+08	4.04612e+08	3.34072e+08	4.8769e+08	4.94339e+08	4.55936e+08	4.6794e+08	ko00600,ko01100,ko04071
ME0126333	T3_positive	Pyridoxal	吡哆醛	Heterocyclic compounds	杂环化合物	Heterocyclic compounds	杂环化合物	C8H9NO3	168.065	167.058	1.2756	[M+H]+	1.1	1a	0.8992	rp	66-72-8	1050	HMDB0001545	6312	C00250	1.29118e+07	2.12501e+07	5.47139e+06	1.76422e+07	1.48007e+07	2.80192e+07	1.23752e+07	2.33061e+07	3.23567e+07	2.23408e+07	2.83796e+07	1.80913e+07	2.25069e+07	1.42471e+07	2.69355e+07	1.50598e+07	2.04952e+07	1.83913e+07	2.19343e+07	2.19373e+07	2.20128e+07	2.20593e+07	ko00750,ko01100,ko01240,ko04977
ME0169297	T3_positive	Indole-3-carbinol	吲哚-3-甲醇	Heterocyclic compounds	杂环化合物	Indole and Its derivatives	吲哚及其衍生物	C9H9NO	130.065	147.068	5.0044	[M+H-H2O]+	0.475	1a	0.8979	rp	700-06-1	3712	HMDB0005785	-	-	3.85037e+06	4.71719e+06	4.02654e+06	7.10138e+06	5.5237e+06	4.65722e+06	3.49499e+06	5.36382e+06	4.33613e+06	3.03987e+06	4.58409e+06	5.07024e+06	4.04343e+06	5.36219e+06	5.56042e+06	4.02062e+06	4.29485e+06	4.22822e+06	4.36978e+06	4.37624e+06	4.36589e+06	4.37417e+06	-
MEDL02028	T3_positive	Spermidine	亚精胺	Alkaloids	生物碱	Phenolamine	酚胺	C7H19N3	146.165	145.158	1.2756	[M+H]+	0.25	1a	0.876	rp	124-20-9	1102	HMDB0001257	254	C00315	7.15159e+07	9.74015e+07	1.1826e+08	8.29675e+07	8.91044e+07	1.11836e+08	5.25159e+07	7.90075e+07	1.15972e+08	6.27008e+07	6.03242e+07	6.75109e+07	3.75042e+07	4.09188e+07	6.57843e+07	5.28074e+07	1.05946e+08	6.69241e+07	7.48369e+07	7.53295e+07	7.51195e+07	7.52022e+07	ko00330,ko00410,ko00480,ko01100,ko02010,ko04976
ME0055024	T3_positive	MG(18:2/0:0/0:0)	MAG 18:2	GL	甘油脂类	MG	单甘油酯	C21H38O4	337.274	354.277	8.8765	[M+H-H2O]+	1.475	1a	0.8757	rp	26545-74-4	5283469	HMDB0242115	-	C01885	3.32684e+06	2.27853e+06	4.61856e+06	3.03164e+06	8.17092e+06	8.25973e+06	2.39574e+06	3.84374e+06	3.67717e+06	5.68349e+06	4.68931e+06	3.09852e+06	496706	2.18979e+06	4.3249e+06	1.71871e+06	2.67703e+06	4.89996e+06	2.69928e+06	2.74033e+06	2.58204e+06	2.39735e+06	ko00561,ko01100,ko04714,ko04923,ko04975,ko04977
ME0169682	T3_positive	Piperidine	哌啶	Heterocyclic compounds	杂环化合物	Heterocyclic compounds	杂环化合物	C5H11N	86.0968	85.0891	1.3016	[M+H]+	0.875	1a	0.8745	rp	110-89-4	8082	HMDB0034301	-	C01746	2.41092e+09	2.25344e+09	2.58708e+09	2.36328e+09	2.47604e+09	2.71148e+09	2.0046e+09	2.01544e+09	2.24693e+09	2.14464e+09	2.28947e+09	2.20071e+09	2.53101e+09	2.0514e+09	2.60578e+09	1.92809e+09	2.15183e+09	2.74676e+09	2.19265e+09	2.21533e+09	2.19504e+09	2.22694e+09	ko04974
MEDP0513	T3_positive	Palmitic amide	十六碳酰胺	FA	脂肪酰类	Others	其他	C16H33NO	256.263	255.256	6.2277	[M+H]+	1.775	1a	0.8635	rp	629-54-9	69421	HMDB0012273	-	-	1.35371e+07	1.1429e+07	7.52484e+06	12385300	1.06492e+07	6.16058e+06	8.15224e+06	6.03224e+06	8.16245e+06	6.8679e+06	1.738e+07	6.14048e+06	1.13252e+07	1.30666e+07	3.0972e+06	9.88602e+06	1.08283e+07	1.2857e+07	1.32664e+07	1.36999e+07	1.34503e+07	1.35838e+07	-
ME0168454	T3_positive	(2E)-Decenoyl-ACP	环亮氨酸	Amino acid and Its metabolites	氨基酸及其代谢物	Amino acid derivatives	氨基酸衍生物	C6H11NO2	130.086	129.079	0.9485	[M+H]+	0.7	1a	0.8619	rp	52-52-8	2901	HMDB0062225	-	C03969	2.00442e+07	3.95274e+07	1.95751e+07	1.99495e+07	2.66838e+07	3.58163e+07	3.45124e+07	2.13748e+07	2.26514e+07	4.03043e+07	3.16257e+07	1.62088e+07	1.96122e+07	1.95953e+07	1.90936e+07	1.82377e+07	1.89049e+07	1.37889e+07	2.75974e+07	2.82307e+07	2.97949e+07	2.85474e+07	-
ME0168601	T3_positive	4-Hydroxybenzaldehyde	4-羟基苯甲醛	Benzene and substituted derivatives	苯及其衍生物	Benzene and substituted derivatives	苯及其衍生物	C7H6O2	123.044	122.037	1.2891	[M+H]+	0.2	1a	0.8506	rp	123-08-0	126	HMDB0011718	-	C00633	5.8551e+07	79031260	8.10122e+07	7.81801e+07	7.17865e+07	9.12774e+07	6.53965e+07	5.82674e+07	7.12057e+07	5.43523e+07	5.99768e+07	7.10714e+07	6.0073e+07	7.90154e+07	6.6638e+07	7.11553e+07	6.40117e+07	7.01959e+07	6.88995e+07	6.97908e+07	6.95495e+07	6.89291e+07	ko01100
MEDN1534	T3_positive	Tagatose	塔格糖	Carbohydrates and Its metabolites	碳水化合物及其代谢物	Sugars	糖类	C6H12O6	203.053	180.063	1.2006	[M+Na]+	0.475	1a	0.8485	rp	41847-61-4	439312	HMDB0003418	-	C00795	1.38297e+08	8.26857e+07	1.3889e+08	7.91297e+07	7.07932e+07	6.86698e+07	1.58829e+08	1.75823e+08	7.06586e+07	1.07435e+08	1.288e+08	1.18745e+08	1.22776e+08	1.49623e+08	1.42538e+08	1.1241e+08	1.03212e+08	8.83501e+07	1.28587e+08	1.28382e+08	1.25014e+08	1.2627e+08	ko00052,ko01100
ME0110047	T3_positive	Tropate	莨菪酸	Organic acid and Its derivatives	有机酸及其衍生物	Organic acid and Its derivatives	有机酸及其衍生物	C9H10O3	131.049	166.063	1.9498	[M+H-2H2O]+	0.225	1a	0.8464	rp	552-63-6	10726	HMDB0062590	-	C01456	2.7696e+07	3.18258e+07	3.57224e+07	4.04499e+07	3.53534e+07	3.63549e+07	2.86025e+07	2.57181e+07	2.93136e+07	2.76024e+07	4.07952e+07	3.67862e+07	2.48202e+07	4.46749e+07	3.34159e+07	2.77581e+07	29378695	3.561e+07	2.90092e+07	2.9547e+07	2.95173e+07	2.89671e+07	-
ME0133678	T3_positive	4-Hydroxycinnamic acid	4-香豆酸	Benzene and substituted derivatives	苯及其衍生物	Phenolic acids	酚酸类	C9H8O3	165.054	164.047	1.2891	[M+H]+	1.1	1a	0.846	rp	501-98-4	637542	HMDB0002035	6450	C00811	1.14054e+08	1.44091e+08	1.48129e+08	1.59306e+08	1.43007e+08	1.84727e+08	1.27318e+08	1.12443e+08	1.37053e+08	1.14296e+08	1.15527e+08	1.40664e+08	1.11918e+08	1.49264e+08	1.18714e+08	1.30347e+08	1.30801e+08	1.36284e+08	1.28533e+08	1.30016e+08	1.29944e+08	1.31645e+08	ko00130,ko00350,ko01100
ME0009449	T3_positive	Phthalic acid	邻苯二甲酸	Organic acid and Its derivatives	有机酸及其衍生物	Organic acid and Its derivatives	有机酸及其衍生物	C8H6O4	149.023	166.027	1.2506	[M+H-H2O]+	0.275	1a	0.8412	rp	88-99-3	1017	HMDB0002107	6489	C01606	2.70103e+07	3.83514e+07	3.59951e+07	3.20874e+07	3.3022e+07	3.5477e+07	2.96419e+07	3.41109e+07	4.09457e+07	2.87498e+07	2.84143e+07	2.62484e+07	2.66846e+07	7.69536e+07	1.92601e+07	3.7071e+07	3.77862e+07	3.07719e+07	3.01203e+07	3.03339e+07	2.92449e+07	3.12309e+07	ko01100,ko02010
ME0054394	T3_positive	Lithocholic acid	石胆酸	Bile acids	胆汁酸	Bile acids	胆汁酸	C24H40O3	359.288	376.298	6.1772	[M+H-H2O]+	17.375	1a	0.8333	rp	434-13-9	9903	HMDB0000761	209	C03990	5.30914e+08	5.72613e+08	5.80565e+08	5.57267e+08	5.0852e+08	5.27713e+08	5.73655e+08	6.0561e+08	5.63504e+08	5.72474e+08	6.08899e+08	4.9618e+08	5.9163e+08	5.81345e+08	6.1283e+08	6.02084e+08	5.84037e+08	5.82944e+08	5.80307e+08	5.7512e+08	5.76387e+08	5.70722e+08	ko04976
MEDP1133	T3_positive	Bilirubin (E-E)	胆红素(E-E)	Heterocyclic compounds	杂环化合物	Heterocyclic compounds	杂环化合物	C33H36N4O6	585.274	584.264	5.5395	[M+H]+	4.81828	1a	0.8325	rp	635-65-4	5280352	HMDB0000054	81	C00486	2.4906e+07	2.86003e+07	1.67897e+07	1.90144e+07	2.09005e+07	2.18828e+07	3.04394e+07	3.26744e+07	4.36709e+07	3.10081e+07	2.0875e+07	2.78344e+07	3.02264e+07	3.04436e+07	3.35297e+07	2.05449e+07	2.45044e+07	3.54554e+07	2.67423e+07	2.63898e+07	2.61651e+07	2.65372e+07	ko00860,ko01100,ko04976
ME0014794	T3_positive	5-Hydroxyindoleacetic acid	5-羟基吲哚-3-乙酸	Organic acid and Its derivatives	有机酸及其衍生物	Organic acid and Its derivatives	有机酸及其衍生物	C10H9NO3	192.065	191.058	1.9753	[M+H]+	1.1	1a	0.8298	rp	54-16-0	1826	HMDB0000763	2975	C05635	1.18225e+07	9.99976e+06	8.25168e+06	9.85659e+06	1.65306e+07	1.0944e+07	8.84923e+06	1.1724e+07	1.1512e+07	4.71158e+06	1.26708e+07	8.8405e+06	3.32971e+06	9.27761e+06	1.45608e+07	7.42096e+06	3.35102e+06	1.43359e+07	9.70479e+06	1.01053e+07	9.96932e+06	10074940	ko00380,ko01100,ko04726
ME0105531	T3_positive	L-Alanine	L-丙氨酸	Amino acid and Its metabolites	氨基酸及其代谢物	Amino acids	氨基酸	C3H7NO2	90.0552	89.0477	0.9609	[M+H]+	0.55	1a	0.8187	rp	56-41-7	5950	HMDB0000161	-	C00041	4.17817e+07	3.90448e+07	4.29318e+07	5.78037e+07	6.60964e+07	2.41195e+07	4.24511e+07	4.51508e+07	3.757e+07	4.58114e+07	3.47509e+07	4.43224e+07	4.4237e+07	4.01659e+07	2.8012e+07	5.40797e+07	4.03677e+07	4.80401e+07	3.00245e+07	3.30377e+07	3.2403e+07	3.10618e+07	ko00250,ko00270,ko00430,ko00450,ko00470,ko00970,ko01100,ko01200,ko01210,ko01230,ko02010,ko04122,ko04974,ko04978,ko05230
ME0169728	T3_positive	Pyridoxamine	吡哆胺	Heterocyclic compounds	杂环化合物	Heterocyclic compounds	杂环化合物	C8H12N2O2	169.094	168.09	0.7488	[M+H]+	7.7	1a	0.8172	rp	85-87-0	1052	HMDB0001431	238	C00534	4.67619e+07	6.51755e+07	4.94497e+07	4.66045e+07	6.79408e+07	5.2326e+07	4.77322e+07	5.50451e+07	6.60015e+07	5.95208e+07	5.1268e+07	4.46847e+07	6.1896e+07	5.41256e+07	5.40879e+07	5.3416e+07	4.66978e+07	3.7207e+07	5.15965e+07	5.19463e+07	5.19736e+07	5.17005e+07	ko00750,ko01100,ko04977
ME0169982	T3_positive	Tyramine	酪胺	Amino acid and Its metabolites	氨基酸及其代谢物	Amino acid derivatives	氨基酸衍生物	C8H11NO	120.081	137.084	1.9498	[M+H-H2O]+	0.6	1a	0.816	rp	51-67-2	5610	HMDB0000306	60	C00483	1.8121e+09	1.96276e+09	2.28206e+09	2.4175e+09	1.92294e+09	2.29315e+09	1.62954e+09	1.5923e+09	2.14385e+09	1.98725e+09	1.91954e+09	1.89658e+09	1.95414e+09	1.92222e+09	2.02681e+09	1.68181e+09	1.74445e+09	2.24674e+09	1.95131e+09	1.96674e+09	1.96328e+09	1.98945e+09	ko00350,ko01100,ko01240,ko04080,ko04974
ME0170017	T3_positive	Xanthine	黄嘌呤	Nucleotide and Its metabolites	核苷酸及其代谢物	Nucleotide and Its metabolites	核苷酸及其代谢物	C5H4N4O2	170.061	152.033	1.3016	[M+NH4]+	15.575	1a	0.814	rp	69-89-6	1188	HMDB0000292	82	C00385	4.13224e+08	3.80734e+08	3.88805e+08	3.73269e+08	3.80525e+08	3.14974e+08	3.83744e+08	3.95563e+08	3.54906e+08	3.82285e+08	3.86619e+08	3.69017e+08	3.61151e+08	4.02505e+08	3.50784e+08	4.04639e+08	3.81264e+08	3.80983e+08	3.62243e+08	3.63426e+08	3.63299e+08	3.6593e+08	ko00230,ko00232,ko01100,ko01232
MEDN1430	T3_positive	prostaglandin A2	前列腺素A2	Hormones and hormone related compounds	激素及激素相关物质	Hormones and hormone related compounds	激素及激素相关物质	C20H30O4	317.212	334.214	5.2674	[M+H-H2O]+	1.725	1a	0.8136	rp	13345-50-1	5280880	HMDB0002752	-	C05953	6.16633e+06	1.84596e+06	4.82738e+06	8.06835e+06	5.46648e+06	6.5805e+06	1.15084e+07	9.01166e+06	3.76758e+06	4.70448e+06	7.63585e+06	3.77255e+06	3.79416e+06	1.21842e+07	7.63227e+06	8.70225e+06	8.40168e+06	7.6613e+06	6.02521e+06	6.12171e+06	6.08834e+06	6.09087e+06	ko00590,ko01100,ko04726
FDATN01492	T3_positive	DL-Methionine	DL-甲硫氨酸	Amino acid and Its metabolites	氨基酸及其代谢物	Amino acids	氨基酸	C5H11NO2S	150.058	149.051	1.0735	[M+H]+	1.125	1a	0.8098	rp	59-51-8 | 26062-47-5 | 7005-18-7 | 33807-07-7	876	HMDB0033951	-	C01733	1.3988e+08	1.44926e+08	1.33142e+08	1.7582e+08	1.45392e+08	1.6422e+08	1.17616e+08	1.33084e+08	1.53906e+07	1.4592e+08	1.26964e+08	2.0058e+07	1.39829e+08	1.63884e+07	1.53574e+08	1.09039e+08	1.28429e+08	2.02922e+08	1.35567e+08	1.38072e+08	1.36924e+08	1.35755e+08	-
MEDN0061	T3_positive	N-Phenylacetylglycine	N-苯基乙酰甘氨酸	Amino acid and Its metabolites	氨基酸及其代谢物	Amino acid derivatives	氨基酸衍生物	C10H11NO3	194.081	193.074	3.4232	[M+H]+	0.225	1a	0.8017	rp	500-98-1	68144	HMDB0000821	4237	C05598	5.51703e+06	1.09932e+07	5.14322e+06	6.47595e+06	6.58924e+06	6.21355e+06	3.2608e+06	1.33412e+07	6.32115e+06	1.51159e+06	8.61403e+06	1.21358e+07	5.67979e+06	8.14125e+06	7.88243e+06	7.93843e+06	6.75713e+06	3.89769e+06	6.25683e+06	6.56616e+06	6.54928e+06	6.72138e+06	ko00360
ME0107948	T3_positive	Pyroglutamic acid	L-焦谷氨酸	Amino acid and Its metabolites	氨基酸及其代谢物	Amino acid derivatives	氨基酸衍生物	C5H7NO3	130.05	129.043	1.0361	[M+H]+	0.025	1b	0.9585	rp	98-79-3	7405	HMDB0000267	-	C01879	1.74844e+07	4.30368e+07	8.06373e+06	4.5174e+07	41373387	2.70277e+07	1.13945e+07	1.50191e+07	1.50537e+07	2.3806e+07	2.65693e+07	1.695e+07	1.96025e+07	1.73152e+07	3.70622e+07	5.26043e+07	3.63501e+07	3.41941e+07	2.31468e+07	2.34412e+07	2.33022e+07	2.0463e+07	ko00480,ko01100
ME0107973	T3_positive	Firefly luciferin	萤火虫萤光素	Heterocyclic compounds	杂环化合物	Heterocyclic compounds	杂环化合物	C11H8N2O3S2	281.004	279.998	4.2589	[M+H]+	2.075	1b	0.8927	rp	2591-17-5	92934	HMDB0029713	65823	C02740	4.16951e+08	3.79477e+08	3.96985e+08	3.29204e+08	3.52531e+08	3.65854e+08	3.57732e+08	5.24163e+08	3.74632e+08	3.36895e+08	4.33395e+08	4.98428e+08	5.38854e+08	3.99795e+08	4.60081e+08	5.60661e+08	3.91596e+08	5.6288e+08	4.17151e+08	4.06029e+08	4.12376e+08	4.12522e+08	-
ME0168789	T3_positive	Astaxanthin	虾青素	Aldehyde,Ketones,Esters	醛、酮、酯类	Ketones	酮类	C40H52O4	619.38	596.387	7.1949	[M+Na]+	7.16851	1b	0.8868	rp	472-61-7	5281224	HMDB0002204	3671	C08580	8.74638e+06	7.73785e+06	8.21262e+06	6.82242e+06	6.19409e+06	5.99149e+06	7.12454e+06	4.93429e+06	6.52366e+06	8.08127e+06	5.00812e+06	6.41954e+06	4.60691e+06	7.59965e+06	4.65819e+06	3.00739e+06	2.8864e+06	2.4107e+06	7.53501e+06	7.38607e+06	5.91196e+06	7.57403e+06	-
ME0108676	T3_positive	Guanidinosuccinic acid	胍基琥珀酸	Organic acid and Its derivatives	有机酸及其衍生物	Organic acid and Its derivatives	有机酸及其衍生物	C5H9N3O4	176.066	175.059	0.9036	[M+H]+	2.275	1b	0.8523	rp	6133-30-8	439918	HMDB0003157	10	C03139	6.66675e+07	8.51231e+07	8.40159e+07	1.01387e+08	8.43543e+07	9.87034e+07	8.7377e+07	8.1311e+07	8.23101e+07	7.73611e+07	8.40055e+07	8.24604e+07	8.87202e+07	7.40499e+07	9.7764e+07	6.65116e+07	8.47234e+07	9.84835e+07	9.05341e+07	9.27701e+07	9.26379e+07	9.14916e+07	-
ME0169955	T3_positive	Trigonelline	葫芦巴碱	CoEnzyme and vitamins	辅酶和维生素	CoEnzyme and vitamins	辅酶和维生素	C7H7NO2	160.034	137.048	0.9976	[M+Na]+	6.7	1b	0.8357	rp	535-83-1	5570	HMDB0000875	273	C01004	42591552	1.72617e+07	1.77091e+07	2.11531e+07	2.55611e+07	1.50671e+07	4.48235e+07	4.59054e+07	5.98516e+07	4.57641e+07	1.56478e+07	2.05888e+07	7.7025e+07	1.4839e+07	5.48466e+07	2.19006e+07	2.30275e+07	1.84025e+07	3.19573e+07	3.18245e+07	3.32676e+07	2.80553e+07	-
MEDN1113	T3_positive	12-Ketolithocholic acid	12-酮基石胆酸	Bile acids	胆汁酸	Bile acids	胆汁酸	C24H38O4	355.264	390.277	6.1772	[M+H-2H2O]+	1.475	1b	0.8027	rp	5130-29-0	3080612	HMDB0000328	5317	-	5.87746e+07	3.80567e+08	1.10641e+08	2.37809e+08	8.41833e+07	4.02729e+08	2.37128e+07	6.60517e+07	2.07728e+08	4.45715e+07	3.7386e+07	5.04428e+07	3.75621e+07	1.00548e+08	2.37506e+08	6.9101e+07	1.49186e+08	1.0054e+07	1.07061e+08	1.0698e+08	1.06799e+08	1.06567e+08	-
MEDP1061	T3_positive	o-Tyrosine	DL-邻酪氨酸	Amino acid and Its metabolites	氨基酸及其代谢物	Amino acids	氨基酸	C9H11NO3	182.081	181.074	0.9609	[M+H]+	0.225	1b	0.7994	rp	2370-61-8	91482	HMDB0006050	-	-	1.05236e+07	1.32298e+07	2.86599e+07	1.31598e+07	1.4679e+07	4.21955e+07	1.05453e+07	1.09014e+07	1.04572e+07	1.15383e+07	1.11152e+07	3.68569e+07	9.11496e+06	1.56484e+07	1.16935e+07	1.20584e+07	9.96863e+06	1.1665e+07	1.22526e+07	1.18709e+07	1.22811e+07	1.22457e+07	-
ME0016406	T3_positive	Carnosine	L-肌肽	Amino acid and Its metabolites	氨基酸及其代谢物	Amino acid derivatives	氨基酸衍生物	C9H14N4O3	226.104	226.107	0.9175	[M+]+	5.475	1b	0.796	rp	305-84-0	439224	HMDB0000033	38	C00386	4.13641e+07	6.02297e+07	6.26831e+07	4.03931e+07	3.49105e+07	6.50073e+07	7.20031e+07	9.0158e+07	3.86952e+07	3.96e+07	3.30568e+07	3.84927e+07	5.3539e+07	3.99021e+07	6.68634e+07	4.86115e+07	3.08388e+07	3.04977e+07	4.81281e+07	4.81162e+07	5.06126e+07	4.81721e+07	ko00340,ko00410,ko01100
ME0109395	T3_positive	Pro-Trp	促色氨酸	Amino acid and Its metabolites	氨基酸及其代谢物	Small Peptide	小肽	C16H19N3O3	378.059	301.143	2.9808	[M-H+2K]+	7.35	1b	0.795	rp	35310-39-5	7408124	HMDB0029028	-	-	906261	288090	339219	433910	352160	390352	752151	731010	209579	135170	816153	974868	571773	374067	1.04301e+06	503811	594733	345840	706438	660862	719799	704757	-
MEDP1577	T3_positive	Norvaline	正缬氨酸	Amino acid and Its metabolites	氨基酸及其代谢物	Amino acids	氨基酸	C5H11NO2	118.086	117.079	1.6578	[M+H]+	0.2	1b	0.7947	rp	760-78-1	65098	HMDB0013716	-	C01799	1.14499e+07	1.04337e+07	1.09292e+07	1.15133e+07	1.27508e+07	6.36647e+07	1.08659e+07	1.25999e+07	1.39749e+07	1.11976e+07	1.52581e+07	1.471e+07	2.2922e+07	8.97309e+06	1.58273e+07	9.7736e+06	1.03294e+07	1.08919e+07	3.41466e+07	3.07199e+07	2.9551e+07	3.55434e+07	-
ME0108634	T3_positive	N-Acetyl-L-aspartic acid	N-乙酰天冬氨酸	Amino acid and Its metabolites	氨基酸及其代谢物	Amino acid derivatives	氨基酸衍生物	C6H9NO5	175.047	175.048	1.4542	[M+]+	0.425	1b	0.7929	rp	997-55-7	65065	HMDB0000812	5776	C01042	7.20042e+06	9.04834e+07	2.57173e+08	1.18595e+08	1.85727e+08	2.98617e+08	4.41248e+08	3.49103e+08	2.36627e+08	4.13238e+08	1.6932e+08	2.94454e+08	2.35014e+08	2.4268e+08	1.56322e+08	1.84849e+08	3.25952e+08	3.51181e+08	2.22675e+08	2.24156e+08	2.25023e+08	2.22762e+08	ko00250,ko01100
ME0126847	T3_positive	Trans-Zeatin	反式玉米素	Heterocyclic compounds	杂环化合物	Heterocyclic compounds	杂环化合物	C10H13N5O	220.117	219.112	1.9679	[M+H]+	5.775	1b	0.7916	rp	1637-39-4	449093	HMDB0012204	-	C00371	1.98944e+07	2.18268e+07	2.22703e+07	1.6154e+07	3.18215e+07	2.16852e+07	1.59831e+07	2.90185e+07	3.71227e+07	2.6012e+07	2.30347e+07	2.62376e+07	2.73526e+07	2.33125e+07	3.50473e+07	3.25858e+07	3.61452e+07	2.99987e+07	3.16205e+07	3.519e+07	3.60481e+07	3.54936e+07	ko01100
ME0123482	T3_positive	Glucurolactone	葡萄糖醛酸内酯	Carbohydrates and Its metabolites	碳水化合物及其代谢物	Carbohydrates and Its metabolites	碳水化合物及其代谢物	C6H8O6	176.041	176.032	0.8989	[M+]+	22.775	1b	0.7899	rp	32449-92-6 | 6814-06-8	92283	HMDB0006355	44759	C02670	2.96042e+07	7.51289e+07	1.20171e+08	6.77444e+07	6.9136e+07	7.02034e+07	1.07e+08	6.54829e+07	6.33978e+07	1.00577e+08	4.06235e+07	9.44031e+07	7.41981e+07	9.68521e+07	1.08344e+08	7.0583e+07	4.76843e+07	9.78679e+07	5.1292e+07	5.60467e+07	5.40743e+07	4.88704e+07	ko00053,ko01100
ME0107902	T3_positive	L-Leucyl-L-alanine	L-亮氨酸-L-丙氨酸	Amino acid and Its metabolites	氨基酸及其代谢物	Small Peptide	小肽	C9H18N2O3	185.129	202.132	2.3674	[M+H-H2O]+	0.15	1b	0.7896	rp	7298-84-2	81721	HMDB0028922	44685	-	7.97893e+06	6.51792e+06	2.22398e+07	6.31021e+06	1.0557e+07	1.62787e+07	1.3223e+07	1.83872e+07	1.51887e+07	1.44608e+07	1.09582e+07	1.15383e+07	1.57923e+07	1.54548e+07	9.58285e+06	1.71356e+07	7.07183e+06	1.19736e+07	1.06055e+07	1.08339e+07	1.0815e+07	1.04315e+07	-
ME0054914	T3_positive	Methyl stearate	硬脂酸甲酯	FA	脂肪酰类	Others	其他	C19H38O2	316.321	298.287	6.64	[M+NH4]+	0.55	1b	0.7888	rp	112-61-8	8201	HMDB0034154	-	-	2.83819e+06	941535	1.31604e+06	1.18621e+06	1.17235e+06	1.62958e+06	406626	1.62783e+06	741429	2.07248e+06	706365	1.72374e+06	1.01824e+06	977113	1.13354e+06	1.16054e+06	773189	898777	2.68894e+06	2.60813e+06	2.66178e+06	2.25827e+06	-
ME0004043	T3_positive	3-Hydroxyanthranilic acid	对羟基苯甲醛	Benzene and substituted derivatives	苯及其衍生物	Benzene and substituted derivatives	苯及其衍生物	C7H7NO3	154.058	153.043	1.2131	[M+H]+	21.025	1b	0.7877	rp	548-93-6	86	HMDB0001476	3275	C00632	2.01643e+07	2.01028e+06	8.41285e+06	2.02861e+07	3.61938e+06	1.08869e+07	1.8341e+07	1.26189e+07	1.50594e+07	2.6267e+07	1.22245e+07	1.16361e+07	2.06101e+07	1.95156e+07	9.25379e+06	2.25676e+07	1.96124e+07	1.64089e+07	6.70871e+06	7.47634e+06	7.68064e+06	7.09346e+06	ko00380,ko01100,ko01240
MEDL02021	T3_positive	Sarcosine	肌氨酸	Amino acid and Its metabolites	氨基酸及其代谢物	Amino acids	氨基酸	C3H7NO2	90.0553	89.0477	1.2256	[M+H]+	0.8	1b	0.7873	rp	107-97-1	1088	HMDB0000271	51	C00213	1.99245e+06	1.33399e+06	1.94953e+06	1.5505e+06	1.01262e+06	1.06881e+06	5.34792e+06	1.51513e+06	4.04128e+06	5.11524e+06	1.34116e+06	4.71949e+06	2.96111e+06	3.03833e+06	2.67236e+06	4.65086e+06	2.69072e+06	3.63229e+06	2.50994e+06	2.64793e+06	2.47555e+06	2.53946e+06	ko00260,ko00330,ko01100
ME0053475	T3_positive	Genipin	京尼平	Heterocyclic compounds	杂环化合物	Heterocyclic compounds	杂环化合物	C11H14O5	191.077	226.084	0.7612	[M+H-2H2O]+	16.2	1b	0.7861	rp	6902-77-8	442424	HMDB0035830	-	C09780	1.41516e+08	1.98535e+08	1.48007e+08	1.39967e+08	1.98244e+08	1.61635e+08	1.48514e+08	1.63612e+08	1.9928e+08	1.83692e+08	1.56403e+08	1.45458e+08	1.83072e+08	1.57292e+08	1.66407e+08	1.60211e+08	1.38044e+08	1.15888e+08	1.57231e+08	1.57815e+08	1.5823e+08	1.58083e+08	-
MEDP0322	T3_positive	L-Homoserine	L-高丝氨酸	Amino acid and Its metabolites	氨基酸及其代谢物	Amino acids	氨基酸	C4H9NO3	84.0449	119.058	9.5534	[M+H-2H2O]+	1.4	1b	0.7817	rp	672-15-1	12647	HMDB0000719	5687	C00263	4.85111e+07	1.13092e+07	9.23545e+06	1.82307e+07	2.12977e+07	6.23143e+06	2.33477e+06	9.81021e+06	5.47728e+07	8.48739e+06	7.68007e+06	6.08488e+07	1.17157e+07	5.75643e+07	7.36508e+06	6.01734e+06	7.64504e+06	6.06337e+07	1.90603e+07	1.49164e+07	1.80773e+07	1.81843e+07	ko00260,ko00270,ko00920,ko01100,ko01230
ME0105167	T3_positive	FAPy-adenine	4，6-二氨基-5-甲酰氨基嘧啶	Heterocyclic compounds	杂环化合物	Heterocyclic compounds	杂环化合物	C5H7N5O	153.065	153.065	1.4669	[M+]+	2.1	1b	0.7808	rp	5122-36-1	114926	HMDB0004816	7080	C06502	3.60075e+07	1.34775e+08	3.86327e+08	1.70163e+08	2.3522e+08	4.4194e+08	5.77327e+08	5.01966e+08	3.35369e+08	4.68328e+08	2.43865e+08	3.53213e+08	4.2061e+08	3.17671e+08	2.05555e+08	2.89348e+08	4.44875e+08	5.00966e+08	3.29955e+08	3.34651e+08	3.34869e+08	3.33561e+08	-
MEDL02165	T3_positive	1,4-Dihydro-1-methyl-4-oxo-3-pyridinecarboxamide	1,4-二氢-1-甲基-4-氧代-3-吡啶甲酰胺	Alcohol and amines	醇、胺类	Amines	胺类	C7H8N2O2	191.022	152.059	1.4542	[M+K]+	0.45	1b	0.7785	rp	769-49-3	440810	HMDB0004194	-	C05843	1.23726e+07	3.57442e+06	1.37477e+07	6.19189e+06	1.14743e+07	1.53746e+07	2.12173e+07	1.81098e+07	1.20989e+07	1.92276e+07	5.81315e+06	1.52568e+07	1.12304e+07	1.3041e+07	6.53795e+06	9.42962e+06	1.55168e+07	1.78832e+07	1.14731e+07	1.15766e+07	1.15192e+07	1.13431e+07	ko00760,ko01100
ME0123224	T3_positive	Carbendazim	多菌灵	Benzene and substituted derivatives	苯及其衍生物	Benzene and substituted derivatives	苯及其衍生物	C9H9N3O2	214.062	191.07	3.3926	[M+Na]+	9.3	1b	0.7778	rp	10605-21-7	25429	HMDB0031769	-	C10897	4.58329e+06	4.75949e+06	5.98416e+06	4.6355e+06	4.96447e+06	4.8392e+06	4.70071e+06	4.50259e+06	4.44826e+06	5.61564e+06	5.0974e+06	4.14265e+06	4.67024e+06	4.26953e+06	5.33779e+06	4.94049e+06	4.93615e+06	5.70898e+06	4.37428e+06	4.42976e+06	4.52893e+06	4.46574e+06	-
ME0103404	T3_positive	5-Methylcytidine	5-甲基胞苷	Nucleotide and Its metabolites	核苷酸及其代谢物	Nucleotide and Its metabolites	核苷酸及其代谢物	C10H15N3O5	258.109	257.101	1.2891	[M+H]+	0.825	1b	0.7778	rp	2140-61-6	92918	HMDB0000982	5919	-	3.84044e+07	3.71488e+07	3.72592e+07	3.83559e+07	3.82225e+07	3.61697e+07	3.97363e+07	3.82176e+07	3.76554e+07	3.88907e+07	3.77223e+07	3.70256e+07	4.58738e+07	4.45034e+07	3.48351e+07	4.17574e+07	3.48444e+07	3.79723e+07	3.70034e+07	3.70709e+07	3.70521e+07	3.73302e+07	-
MEDP0525	T3_positive	N-Acetyl-L-alanine	N-乙酰基-L-丙氨酸	Amino acid and Its metabolites	氨基酸及其代谢物	Amino acid derivatives	氨基酸衍生物	C5H9NO3	154.042	131.058	2.5173	[M+Na]+	14.1	1b	0.7776	rp	97-69-8	88064	HMDB0000766	5733	-	2.51976e+08	3.03794e+08	3.13064e+08	2.50784e+08	2.43231e+08	2.92203e+08	2.68177e+08	2.75517e+08	2.57169e+08	2.85763e+08	2.66111e+08	2.46799e+08	2.42886e+08	2.7678e+08	2.5902e+08	3.32189e+08	2.62392e+08	2.74603e+08	2.71292e+08	2.67038e+08	2.70606e+08	2.70911e+08	-
MEDP1600	T3_positive	4-Propylphenol	4-丙基苯酚	Benzene and substituted derivatives	苯及其衍生物	Benzene and substituted derivatives	苯及其衍生物	C9H12O	119.086	136.089	6.5432	[M+H-H2O]+	0.7	1b	0.7773	rp	645-56-7	12580	HMDB0032625	-	C14311	3.53117e+08	4.34219e+08	3.66727e+08	5.39422e+08	1.75451e+08	1.89303e+08	3.25453e+08	3.61083e+08	3.36445e+08	2.2793e+08	1.95641e+08	2.20656e+08	3.39661e+08	4.45092e+08	3.66082e+08	3.14154e+08	4.49874e+08	3.46909e+08	4.70408e+08	4.60302e+08	4.70846e+08	4.64332e+08	-
ME0123430	T3_positive	cotinine N-oxide	可替宁N-氧化物	Heterocyclic compounds	杂环化合物	Pyridine and pyridine derivatives	吡啶及其衍生物	C10H12N2O2	193.101	192.09	2.4051	[M+H]+	9.55	1b	0.7769	rp	36508-80-2	9815514	HMDB0001411	6227	-	1.23914e+08	1.38947e+08	1.27058e+08	1.33615e+08	1.39866e+08	1.15754e+08	1.28416e+08	1.28079e+08	1.232e+08	1.6196e+08	1.33481e+08	137292583	1.21925e+08	1.26194e+08	1.31918e+08	1.31522e+08	1.26816e+08	1.28506e+08	1.26682e+08	1.26695e+08	1.25829e+08	1.25961e+08	-
ME0009121	T3_positive	N-Methylbenzylamine	N-甲基苄胺	Benzene and substituted derivatives	苯及其衍生物	Benzene and substituted derivatives	苯及其衍生物	C8H11N	121.084	121.089	1.7089	[M+]+	11.375	1b	0.7731	rp	103-67-3	7669	HMDB0012275	-	-	3.39173e+07	1.99484e+07	3.05785e+07	5.81892e+07	4.7382e+07	6.26851e+07	3.07718e+07	5.99905e+07	3.57442e+07	3.90348e+07	4.09868e+07	3.25166e+07	3.48469e+07	6.05676e+07	3.55667e+07	4.12127e+07	2.629e+07	3.89568e+07	3.46445e+07	3.3472e+07	3.3172e+07	3.03784e+07	-
ME0108999	T3_positive	O-Phospho-DL-threonine	O-磷酸-DL-苏氨酸	Organic acid and Its derivatives	有机酸及其衍生物	Phosphoric acids	磷酸类化合物	C4H10NO6P	200.023	199.025	0.5956	[M+H]+	22.925	1b	0.7729	rp	27530-80-9	1016	HMDB0011185	-	-	126073	536103	1.5359e+06	828508	1.24596e+06	436700	1.01847e+06	949783	1592630	510311	907894	1.08137e+06	1.31276e+06	1.73745e+06	895544	1.37352e+06	675576	1.03687e+06	513538	686032	651185	695400	-
ME0006917	T3_positive	Normetanephrine	去甲肾上腺素	Benzene and substituted derivatives	苯及其衍生物	Phenolics	苯酚类	C9H13NO3	183.084	183.089	1.2891	[M+]+	12.35	1b	0.767	rp	97-31-4	1237	HMDB0000819	66	C05589	5.09601e+07	6.54469e+07	6.00611e+07	6.76963e+07	5.72635e+07	7.56973e+07	5.40967e+07	4.70474e+07	5.73495e+07	4.57958e+07	4.86018e+07	5.84602e+07	4.90967e+07	6.35503e+07	5.15579e+07	5.38332e+07	5.44293e+07	5.61009e+07	5.53116e+07	5.53443e+07	5.50358e+07	5.50087e+07	ko00350,ko01100
MEDP0555	T3_positive	Androsterone	雄酮	Hormones and hormone related compounds	激素及激素相关物质	Hormones and hormone related compounds	激素及激素相关物质	C19H30O2	291.235	290.225	4.7627	[M+H]+	8.05	1b	0.7669	rp	53-41-8	5879	HMDB0000031	2797	C00523	1.56091e+07	1.49746e+07	1.57876e+07	1.35798e+07	1.42898e+07	1.45846e+07	1.39603e+07	1.45124e+07	1.34499e+07	1.45368e+07	1.56614e+07	1.45309e+07	1.35379e+07	1.42542e+07	1.44546e+07	1.41918e+07	1.37141e+07	1.47729e+07	1.40451e+07	1.40459e+07	1.39006e+07	1.39795e+07	ko00140,ko01100
ME0049085	T3_positive	Curcumol	姜黄素	Alcohol and amines	醇、胺类	Alcohols	醇类	C15H24O2	254.211	236.178	6.3479	[M+NH4]+	0.575	1b	0.7623	rp	4871-97-0	14240392	HMDB0038122	-	-	742302	337656	418961	306350	441088	4.07024e+06	288908	1.2172e+06	2.36455e+06	1.02643e+06	2.54499e+06	948904	631882	534966	1.27834e+06	635053	888036	485341	803372	943552	926476	907981	-
pme2617	T3_positive	L-methionine sulfoxide	L-甲硫氨酸亚砜	Amino acid and Its metabolites	氨基酸及其代谢物	Amino acid derivatives	氨基酸衍生物	C5H11NO3S	165.051	165.046	0.6856	[M+]+	13.6	1b	0.7599	rp	3226-65-1	158980	HMDB0002005	6428	C02989	1.9356e+08	8.60078e+07	9.74838e+07	1.432e+08	9.16374e+07	1.00927e+08	7.17659e+07	99216774	7.3621e+07	6.90714e+07	1.04838e+08	9.09935e+07	1.49316e+08	9.84538e+07	5.74039e+07	9.97386e+07	8.11524e+07	8.62311e+07	8.7402e+07	8.74399e+07	8.82092e+07	8.84753e+07	ko00270,ko01100
ME0168490	T3_positive	2'-Deoxyadenosine-5'-monophosphate	2'-脱氧腺苷-5'-一磷酸	Nucleotide and Its metabolites	核苷酸及其代谢物	Nucleotide and Its metabolites	核苷酸及其代谢物	C10H14N5O6P	354.052	331.068	0.9113	[M+Na]+	14.425	1b	0.7589	rp	653-63-4	12599	HMDB0000905	3461	C00360	4.35239e+06	4.53411e+06	5.22968e+06	8.14288e+06	6.53575e+06	3.54529e+06	2.5307e+06	1.06536e+06	6.21889e+06	5.07854e+06	3.98064e+06	6.75623e+06	3.89836e+06	2.54509e+06	3.16262e+06	3.66383e+06	3.99664e+06	5.97903e+06	3.97955e+06	4.17139e+06	4.18144e+06	3.46253e+06	ko00230,ko01100,ko01232
ME0012788	T3_positive	1-Deoxynojirimycin	1-脱氧野尻霉素	Heterocyclic compounds	杂环化合物	Heterocyclic compounds	杂环化合物	C6H13NO4	146.081	163.084	9.1282	[M+H-H2O]+	0.4	1b	0.7583	rp	19130-96-2	29435	HMDB0035359	45343	-	5.09484e+06	2.91362e+06	2.57439e+06	5.06912e+06	1.50516e+07	2.7732e+06	3.77296e+06	6.32483e+06	1.13222e+07	3.43562e+06	5.11787e+06	4.36467e+06	4.7934e+06	3.39604e+06	2.09668e+07	4.98915e+06	3.81707e+06	4.37102e+06	4.53812e+06	4.49439e+06	4.50083e+06	4.41842e+06	-
ME0169547	T3_positive	Nicotinic acid	烟酸	Organic acid and Its derivatives	有机酸及其衍生物	Organic acid and Its derivatives	有机酸及其衍生物	C6H5NO2	146.018	123.032	0.9237	[M+Na]+	7.075	1b	0.7576	rp	59-67-6	938	HMDB0001488	6272	C00253	5.90306e+07	7.53514e+07	7.41505e+07	1.27523e+08	1.23067e+08	4.88547e+07	7.98254e+07	5.65832e+07	1.34074e+08	4.98547e+07	1.17221e+08	3.35501e+07	8.00633e+07	8.25365e+07	7.87856e+07	1.19385e+08	8.19589e+07	8.44784e+07	6.37474e+07	6.30156e+07	6.35855e+07	6.62976e+07	ko00760,ko01100,ko01240,ko05133
ME0015222	T3_positive	7-Methylxanthine	7-甲基黄嘌呤	Nucleotide and Its metabolites	核苷酸及其代谢物	Nucleotide and Its metabolites	核苷酸及其代谢物	C6H6N4O2	166.052	166.049	0.6856	[M+]+	9.3	1b	0.7573	rp	552-62-5	68374	HMDB0001991	-	C16353	2.49026e+07	1.10576e+07	1.21314e+07	1.8323e+07	1.14569e+07	1.24536e+07	8.30316e+06	1.34568e+07	9.34345e+06	8.78788e+06	1.30333e+07	1.15985e+07	1.84309e+07	1.20972e+07	7.35254e+06	1.27147e+07	1.03013e+07	1.10045e+07	1.09065e+07	1.09402e+07	1.09516e+07	1.10535e+07	ko00232,ko01100
MADP0489	T3_positive	Heptethylene glycol	七甘醇	Alcohol and amines	醇、胺类	Alcohols	醇类	C14H30O8	344.226	326.194	2.9568	[M+NH4]+	3.675	1b	0.752	rp	5617-32-3	79718	HMDB0061835	-	-	3.23482e+06	3796909	4.43824e+06	6.55304e+06	3.68423e+06	3.49439e+06	5.73826e+07	4.65838e+06	5.32367e+06	4.20071e+06	3.18229e+06	3.8672e+06	1.5606e+08	8.93841e+07	4.1869e+06	3.00204e+06	3.50205e+06	3.27371e+07	2.10979e+07	2.19851e+07	2.19243e+07	2.25479e+07	-
MEDP0603	T3_positive	Cuminaldehyde	4-异丙基苯甲醛	Benzene and substituted derivatives	苯及其衍生物	Benzene and substituted derivatives	苯及其衍生物	C10H12O	149.096	148.089	7.3713	[M+H]+	0.05	1b	0.7501	rp	122-03-2	326	HMDB0002214	-	C06577	2.70304e+06	945959	526628	1.45668e+06	1.38924e+06	2.05134e+06	2.36158e+06	586817	339827	767345	688490	1.13472e+06	577588	1.20054e+06	1.43632e+06	1.14636e+06	2.42782e+06	1.73298e+06	1.90148e+06	1.83327e+06	1.46488e+06	1.817e+06	ko01100
ME0111333	T3_positive	Triethanolamine	三乙醇胺	Alcohol and amines	醇、胺类	Amines	胺类	C6H15NO3	188.069	149.105	1.9373	[M+K]+	1.275	1b	0.7499	rp	102-71-6	7618	HMDB0032538	-	C06771	4.12322e+06	5.49161e+06	5.54899e+06	7.5265e+06	4.37934e+06	4.99163e+07	4.84584e+06	7.42776e+06	8.55878e+06	9.30561e+06	7.87114e+06	7.25222e+06	5.25284e+06	5.91077e+06	4.30779e+07	5.72634e+06	5.0658e+07	6.55408e+07	2.50924e+07	2.7716e+07	2.03415e+07	2.43344e+07	ko00564
ME0010027	T3_positive	L-Valine	L-缬氨酸	Amino acid and Its metabolites	氨基酸及其代谢物	Amino acids	氨基酸	C5H11NO2	156.039	117.079	2.5297	[M+K]+	8.7	1b	0.7436	rp	72-18-4	6287	HMDB0000883	5842	C00183	7.82733e+07	9.62383e+07	8.70715e+07	7.48372e+07	7.76075e+07	7.87244e+07	7.80864e+07	8.00063e+07	7.6127e+07	8.73187e+07	1.04996e+08	7.54967e+07	7.41389e+07	8.48728e+07	1.05626e+08	1.05214e+08	8.49317e+07	8.60685e+07	8.04481e+07	8.05015e+07	8.05145e+07	8.04543e+07	ko00280,ko00290,ko00770,ko00970,ko01100,ko01210,ko01230,ko01240,ko02010,ko04974,ko04978,ko05230
ME0013232	T3_positive	20-Hydroxycholesterol	20-羟基胆固醇	Hormones and hormone related compounds	激素及激素相关物质	Hormones and hormone related compounds	激素及激素相关物质	C27H46O2	425.343	402.35	6.8937	[M+Na]+	8.74596	1b	0.7429	rp	516-72-3	121935	HMDB0006283	24053	C05500	5.35403e+06	4.3862e+06	7.71697e+06	1.40614e+06	4.87607e+06	7.34537e+06	4.19839e+06	3.54016e+06	5.53288e+06	3.24809e+06	8.6192e+06	4.52622e+06	6.86871e+06	1.65388e+06	5.34006e+06	2.98591e+06	3.679e+06	3.86728e+06	5.01559e+06	5.20365e+06	4.78246e+06	5.23564e+06	ko00140,ko01100
ME0014197	T3_positive	3-Methylxanthine	3-甲基黄嘌呤	Nucleotide and Its metabolites	核苷酸及其代谢物	Nucleotide and Its metabolites	核苷酸及其代谢物	C6H6N4O2	184.077	166.049	2.6611	[M+NH4]+	16.2	1b	0.7428	rp	1076-22-8	70639	HMDB0001886	2820	C16357	2.09941e+06	2.09571e+06	1.01831e+06	1.59345e+06	2.45805e+06	1.96555e+06	2.60728e+06	2.0124e+06	2.06989e+06	2.26922e+06	2.84431e+06	2.33778e+06	2.80744e+06	2.77061e+06	2.83532e+06	2.25127e+06	1.38041e+06	2.75104e+06	2.83164e+06	2.83519e+06	2.82142e+06	2.84615e+06	ko00232,ko01100
ME0004236	T3_positive	3-Methoxytyramine	3-甲氧基酪胺	Benzene and substituted derivatives	苯及其衍生物	Phenolics	苯酚类	C9H13NO2	132.077	167.095	1.339	[M+H-2H2O]+	10.075	1b	0.7375	rp	554-52-9	1669	HMDB0000022	5094	C05587	3.55151e+07	3.23522e+07	4.78803e+07	3.67706e+07	8.3854e+07	3.57635e+07	4.27397e+07	3.32094e+07	2.64764e+07	4.61105e+07	1.28591e+07	2.93791e+07	2.9607e+07	2.91906e+07	2.56762e+07	3.26925e+07	2.24233e+07	4.56942e+07	2.9144e+07	3.01108e+07	2.71542e+07	2.87666e+07	ko00350,ko01100,ko04728
ME0108082	T3_positive	Lys-Tyr	赖氨酸-酪氨酸	Amino acid and Its metabolites	氨基酸及其代谢物	Small Peptide	小肽	C15H23N3O4	309.165	309.169	0.7364	[M+]+	8.65	1b	0.7371	rp	35978-98-4	7021820	HMDB0028963	-	-	2.83802e+06	952040	1.94693e+06	849198	2.52969e+06	1.26742e+06	2.93323e+06	3.2986e+06	1.57085e+06	3.18662e+06	1.60959e+06	2.06165e+06	3.12875e+06	1.50465e+06	3.37624e+06	1.74261e+06	1.03194e+06	847901	2.42407e+06	2.51835e+06	2.54732e+06	2.54622e+06	-
ME0132537	T3_positive	3,4,5-Trimethoxycinnamic acid	3,4,5-三甲氧基肉桂酸	Organic acid and Its derivatives	有机酸及其衍生物	Organic acid and Its derivatives	有机酸及其衍生物	C12H14O5	221.074	238.084	5.7623	[M+H-H2O]+	17.8	1b	0.7298	rp	90-50-6	735755	HMDB0002511	6705	-	1.30885e+07	1.85681e+07	1.67942e+07	1.54131e+07	1.27518e+07	2.08669e+07	9.49511e+06	1.86345e+07	2.14705e+07	1.82871e+07	1.62935e+07	1.02569e+07	1.40523e+07	1.92827e+07	1.50122e+07	9.64097e+06	1.42432e+07	1.53117e+07	1.49757e+07	1.48919e+07	1.50306e+07	1.49615e+07	-
MEDN1317	T3_positive	3,3-Dimethylglutaric acid	3,3-二甲基戊二酸	Organic acid and Its derivatives	有机酸及其衍生物	Organic acid and Its derivatives	有机酸及其衍生物	C7H12O4	161.079	160.074	1.6831	[M+H]+	5.65	1b	0.7283	rp	4839-46-7	20984	HMDB0002441	6683	-	3.62484e+07	4.3118e+07	3.86483e+07	3.27424e+07	3.2077e+07	4.2327e+07	3.12086e+07	3.49214e+07	3.77575e+07	3.61256e+07	5.28164e+07	4.35385e+07	8.41871e+07	4.08923e+07	5.74237e+07	5.88755e+07	3.09872e+07	4.45454e+07	3.96731e+07	4.00083e+07	40384378	4.03337e+07	-
ME0107688	T3_positive	L-Cysteinesulfinic acid	3-磺基-L-丙氨酸	Amino acid and Its metabolites	氨基酸及其代谢物	Amino acid derivatives	氨基酸衍生物	C3H7NO4S	136.006	153.01	0.9237	[M+H-H2O]+	0.2	1b	0.7281	rp	1115-65-7	1549098	HMDB0000996	-	C00606	6.43423e+07	6.66412e+07	5.96447e+07	6.77214e+07	7.20867e+07	6.41139e+07	4.30078e+07	4.5823e+07	6.23716e+07	5.80877e+07	4.63013e+07	5.63832e+07	3.01393e+07	3.03424e+07	3.44413e+07	3.98816e+07	4.73369e+07	5.76451e+07	4.91934e+07	4.96343e+07	4.99839e+07	4.9706e+07	ko00270,ko00430,ko01100
ME0168934	T3_positive	Cinnamaldehyde	反式肉桂醛	Benzene and substituted derivatives	苯及其衍生物	Benzene and substituted derivatives	苯及其衍生物	C9H8O	115.054	132.058	6.5518	[M+H-H2O]+	0.475	1b	0.7238	rp	104-55-2	637511	HMDB0003441	6931	C00903	4.13646e+06	1.45404e+06	3.83212e+06	5.83465e+06	816303	2.34421e+06	2.36645e+06	2.75227e+06	2.57314e+06	1.01484e+06	843355	1.49276e+06	4.07573e+06	8.01245e+06	6.18001e+06	2.80768e+06	4.21493e+06	3.53695e+06	4.19307e+06	4.2428e+06	3.97065e+06	3.86748e+06	ko01100,ko04750
ME0105351	T3_positive	6-Hydroxyhexanoic acid	6-羟基己酸	Organic acid and Its derivatives	有机酸及其衍生物	Organic acid and Its derivatives	有机酸及其衍生物	C6H12O3	132.077	132.079	3.1251	[M+]+	3.85	1b	0.7235	rp	1191-25-9	14490	HMDB0012843	-	C06103	1.56555e+07	1.57384e+07	2.61479e+07	1.41022e+07	1.32868e+07	1.62913e+07	2.28231e+07	2.32457e+07	1.10608e+07	2.59212e+07	1.02699e+07	1.43263e+07	9.89936e+06	1.31908e+07	8.39543e+06	1.94851e+07	1.54792e+07	1.36111e+07	1.56322e+07	1.6337e+07	1.68879e+07	1.63138e+07	-
MEDTP02578	T3_positive	2-Hydroxy-4-(methylthio)butyric acid	2-羟基-4-(甲硫基)丁酸	Organic acid and Its derivatives	有机酸及其衍生物	Organic acid and Its derivatives	有机酸及其衍生物	C5H10O3S	133.032	150.035	1.2756	[M+H-H2O]+	0.1	1b	0.7221	rp	120-91-2	11427	HMDB0037115	-	-	8.60407e+07	9.83189e+07	9.71407e+07	1.32196e+08	9.57543e+07	1.05511e+08	9.53681e+07	8.62541e+07	9.42782e+07	1.33399e+08	9.85043e+07	1.05473e+08	1.35227e+08	8.27648e+07	1.40804e+08	7.72775e+07	8.76644e+07	1.49909e+08	9.29115e+07	9.29418e+07	9.37573e+07	9.31158e+07	-
ME0107418	T3_positive	Hypotaurine	2-氨基乙基亚磺酸	Organic acid and Its derivatives	有机酸及其衍生物	Organic acid and Its derivatives	有机酸及其衍生物	C2H7NO2S	110.02	109.02	1.0361	[M+H]+	17.375	1b	0.7172	rp	300-84-5	107812	HMDB0000965	281	C00519	1.71611e+07	1.70686e+07	1.91005e+07	1.66558e+07	1.68802e+07	2.11945e+07	1.09824e+07	1.53721e+07	1.58139e+07	1.72958e+07	1.58649e+07	1.65941e+07	1.12789e+07	1.30514e+07	1.53348e+07	1.77944e+07	1.69645e+07	2.09115e+07	1.49876e+07	1.60498e+07	1.42578e+07	1.56408e+07	ko00430,ko01100
ZINC5133329	T3_positive	Phenol	苯酚	Benzene and substituted derivatives	苯及其衍生物	Phenolics	苯酚类	C6H6O	94.0454	94.0419	1.023	[M+]+	10.1	1b	0.7152	rp	108-95-2	996	HMDB0000228	-	C15584	1.13362e+08	1.00973e+08	1.10569e+08	1.05984e+08	8.62531e+07	1.20791e+08	6.93253e+07	7.14416e+07	5.02653e+07	7.64853e+07	7.62179e+07	6.86047e+07	8.94436e+07	8.86073e+07	3.75584e+07	5.35888e+07	1.04086e+08	6.63609e+07	5.00648e+07	5.18575e+07	5.14577e+07	4.98271e+07	-
ME0004631	T3_positive	p-Aminobenzoic acid	4-氨基苯甲酸	Organic acid and Its derivatives	有机酸及其衍生物	Organic acid and Its derivatives	有机酸及其衍生物	C7H7NO2	155.079	137.048	0.7488	[M+NH4]+	7.2	1b	0.7094	rp	150-13-0	978	HMDB0001392	3261	C00568	2.16417e+07	8.16144e+06	1.70352e+07	2.24492e+07	1.42093e+07	1.83132e+07	9.32481e+06	9.91709e+06	1.4113e+07	6.67608e+06	1.61616e+07	7.51236e+06	5.06452e+06	1.23945e+07	4.36446e+06	1.24587e+07	1.0166e+07	1.06498e+07	1.23195e+07	1.26775e+07	1.27458e+07	1.26614e+07	ko00790,ko01100,ko01240
ZINC895703	T3_positive	D-Homocysteine	D-高半胱氨酸	Amino acid and Its metabolites	氨基酸及其代谢物	Amino acids	氨基酸	C4H9NO2S	153.077	135.035	1.0735	[M+NH4]+	18.25	1b	0.7086	rp	6027-14-1 | 454-28-4	134603	HMDB0000742	-	-	1.70609e+08	2.01431e+07	1.48271e+08	1.34339e+08	1.52598e+08	1.42986e+08	1.46942e+08	1.5862e+08	1.70757e+07	1.58689e+08	1.51237e+08	1.83917e+07	1.89511e+07	1.65042e+08	2.22287e+07	1.55836e+08	1.57532e+08	2.01876e+07	1.45049e+08	1.46637e+08	1.47304e+08	1.45691e+08	-
ME0061821	T3_positive	Pimelic acid	庚二酸	Organic acid and Its derivatives	有机酸及其衍生物	Organic acid and Its derivatives	有机酸及其衍生物	C7H12O4	160.076	160.074	2.4421	[M+]+	6.85	1b	0.7076	rp	111-16-0	385	HMDB0000857	3280	C02656	1.30942e+07	1.75572e+07	1.73695e+07	1.65099e+07	1.76631e+07	2.33647e+07	1.65418e+07	1.55421e+07	1.40957e+07	1.54174e+07	1.9076e+07	1.6641e+07	1.53319e+07	1.27976e+07	2.48933e+07	1.62808e+07	4.02828e+07	2.07148e+07	1.52323e+07	1.38897e+07	1.26683e+07	1.4247e+07	ko00780,ko01100,ko01240
ME0109254	T3_positive	Phosphoenolpyruvate	磷酸烯醇丙酮酸盐	Organic acid and Its derivatives	有机酸及其衍生物	Phosphoric acids	磷酸类化合物	C3H5O6P	150.977	167.982	0.9237	[M+H-H2O]+	6.175	1b	0.7046	rp	138-08-9	1005	HMDB0000263	-	C00074	6.59205e+07	6.06936e+07	6.58709e+07	7.16718e+07	8.32528e+07	6.40952e+07	4.80807e+07	4.44829e+07	55506191	5.72526e+07	4.71905e+07	6.74833e+07	2.7214e+07	3.07111e+07	3.34745e+07	4.0228e+07	4.90345e+07	6.1141e+07	4.8511e+07	4.86481e+07	4.82257e+07	4.8135e+07	ko00010,ko00020,ko00400,ko00440,ko00620,ko01100,ko01200,ko01230,ko01240,ko04922,ko04964,ko05230
ME0169403	T3_positive	L-Histidinol	L-组胺醇	Amino acid and Its metabolites	氨基酸及其代谢物	Amino acids	氨基酸	C6H11N3O	124.087	141.09	8.0549	[M+H-H2O]+	0.475	1b	0.7036	rp	4836-52-6	165271	HMDB0003431	3267	C00860	2.77729e+07	6.08749e+07	5.02768e+07	1.05978e+07	7.12205e+07	1.49353e+07	5.79918e+07	3.61631e+07	1.68934e+07	3.66e+07	1.33448e+08	5.37745e+07	3.28719e+07	5.23844e+07	7.55673e+07	7.05437e+07	7.63558e+07	2.68998e+07	7.01112e+07	7.12445e+07	71800422	5.91272e+07	ko00340,ko01100,ko01230
ME0054114	T3_positive	Isopentenyl pyrophosphate	异戊烯焦磷酸	Organic acid and Its derivatives	有机酸及其衍生物	Phosphoric acids	磷酸类化合物	C5H12O7P2	284.972	246.006	0.8742	[M+K]+	8.175	1b	0.7017	rp	358-71-4	1195	HMDB0001347	6181	C00129	3.02104e+06	9.80047e+06	4.78583e+06	4.65982e+06	3.68546e+07	6.50754e+06	3.40173e+07	9.15115e+06	9.04857e+06	1.81207e+07	2.18891e+07	4.00354e+06	2.17403e+07	3.83878e+07	5.16107e+06	4.54758e+07	4.38816e+07	7.35267e+06	8.1046e+06	1.07229e+07	9.70907e+06	1.15964e+07	ko00900,ko01100,ko04216
MEDN0146	T3_positive	5-Hydroxymethyluracil	5-羟甲基尿嘧啶	Nucleotide and Its metabolites	核苷酸及其代谢物	Nucleotide and Its metabolites	核苷酸及其代谢物	C5H6N2O3	125.04	142.038	1.3118	[M+H-H2O]+	13.65	1b	0.7002	rp	4433-40-3	78168	HMDB0000469	5456	C03088	3.49159e+08	3.31561e+08	3.70034e+08	3.15234e+08	3.40281e+08	2.92753e+08	3.6226e+08	3.55923e+08	3.23753e+08	3.45846e+08	3.48715e+08	3.1571e+08	3.3173e+08	3.57736e+08	3.29059e+08	3.7619e+08	3.52566e+08	3.42577e+08	3.29443e+08	3.31776e+08	3.32988e+08	3.35269e+08	-
ME0168773	T3_positive	Arachidic acid	花生酸	FA	脂肪酰类	FFA	游离脂肪酸	C20H40O2	330.337	312.303	9.249	[M+NH4]+	0.925	1b	0.6978	rp	506-30-9	10467	HMDB0002212	401	C06425	674370	837032	542757	675514	1.21004e+06	1.09245e+06	553638	1.1834e+06	653182	2.04554e+06	792092	777828	649891	540806	1.00637e+06	822220	839944	536772	1.25174e+06	1.671e+06	1.71828e+06	1.67118e+06	ko01040
MEDP0584	T3_positive	Pterin	2-氨基-4-羟基蝶啶	Heterocyclic compounds	杂环化合物	Pteridines and derivatives	蝶啶及其衍生物	C6H5N5O	186.034	163.049	1.3901	[M+Na]+	12.275	1b	0.6934	rp	2236-60-4	135398660	HMDB0000802	-	C00715	3.63488e+07	1.39242e+07	2.12793e+07	2.78156e+07	3.90361e+07	2.58652e+07	3.84975e+07	2.57461e+07	4.66927e+07	2.8741e+07	3.80542e+07	3.44623e+07	2.06133e+07	3.48788e+07	2.68729e+07	2.96969e+07	2.76377e+07	2.65843e+07	2.8606e+07	3.00578e+07	2.96865e+07	2.99386e+07	-
ME0123021	T3_positive	Barbituric acid	巴比妥酸	Organic acid and Its derivatives	有机酸及其衍生物	Organic acid and Its derivatives	有机酸及其衍生物	C4H4N2O3	111.02	128.022	1.2131	[M+H-H2O]+	4.025	1b	0.6881	rp	67-52-7	6211	HMDB0041833	-	C00813	1.55878e+07	2.02019e+07	1.2412e+07	13598317	3.59328e+07	4.19137e+07	3.54047e+07	3.82633e+07	4.10399e+07	3.89933e+07	7.37236e+07	2.73726e+07	3.97743e+07	4.71102e+07	3.96436e+07	4.04913e+07	3.32053e+07	8.1535e+07	2.73288e+07	2.60947e+07	2.57701e+07	2.25413e+07	ko00240,ko01100
MEDTP01677	T3_positive	FFA(12:1)	顺-5-十二碳烯酸	FA	脂肪酰类	Others	其他	C12H22O2	216.196	198.162	5.0931	[M+NH4]+	0.05	1b	0.6862	rp	2430-94-6	5312378	HMDB0000529	5514	-	6.37997e+06	4.54382e+06	7.09067e+06	5.93525e+06	5.07331e+06	1.17645e+07	6.51684e+06	6.76278e+06	1.7669e+07	5.97281e+06	6.33462e+06	5.69973e+06	4.55213e+06	2.1311e+06	5.62671e+06	6.05732e+06	2.17609e+07	5.5377e+06	6.63045e+06	6.77441e+06	6.67441e+06	6.6547e+06	-
ME0138954	T3_positive	Methyl cinnamate	肉桂酸甲酯	Benzene and substituted derivatives	苯及其衍生物	Benzene and substituted derivatives	苯及其衍生物	C10H10O2	163.075	162.068	7.0815	[M+H]+	0.95	1b	0.6844	rp	103-26-4 | 1754-62-7	637520	HMDB0033833	66385	C06358	3.42734e+06	3.16642e+06	3.63753e+06	2.0381e+06	3.08915e+06	3.03453e+06	3.52893e+06	498987	970709	634321	3.72953e+06	3.13703e+06	2.56346e+06	2.74195e+06	2.74362e+06	2.75478e+06	1.92925e+06	2.58866e+06	3.38952e+06	3.22954e+06	2.9906e+06	3.29977e+06	-
ME0107957	T3_positive	L-Theanine	茶氨酸	Amino acid and Its metabolites	氨基酸及其代谢物	Amino acids	氨基酸	C7H14N2O3	197.094	174.1	3.0302	[M+Na]+	10.9	1b	0.6844	rp	3081-61-6	439378	HMDB0034365	-	C01047	1.19879e+07	1.31138e+07	1.67156e+07	1.25398e+07	1.35922e+07	1.24574e+07	1.22092e+07	1.58559e+07	1.24581e+07	1.11913e+07	1.14856e+07	1.37926e+07	1.42325e+07	1.49587e+07	1.26608e+07	1.23442e+07	1.10679e+07	1.35881e+07	1.22617e+07	1.26594e+07	1.27503e+07	1.26627e+07	-
MEDP1339	T3_positive	LPC(18:1/0:0)	LPC(18:1/0:0)	GP	甘油磷脂类	LPC	溶血磷脂酰胆碱	C26H52NO7P	544.337	521.356	6.8066	[M+Na]+	14.274	1b	0.6832	rp	3542-29-8	53480465	HMDB0010385	-	C00157	4.2441e+09	5.07735e+09	4.87493e+09	4.00111e+09	3.55732e+09	3.62874e+09	4.03471e+09	3.22971e+09	2828865039	3.77576e+09	4.06726e+09	3.35758e+09	4.02828e+09	4.81558e+09	4.08453e+09	4.20079e+09	3.25197e+09	3.33692e+09	4.17634e+09	4.09615e+09	3.90642e+09	4.0706e+09	ko00564,ko00590,ko00591,ko00592,ko01100,ko04723,ko05231
ME0120569	T3_positive	Urocanic acid	尿刊酸	Organic acid and Its derivatives	有机酸及其衍生物	Organic acid and Its derivatives	有机酸及其衍生物	C6H6N2O2	252.917	138.043	0.9113	[M-2H+3K]+	2.575	1b	0.6817	rp	3465-72-3	736715	HMDB0000301	298	C00785	1.85583e+06	3.79473e+06	2.12036e+06	6.53083e+06	1.00865e+06	2.95056e+06	4.70134e+06	6.73046e+06	4.27675e+06	4975370	6.75265e+06	5.43026e+06	3.11042e+06	4.12373e+06	3.12691e+06	5.04535e+06	3.75527e+06	2.85392e+06	2.93466e+06	3.2278e+06	3.05557e+06	3.29394e+06	ko00340,ko01100
ME0168576	T3_positive	3-Methyladenine	3-甲基腺嘌呤	Nucleotide and Its metabolites	核苷酸及其代谢物	Nucleotide and Its metabolites	核苷酸及其代谢物	C6H7N5	132.066	149.07	1.4278	[M+H-H2O]+	2.875	1b	0.6814	rp	5142-23-4 | 60192-57-6	135398661	HMDB0011600	-	C00913	621251	1.01803e+06	964908	946701	1.0303e+06	718387	689580	1.39747e+06	955363	825664	251621	1600489	509217	1454620	569848	1.37432e+06	652541	574151	824270	823283	727303	776001	-
ME0109596	T3_positive	Selenomethionine	硒蛋氨酸	Amino acid and Its metabolites	氨基酸及其代谢物	Amino acid derivatives	氨基酸衍生物	C5H11NO2Se	197	196.995	8.8642	[M+]+	13.725	1b	0.6799	rp	1464-42-2 | 2578-28-1	15103	HMDB0003966	-	-	2.85134e+07	2.5611e+07	2.50983e+07	1.14008e+08	2.24556e+07	2.81948e+07	2.57282e+07	1.68714e+07	2.60447e+07	2.30021e+07	2.65475e+07	9.1627e+07	3.11914e+07	3.16738e+07	3.62563e+07	2.79764e+07	2.8527e+07	2.75534e+07	2.9074e+07	2.90405e+07	2.90742e+07	2.94554e+07	-
ME0126012	T3_positive	Oxypurinol	奥昔嘌醇	Nucleotide and Its metabolites	核苷酸及其代谢物	Nucleotide and Its metabolites	核苷酸及其代谢物	C5H4N4O2	153.034	152.033	1.0485	[M+H]+	15.825	1b	0.6795	rp	2465-59-0 | 184764-63-4 | 187486-05-1 | 187486-06-2	135398752	HMDB0000786	-	C07599	2.61044e+07	1.05565e+07	3.73214e+07	1.04392e+07	4.0982e+07	3.56372e+07	3.64595e+07	4.24705e+07	8.20295e+06	3.97926e+07	7.26351e+06	3.3719e+07	3.30054e+07	3.93175e+07	3.69087e+07	3.19132e+07	1.95344e+07	2.96975e+07	3.62503e+07	3.68711e+07	3.58633e+07	3.57372e+07	-
ME0117239	T3_positive	1-Methylxanthine	1-甲基黄嘌呤	Nucleotide and Its metabolites	核苷酸及其代谢物	Nucleotide and Its metabolites	核苷酸及其代谢物	C6H6N4O2	167.048	166.049	0.6856	[M+H]+	20.7	1b	0.6784	rp	6136-37-4	80220	HMDB0010738	-	C16358	2.43177e+07	1.00359e+07	1.18953e+07	1.74495e+07	1.13179e+07	1.28443e+07	8.61769e+06	1.26145e+07	8.79467e+06	8.9311e+06	1.33694e+07	1.17117e+07	1.80386e+07	1.1825e+07	6.82903e+06	1.30155e+07	9.68371e+06	1.02927e+07	1.04848e+07	1.06278e+07	1.04933e+07	1.06282e+07	ko00232,ko01100
ME0193947	T3_positive	2-Phenylacetamide	2-苯基乙酰胺	Benzene and substituted derivatives	苯及其衍生物	Benzene and substituted derivatives	苯及其衍生物	C8H9NO	118.065	135.068	6.5444	[M+H-H2O]+	0.225	1b	0.6773	rp	103-81-1	7680	HMDB0010715	-	C02505	1.79906e+07	2.19326e+07	1.7669e+07	27625156	1.13855e+07	1.12386e+07	1.51639e+07	1.88371e+07	1.86215e+07	1.14566e+07	1.13017e+07	1.0256e+07	1.82437e+07	24709584	2.03243e+07	1.69528e+07	2.36253e+07	1.8348e+07	2.43509e+07	2.31754e+07	2.4034e+07	2.406e+07	ko00360,ko01100
ME0012919	T3_positive	LPE(18:0/0:0)	LPE(18:0/0:0)	GP	甘油磷脂类	LPE	溶血磷脂酰乙醇胺	C23H48NO7P	464.316	481.317	7.2447	[M+H-H2O]+	4.43666	1b	0.6709	rp	69747-55-3	9547068	HMDB0011130	-	C00157	1.1612e+07	5.8226e+06	7.84398e+06	7.65803e+06	9.22589e+06	8.95548e+06	7.15547e+06	8.96709e+06	3.59561e+06	4.49207e+06	7.60903e+06	6.37388e+06	2.62346e+06	7.11468e+06	5.834e+06	4.2012e+06	6.0152e+06	5.46743e+06	6999194	6.84978e+06	6.36661e+06	6.90515e+06	ko00564,ko00590,ko00591,ko00592,ko01100,ko04723,ko05231
ME0104770	T3_positive	2-Hydroxycinnamic acid	2-羟基肉桂酸	Benzene and substituted derivatives	苯及其衍生物	Phenolic acids	酚酸类	C9H8O3	165.051	164.047	0.9733	[M+H]+	10.1	1b	0.6679	rp	614-60-8	637540	HMDB0002641	6727	C01772	4.03892e+07	2.34715e+07	2.70741e+07	3.64664e+07	2.40513e+07	2.62193e+07	1.40502e+07	2.80553e+07	1.82932e+07	1.94838e+07	2.43007e+07	2.36932e+07	2.43882e+07	22287527	1.42935e+07	1.88321e+07	2.41324e+07	2.44682e+07	2.06868e+07	2.06781e+07	2.04606e+07	2.07734e+07	ko00360,ko01100
ME0159685	T3_positive	Glutathione	谷胱甘肽	Amino acid and Its metabolites	氨基酸及其代谢物	Amino acid derivatives	氨基酸衍生物	C10H17N3O6S	308.085	307.084	2.0004	[M+H]+	15.025	1b	0.6564	rp	70-18-8	124886	HMDB0000125	44	C00051	4.76005e+06	4.73347e+06	7.45336e+06	6.15776e+06	3.53912e+06	3.89426e+06	4.78822e+06	6.64444e+06	3.88775e+06	9.00794e+06	6.93038e+06	5.36725e+06	6.68417e+06	2.2602e+06	4.03675e+06	4.45013e+06	5.38522e+06	4.46543e+06	5.07692e+06	5.08325e+06	4.80758e+06	5.23456e+06	ko00270,ko00480,ko01100,ko01240,ko02010,ko04216,ko04918,ko04976,ko05208,ko05415
ME0062226	T3_positive	prostaglandin D2	前列腺素D2	Hormones and hormone related compounds	激素及激素相关物质	Hormones and hormone related compounds	激素及激素相关物质	C20H32O5	317.212	352.225	5.5975	[M+H-2H2O]+	1.575	1b	0.6549	rp	41598-07-6	448457	HMDB0001403	6221	C00696	2.40063e+06	364598	690426	3.28069e+06	972907	2.16276e+06	3.59536e+06	3.3834e+06	1.15826e+06	1.47956e+06	2.07552e+06	1.15412e+06	1.27862e+06	4.45373e+06	2.51535e+06	3.06027e+06	3.51258e+06	3.14157e+06	2.06212e+06	2.09536e+06	2.13253e+06	2.08764e+06	ko00590,ko01100,ko04080,ko04664,ko04726,ko05143,ko05310
MEDN0730	T3_positive	4-Ethylphenol	4-乙基苯酚	Benzene and substituted derivatives	苯及其衍生物	Phenolics	苯酚类	C8H10O	199.001	122.073	8.8642	[M-H+2K]+	22.325	1b	0.6512	rp	123-07-9	31242	HMDB0029306	-	C13637	2.181e+08	1.73998e+08	1.58464e+08	1.65982e+08	1.86434e+08	1.62534e+08	1.84384e+08	1.76285e+08	1.69045e+08	171591069	1.53779e+08	1.63922e+08	1.73475e+08	1.84178e+08	1.83532e+08	1.74369e+08	1.71096e+08	1.81229e+08	1.89315e+08	1.87739e+08	1.90048e+08	1.87516e+08	-
ME0013751	T3_positive	Senecioic acid	3,3-二甲基丙烯酸	Organic acid and Its derivatives	有机酸及其衍生物	Organic acid and Its derivatives	有机酸及其衍生物	C5H8O2	118.086	100.052	5.1438	[M+NH4]+	0.325	1b	0.6492	rp	541-47-9	10931	HMDB0000509	5495	-	1.64188e+07	2.3877e+07	1.88911e+07	2.37081e+07	1.55639e+07	5.54939e+07	1.58418e+07	2.1185e+07	9.09543e+06	151968	2.01709e+07	1.91823e+07	2.22927e+07	1.31221e+07	2.13132e+07	1.84167e+07	1.08815e+07	1.81885e+07	4.41982e+07	4.23393e+07	4.12478e+07	4.81404e+07	-
ME0062186	T3_positive	Progesterone	黄体酮	Hormones and hormone related compounds	激素及激素相关物质	Hormones and hormone related compounds	激素及激素相关物质	C21H30O2	314.233	314.225	5.2325	[M+]+	22.3	1b	0.6482	rp	57-83-0	5994	HMDB0001830	402	C00410	2.0192e+07	1.52676e+07	3.11552e+07	1.32609e+07	1.44941e+07	1.46503e+07	1.76654e+07	1.78389e+07	1.86535e+07	1.30034e+07	1.14175e+07	1.50501e+07	1.41067e+07	1.56002e+07	8.7993e+06	1.39189e+07	1.04253e+07	12992905	1.41929e+07	1.40094e+07	1.39761e+07	1.41025e+07	ko00140,ko01100,ko04080,ko04114,ko04913,ko04914,ko04917,ko04925,ko04927,ko04934,ko05200,ko05207,ko05215,ko05224
ME0118549	T3_positive	2-Furoic acid	2-糠酸	Organic acid and Its derivatives	有机酸及其衍生物	Organic acid and Its derivatives	有机酸及其衍生物	C5H4O3	112.018	112.016	5.7814	[M+]+	6.4	1b	0.6438	rp	88-14-2	6919	HMDB0000617	2266	C01546	1.78204e+06	2.60013e+06	2.7756e+06	7.0258e+06	3.08029e+06	1.57213e+06	2.06984e+06	1.82211e+06	2.43276e+06	1.60764e+06	2.88943e+06	2.84979e+06	2.47523e+06	2.85501e+06	2.46673e+06	2.37745e+06	2.83699e+06	2.49303e+06	2.57681e+06	2.51526e+06	2.68804e+06	2.6404e+06	ko01100
ME0014154	T3_positive	3-Methyl-2-oxovaleric acid	3-甲基-2-氧戊酸	Organic acid and Its derivatives	有机酸及其衍生物	Organic acid and Its derivatives	有机酸及其衍生物	C6H10O3	113.054	130.063	1.2891	[M+H-H2O]+	13.975	1b	0.6429	rp	1460-34-0 | 39748-49-7	47	HMDB0000491	122	C03465	4.19569e+07	4.64231e+07	3.75218e+07	4.50941e+07	4.28163e+07	4.67444e+07	4.92021e+07	4.39832e+07	5.03269e+07	4.27757e+07	4.55634e+07	4.13684e+07	5.71982e+07	5.36096e+07	4.8704e+07	4.86691e+07	4.26622e+07	4.66282e+07	4.4226e+07	4.47767e+07	4.45042e+07	4.44021e+07	-
ME0108268	T3_positive	Methylacetoacetic acid	乙酰乙酸甲酯	Aldehyde,Ketones,Esters	醛、酮、酯类	Esters	酯类	C5H8O3	116.053	116.047	5.3077	[M+]+	15.65	1b	0.6425	rp	105-45-3	7757	HMDB0000310	5299	-	3.03703e+06	4.40441e+06	4.07446e+06	2.5224e+06	3.63048e+06	4.64575e+06	2.00956e+06	5.26272e+06	6.61428e+06	6.86742e+06	3.97306e+06	3.32885e+06	4.58456e+06	5.31029e+06	4.35256e+06	2.53792e+06	3.53337e+06	3.3921e+06	4.218e+06	4.31956e+06	4.3141e+06	4.28878e+06	-
MEDP1554	T3_positive	Ethyl salicylate	水杨酸乙酯	Benzene and substituted derivatives	苯及其衍生物	Benzene and substituted derivatives	苯及其衍生物	C9H10O3	149.059	166.063	1.6957	[M+H-H2O]+	1.225	1b	0.6402	rp	118-61-6	8365	HMDB0029817	-	-	3.43654e+06	449867	3.46661e+06	2.23185e+06	2.10696e+06	2.55365e+06	2.40233e+06	1.89901e+06	5.87499e+06	2.72926e+06	6.4854e+06	1.9211e+06	2.00804e+06	7.2455e+06	2.91485e+06	7.28347e+06	3.24101e+06	6.75981e+06	3.34928e+06	4.21756e+06	4.20139e+06	4.30168e+06	-
ME0014905	T3_positive	Pregnanediol	孕二醇	Hormones and hormone related compounds	激素及激素相关物质	Hormones and hormone related compounds	激素及激素相关物质	C21H36O2	285.254	320.272	5.7754	[M+H-2H2O]+	8.825	1b	0.6399	rp	80-92-2	219833	HMDB0004025	-	C05484	2.02986e+06	1.79632e+06	1.78632e+06	1.27369e+06	1.11521e+06	1.49661e+06	1.25708e+06	1.24885e+06	6.85754e+06	849107	993978	1.91958e+06	1.44915e+06	1.27572e+06	1.61207e+06	1.38925e+06	4.0726e+06	1.50258e+06	1.18906e+06	1.34533e+06	1.46001e+06	1.34643e+06	ko00140,ko01100
ME0107691	T3_positive	L-Dihydroorotic acid	L-氢化乳清酸	Organic acid and Its derivatives	有机酸及其衍生物	Organic acid and Its derivatives	有机酸及其衍生物	C5H6N2O4	197	158.033	0.6603	[M+K]+	11.35	1b	0.6393	rp	5988-19-2	439216	HMDB0003349	6899	C00337	1.67039e+08	1.92742e+08	1.47534e+08	2.05774e+08	1.47093e+08	1.1642e+08	1.14964e+08	9.72057e+07	1.24246e+08	1.18727e+08	1.50914e+08	1.45775e+08	1.42648e+08	1.27629e+08	2.31268e+08	1.68981e+08	1.77969e+08	2.00257e+08	1.45374e+08	1.48278e+08	1.50042e+08	1.49185e+08	ko00240,ko01100,ko01240
ME0105739	T3_positive	Arg-Met	L-精氨酰-L-蛋氨酸	Amino acid and Its metabolites	氨基酸及其代谢物	Small Peptide	小肽	C11H23N5O3S	305.157	305.152	0.9593	[M+]+	12.85	1b	0.6389	rp	45243-23-0	7019989	HMDB0028715	23751	-	776.38	9068.74	776.38	783.74	8056.43	776.38	216689	9833.44	7938.75	776.38	776.38	776.38	460069	318438	7785.61	827.45	776.38	129625	54108.3	54631.3	50702.8	54998.3	-
ME0014830	T3_positive	5-Phenyl-1-pentanol	5-苯基-1-戊醇	FA	脂肪酰类	Oxidized lipids	氧化脂质	C11H16O	147.121	164.12	8.9262	[M+H-H2O]+	9.7	1b	0.6372	rp	10521-91-2	61523	HMDB0031624	-	-	4.34971e+06	3.23061e+06	3.89506e+06	3.74842e+06	3.18215e+06	4.28318e+06	2.9327e+06	3.36863e+06	1.81038e+06	4.07504e+06	3.54358e+06	3.59164e+06	2.95123e+06	2.00819e+06	2.60123e+06	4.17262e+06	3.67003e+06	2.99549e+06	3.31391e+06	3.29127e+06	3.22884e+06	3.32471e+06	-
MEDP1045	T3_positive	Biliverdin	去氢胆红素	Tryptamines,Cholines,Pigments	色胺、胆碱、色素	Pigments	色素	C33H34N4O6	583.257	582.248	5.5474	[M+H]+	2.67464	1b	0.6325	rp	114-25-0	5280353	HMDB0001008	-	C00500	104201	128834	306583	67993.2	74089.7	535524	763910	729496	1.37805e+06	340968	499392	699999	722759	1.28468e+06	1.30472e+06	524882	531113	312671	431065	472029	453911	451950	ko00860,ko01100
ME0169870	T3_positive	Spermine	精胺	Alcohol and amines	醇、胺类	Polyamines	多胺	C10H26N4	202.217	202.216	5.22	[M+]+	3.375	1b	0.6279	rp	71-44-3	1103	HMDB0001256	255	C00750	8.73976e+06	7.49939e+06	8.77577e+06	6.41894e+06	3.24787e+06	7.76752e+06	7.01416e+06	7.05501e+06	1.05083e+07	7.54474e+06	1.01297e+07	7.33691e+06	7.11421e+06	7.03377e+06	8.62762e+06	6.53996e+06	9.94788e+06	7.0249e+06	8.79957e+06	8.87107e+06	8.79957e+06	8.86741e+06	ko00330,ko00410,ko00480,ko00770,ko01100,ko01240,ko04976
ME0006285	T3_positive	Phenylglyoxylic acid	苯乙醛酸	Benzene and substituted derivatives	苯及其衍生物	Benzene and substituted derivatives	苯及其衍生物	C8H6O3	189	150.032	0.7674	[M+K]+	11.775	1b	0.6189	rp	611-73-4	11915	HMDB0001587	-	C02137	3.49471e+06	5.09889e+06	7.46415e+06	5.65651e+06	5.66698e+06	9.14144e+06	1.01405e+07	6.49817e+06	6.45773e+06	7.62804e+06	5.58291e+06	7.15648e+06	6.93956e+06	6.40379e+06	7.22914e+06	6.06858e+06	7.92269e+06	7.20844e+06	6.01404e+06	5.94829e+06	6.33548e+06	5.78993e+06	ko00360,ko01100
ME0108628	T3_positive	N-Acetylhistamine	N-乙酰组胺	Alcohol and amines	醇、胺类	Amines	胺类	C7H11N3O	118.086	153.09	2.5928	[M+H-2H2O]+	24.725	1b	0.6157	rp	673-49-4	69602	HMDB0013253	-	C05135	5.39218e+07	5.4259e+07	4.31109e+07	4.99707e+07	6.22861e+07	2.55714e+07	2.48765e+07	5.50077e+07	8.85597e+07	4.75387e+07	5.0242e+07	4.60587e+07	4.05252e+07	5.45896e+07	4.81305e+07	4.77165e+07	1.42095e+08	2.72918e+07	6.53828e+07	6.58167e+07	6.1523e+07	6.65175e+07	ko00340
MEDP1809	T3_positive	Triacetin	三醋酸甘油酯	Aldehyde,Ketones,Esters	醛、酮、酯类	Esters	酯类	C9H14O6	219.083	218.079	0.8742	[M+H]+	9.1	1b	0.6153	rp	102-76-1	5541	HMDB0029592	-	-	1.07451e+07	1.94858e+07	4.52631e+06	1.24172e+06	1.03416e+07	9.10502e+06	1.08843e+07	9.84851e+06	2.50857e+07	2.20125e+07	4.4136e+06	2.79268e+07	1.96413e+07	9.87383e+06	1.81565e+07	1.24474e+07	1.17653e+07	1.11149e+07	1.08194e+07	1.09289e+07	1.0908e+07	1.08686e+07	-
MEDP0781	T3_positive	2-Undecanone	2-十一烷酮	Aldehyde,Ketones,Esters	醛、酮、酯类	Ketones	酮类	C11H22O	193.158	170.167	5.952	[M+Na]+	5.075	1b	0.6125	rp	112-12-9	8163	HMDB0033713	-	C01875	8.44001e+06	6.93552e+06	8.69392e+06	7.83121e+06	8.39414e+06	1.30329e+07	7.39076e+06	1.04982e+07	1.43993e+07	1.07778e+07	1.66363e+07	6.8512e+06	9.59813e+06	5.47638e+06	6.89407e+06	8.56155e+06	1.20658e+07	1.16345e+07	1.08482e+07	1.11031e+07	1.11946e+07	1.09029e+07	-
MEDP0685	T3_positive	Methylcysteine	甲基半胱氨酸	Amino acid and Its metabolites	氨基酸及其代谢物	Amino acid derivatives	氨基酸衍生物	C4H9NO2S	136.039	135.035	1.4669	[M+H]+	8.5	1b	0.5962	rp	1187-84-4	225710	HMDB0002108	6490	-	1.85559e+06	416001	2.31832e+06	1.12036e+06	1.14026e+06	4.0533e+06	5.85913e+06	3.28052e+06	2.25141e+06	5.61243e+06	1.47118e+06	4.20364e+06	3.16168e+06	2.81903e+06	1.2459e+06	1.23511e+06	2.87778e+06	3.35459e+06	1.82039e+06	1.89573e+06	1.81791e+06	1.62657e+06	-
ME0126152	T3_positive	Piperazine	哌嗪	Heterocyclic compounds	杂环化合物	Heterocyclic compounds	杂环化合物	C4H10N2	87.1001	86.0844	1.3016	[M+H]+	21	1b	0.5952	rp	110-85-0	4837	HMDB0014730	-	C07973	1.02374e+08	1.02765e+08	1.03274e+08	9.19611e+07	9.46647e+07	1.0984e+08	8.59528e+07	8.32367e+07	9.28038e+07	9.20931e+07	9.32536e+07	8.22121e+07	1.03393e+08	8.13607e+07	1.1431e+08	7.77879e+07	9.25482e+07	1.10552e+08	9.29914e+07	9.40399e+07	9.38688e+07	9.44606e+07	-
ME0117754	T3_positive	2,2,6,6-Tetramethyl-4-piperidinone	三丙酮胺	Heterocyclic compounds	杂环化合物	Heterocyclic compounds	杂环化合物	C9H17NO	178.123	155.131	5.1688	[M+Na]+	5.975	1b	0.5739	rp	826-36-8	13220	HMDB0031179	-	-	1.31556e+07	1.21291e+07	1.28431e+07	1.19087e+07	1.04536e+07	1.04644e+07	1.34901e+07	1.30442e+07	1.10979e+07	1.01241e+07	1.14294e+07	1.26198e+07	1.0013e+07	9.69316e+06	1.04054e+07	1.19637e+07	1.04284e+07	1.09222e+07	1.03236e+07	1.04193e+07	1.03771e+07	1.02423e+07	-
MEDL02551	T3_positive	20-Hydroxyecdysone	异丁酮	Aldehyde,Ketones,Esters	醛、酮、酯类	Ketones	酮类	C27H44O7	463.308	480.309	8.9138	[M+H-H2O]+	5.39601	1b	0.5685	rp	5289-74-7	5459840	HMDB0030180	-	-	6.83055e+06	4.94584e+06	6.05743e+06	4.78534e+06	4.00615e+06	5.55529e+06	4.07234e+06	3.55056e+06	5.01708e+06	5.61467e+06	4.56183e+06	4.86012e+06	6.36333e+06	7.00788e+06	4.59508e+06	7.35603e+06	5.21686e+06	4.78845e+06	5.66029e+06	5.77436e+06	5.6079e+06	5.77426e+06	-
ME0107874	T3_positive	L-Homoarginine	高精氨酸	Amino acid and Its metabolites	氨基酸及其代谢物	Amino acids	氨基酸	C7H16N4O2	188.128	188.127	3.5164	[M+]+	3.175	1b	0.5673	rp	156-86-5	9085	HMDB0000670	5640	C01924	4.49879e+06	7.02722e+06	3.71897e+06	2.59009e+06	3.7976e+06	7.86927e+06	1.7718e+06	4.46469e+06	8.25115e+06	3.47959e+06	3.77869e+06	8.34579e+06	4.4121e+06	5.12356e+06	3.77275e+06	7.20529e+06	8.54675e+06	3.92717e+06	3.71158e+06	3.54224e+06	3.76686e+06	3.78447e+06	-
ME0105302	T3_positive	5-Aminopentanoic acid	5-氨基戊酸	Organic acid and Its derivatives	有机酸及其衍生物	Organic acid and Its derivatives	有机酸及其衍生物	C5H11NO2	118.086	117.079	3.0805	[M+H]+	0.2	1b	0.5655	rp	660-88-8	138	HMDB0003355	6902	C00431	3.41528e+07	4.29545e+07	4.62916e+07	3.30568e+07	5.79519e+07	2.36802e+07	3.70799e+07	3.54254e+07	3.3128e+07	584458	3.18219e+07	2.63954e+07	2.70219e+07	3.86664e+08	3.99953e+07	3.23199e+07	3.04482e+07	2.87524e+07	3.87514e+07	4.32434e+07	4.54342e+07	4.39663e+07	ko00310,ko00330,ko00470,ko01100
ME0113252	T3_positive	5-Methyl-2-furancarboxaldehyde	5-甲基糠醛	Aldehyde,Ketones,Esters	醛、酮、酯类	Aldehydes	醛类	C6H6O2	128.062	110.037	6.1772	[M+NH4]+	22.2	1b	0.558	rp	620-02-0	12097	HMDB0033002	-	C11115	929901	3.17398e+06	2.1462e+06	343261	473567	3.2709e+06	691816	942009	2.19257e+06	405509	647691	345865	1.47579e+06	260248	2.33091e+06	1.34438e+06	645703	1.0834e+06	1.3191e+06	1.24494e+06	1.24966e+06	1.09569e+06	-
ME0054288	T3_positive	Dodecanoic acid	十二烷酸(月桂酸)	FA	脂肪酰类	FFA	游离脂肪酸	C12H24O2	218.212	200.178	4.3339	[M+NH4]+	0.425	1b	0.556	rp	143-07-7	3893	HMDB0000638	5611	C02679	9.31907e+07	9.63221e+07	9.60862e+07	5.77942e+07	7.91085e+07	8.81114e+07	6.64571e+07	7.85869e+07	1.01317e+08	7.52052e+07	1.0866e+08	9.48413e+07	9.11411e+07	9.77042e+07	1.27187e+08	89184251	1.26804e+08	1.02788e+08	1.04958e+08	1.05588e+08	1.05088e+08	1.05438e+08	ko00061,ko01100
ME0168995	T3_positive	Cysteic acid	半胱氨酸	Amino acid and Its metabolites	氨基酸及其代谢物	Amino acids	氨基酸	C3H7NO5S	339.012	169.005	0.6729	[2M+H]+	9.45	1b	0.5539	rp	498-40-8	25701	HMDB0002757	332	C00506	1.91011e+06	761187	847085	629755	512632	171488	434897	702997	145919	466110	887290	608069	816140	778567	553462	656431	686069	749050	511398	483568	544533	531100	ko00270,ko00430,ko01100,ko04080
ME0013266	T3_positive	Desoxycortone	脱氧皮质酮	Hormones and hormone related compounds	激素及激素相关物质	Hormones and hormone related compounds	激素及激素相关物质	C21H30O3	330.228	330.219	3.7937	[M+]+	22.775	1b	0.5511	rp	64-85-7	6166	HMDB0000016	5089	C03205	2.22464e+06	3.90317e+06	1.82636e+06	818927	478026	1.38393e+06	305051	986796	167835	183455	604307	877969	664765	1.1876e+06	823257	2579467	2.85602e+06	815660	477855	967382	882807	865411	ko00140,ko01100,ko04925
MEDN1460	T3_positive	11β-Prostaglandin F2α	11-β-前列腺素PGF2a	Hormones and hormone related compounds	激素及激素相关物质	Hormones and hormone related compounds	激素及激素相关物质	C20H34O5	401.26	354.241	4.0694	[M+HCOO+2H]+	16.5232	1b	0.5458	rp	38432-87-0	5280886	HMDB0010199	-	C05959	1.70731e+08	1.67646e+08	1.72443e+08	2.90726e+08	1.87541e+08	1.80731e+08	2.01348e+08	2.06575e+08	2.67703e+08	2.24417e+08	1.51973e+08	1.73691e+08	1.78479e+08	1.8223e+08	1.52698e+08	1.45167e+08	1.66265e+08	1.45398e+08	1.72067e+08	1.74119e+08	1.74994e+08	1.73355e+08	ko00590
ME0126754	T3_positive	Theobromine	可可碱	Nucleotide and Its metabolites	核苷酸及其代谢物	Nucleotide and Its metabolites	核苷酸及其代谢物	C7H8N4O2	219.026	180.065	0.8611	[M+K]+	5.575	1b	0.5284	rp	83-67-0	5429	HMDB0002825	1456	C07480	3.87259e+07	1.9944e+07	3.88077e+07	1.92884e+07	1.72994e+07	1.63152e+07	4.42254e+07	4.04619e+07	1.48065e+07	2.54918e+07	2.95148e+07	2.45593e+07	4.37854e+07	3.88781e+07	3.80478e+07	3.31498e+07	2.53127e+07	2.06495e+07	2.81991e+07	2.83394e+07	2.83007e+07	28644404	ko00232,ko01100
ME0016356	T3_positive	Canrenone	坎瑞农	Aldehyde,Ketones,Esters	醛、酮、酯类	Ketones	酮类	C22H28O3	340.209	340.204	3.9184	[M+]+	15.4	1b	0.5236	rp	976-71-6	13789	HMDB0003033	-	-	1.93486e+07	2.00759e+07	1.88188e+07	3.00421e+07	2.07404e+07	1.9357e+07	2.06157e+07	2.20359e+07	2.86424e+07	2.33678e+07	1.66026e+07	1.77911e+07	1.88748e+07	1.9487e+07	1.65914e+07	1.51404e+07	1.60392e+07	1.70006e+07	1.79774e+07	1.78493e+07	1.77366e+07	1.80712e+07	-
ME0056955	T3_positive	PC(18:0/18:2)	PC(18:0/18:2)	GP	甘油磷脂类	PC	磷脂酰胆碱	C44H84NO8P	786.597	785.593	8.4709	[M+H]+	5.28858	2	0.9804	rp	27098-24-4	6441487	HMDB0008039	-	C00157	783890	1.6592e+06	368007	2.57304e+07	3.40063e+07	4.40962e+07	3.35498e+07	6.70819e+07	7.51865e+07	1.60289e+08	2.99308e+07	3.49777e+07	1.23218e+08	4.09188e+07	4.53329e+07	6.73521e+07	1.55482e+08	4.04305e+07	2.15549e+07	3.28489e+07	3.01111e+07	2.9686e+07	ko00564,ko00590,ko00591,ko00592,ko01100,ko04723,ko05231
MEDP1390	T3_positive	Carnitine C18:1	肉碱 C18:1	FA	脂肪酰类	CAR	酰基肉碱	C25H47NO4	426.357	425.351	7.0691	[M+H]+	1.19618	2	0.9742	rp	38677-66-6	46907933	HMDB0005065	-	-	2.69083e+07	3.42606e+07	3.57116e+07	2.17142e+07	1.91708e+07	1.41769e+07	2.32031e+07	2.07701e+07	2.40367e+07	1.35884e+07	1.86209e+07	1.20495e+07	1.39168e+07	2.89681e+07	1.6054e+07	1.88903e+07	1.29316e+07	2.24633e+07	2.34112e+07	2.31888e+07	2.16794e+07	2.1992e+07	-
ME0053910	T3_positive	Carnitine C6:0	肉碱 C6:0	FA	脂肪酰类	CAR	酰基肉碱	C13H25NO4	260.185	259.178	3.6804	[M+H]+	1.9	2	0.974	rp	22671-29-0	6426853	HMDB0000705	3548	-	2.3138e+07	2.18953e+07	4.36196e+07	3.35019e+07	1.89518e+07	2.09236e+07	2.92296e+07	4.29973e+07	3.4743e+07	1.95367e+07	2.12841e+07	1.92381e+07	3.39192e+07	4.11909e+07	2.76555e+07	3.56175e+07	2.05908e+07	2.39303e+07	2.89395e+07	2.91951e+07	2.8964e+07	2.89495e+07	-
ME0127456	T3_positive	Dimethyl sulfoxide	二甲基亚砜	Others	其他	Others	其他	C2H6OS	79.0217	78.0139	1.194	[M+H]+	1.15	2	0.973	rp	67-68-5	679	HMDB0002151	3985	C11143	209374	223369	239469	240565	167119	134511	1.25279e+07	108263	95042.8	91327.8	158016	137388	2.60077e+07	1.81777e+07	170344	143144	112587	7.23014e+06	3.17178e+06	3.14649e+06	3.16495e+06	3.15621e+06	ko00920,ko01100
MEDP1665	T3_positive	Carnitine C3:0	肉碱 C3:0	FA	脂肪酰类	CAR	酰基肉碱	C10H19NO4	218.138	217.131	1.4278	[M+H]+	0.775	2	0.9684	rp	17298-37-2	107738	HMDB0062514	-	C03017	1.06735e+08	1.43049e+08	2.0993e+08	2.10987e+08	1.58e+08	2.16732e+08	6.16405e+07	6.47455e+07	1.12783e+08	1.14823e+08	6.3934e+07	7.01596e+07	1.92163e+08	1.2092e+08	1.22563e+08	1.73664e+08	8.56597e+07	1.00732e+08	1.20928e+08	1.26002e+08	1.25862e+08	1.26262e+08	-
MEDP0541	T3_positive	δ-Valerolactam	δ-戊内胺	Alcohol and amines	醇、胺类	Amines	胺类	C5H9NO	100.076	99.0684	2.1342	[M+H]+	0.725	2	0.9671	rp	675-20-7	12665	HMDB0011749	-	-	1.88207e+07	1.39626e+08	5.95216e+07	1.24204e+08	7.53028e+07	2.79422e+07	3.37141e+07	3.73381e+07	3.31645e+07	2.82348e+07	5.60045e+07	1.16265e+08	6.83494e+07	5.11449e+07	5.0677e+07	2.21802e+08	7.15612e+07	4.05177e+07	4.99064e+07	5.39557e+07	5.10061e+07	5.37993e+07	-
ME0054402	T3_positive	L-Octanoylcarnitine	L-辛酰基肉碱	FA	脂肪酰类	CAR	酰基肉碱	C15H29NO4	288.217	287.21	4.7644	[M+H]+	0.6	2	0.9637	rp	25243-95-2	11953814	HMDB0000791	-	C02838	1.00323e+07	9.39651e+06	1.48017e+07	1.06039e+07	7.31802e+06	8.24051e+06	1.05638e+07	1.38992e+07	1.29154e+07	8.17525e+06	7.84519e+06	7.38198e+06	1.08437e+07	1.07533e+07	7.05926e+06	1.04437e+07	6.22657e+06	8.39851e+06	9.23819e+06	9.16501e+06	9.1539e+06	9.18819e+06	-
ME0012968	T3_positive	1-hexadecanoyl-2-(9Z,12Z-octadecadienoyl)-sn-glycero-3-phosphocholine	1-Palmitoyl-2-linoleoyl-sn-glycero-3-phosphocholine	GP	甘油磷脂类	PC	磷脂酰胆碱	C42H80NO8P	758.567	757.562	8.814	[M+H]+	2.58381	2	0.9632	rp	17708-90-6	5287971	HMDB0007973	-	C00157	9.37631e+08	6.45571e+08	5.44653e+08	4.86406e+08	5.14255e+08	5.4837e+08	6.13425e+08	4.29367e+08	4.58595e+08	4.41272e+08	4.16648e+08	5.69548e+08	4.91585e+08	5.95011e+08	5.06774e+08	5.05599e+08	7.08783e+08	6.04117e+08	3.30661e+08	3.58457e+08	3.46586e+08	3.66227e+08	ko00564,ko00590,ko00591,ko00592,ko01100,ko04723,ko05231
ME0063662	T3_positive	Stearoylcarnitine	硬脂酰肉碱	FA	脂肪酰类	CAR	酰基肉碱	C25H49NO4	428.373	427.366	6.7069	[M+H]+	0.373506	2	0.9613	rp	25597-09-5	52922056	HMDB0000848	5811	-	3.80017e+06	3.24736e+06	4.58437e+06	3.82162e+06	8.59686e+06	3.78655e+06	6.71395e+06	4.28613e+06	2.0625e+06	3.02966e+06	2.75461e+06	2.70904e+06	3.15502e+06	3.165e+06	3.74398e+06	3.89091e+06	3.4561e+06	2.5677e+06	4.58464e+06	4.74173e+06	4.74185e+06	4.86261e+06	-
ME0194333	T3_positive	3-Hydroxypalmitoylcarnitine	3-羟基棕榈酰肉碱	Organic acid and Its derivatives	有机酸及其衍生物	Organic acid and Its derivatives	有机酸及其衍生物	C23H45NO5	398.325	415.33	6.7069	[M+H-H2O]+	3.425	2	0.9594	rp	195207-76-2	126456228	HMDB0013336	-	-	2.23383e+07	1.60067e+07	3.20484e+07	2.06862e+07	1.296e+07	1.68253e+07	2.19852e+07	3.04989e+07	2.85641e+07	2.40689e+07	1.65882e+07	1.4763e+07	2.03063e+07	3.88706e+07	1.88084e+07	2.20542e+07	1.6645e+07	2.66891e+07	2.56119e+07	2.54019e+07	2.53508e+07	2.44401e+07	-
ME0054414	T3_positive	L-Palmitoylcarnitine	L-棕榈酰肉碱	FA	脂肪酰类	CAR	酰基肉碱	C23H45NO4	400.342	399.335	6.9443	[M+H]+	0.599487	2	0.9557	rp	2364-67-2	11953816	HMDB0000222	5231	C02990	2.96254e+07	1.99697e+07	6.22645e+07	4.44665e+07	4.27654e+07	3.84829e+07	5.44731e+07	1.4401e+07	1.82848e+07	1.49507e+07	2.37931e+07	3.98733e+07	3.09043e+07	3.97934e+07	1.97674e+07	4.711e+07	2.09822e+07	2.85274e+07	3.00593e+07	3.34454e+07	3.23594e+07	3.34314e+07	ko00071,ko01212
ME0063564	T3_positive	C24:1 Sphingomyelin	N-神经酰基-D-赤型鞘氨醇磷酸胆碱	SP	鞘脂类	SM	鞘磷脂	C47H93N2O6P	813.691	812.677	7.3523	[M+H]+	7.45989	2	0.9551	rp	94359-13-4	44260126	HMDB0012107	-	C00550	8.55025e+06	1.97872e+06	4.02232e+06	3.22159e+06	3.17574e+06	1.03378e+06	1.61824e+06	2.76368e+06	3.14229e+06	1.65505e+06	4.27183e+06	1.77036e+07	3.69e+06	3.92849e+06	4.36218e+06	5.29982e+06	964579	4.93463e+06	5.0913e+06	5.19374e+06	4.5305e+06	4.76465e+06	ko00600,ko01100,ko04071,ko04217
MEDP0618	T3_positive	Carnitine-2-methyl-C4	2-甲基丁酰肉碱	FA	脂肪酰类	CAR	酰基肉碱	C12H23NO4	246.17	245.163	2.5173	[M+H]+	1.025	2	0.945	rp	31023-25-3	6426901	HMDB0000378	5367	-	4.81699e+06	3.64357e+06	2.56909e+06	4.08724e+06	4.0037e+06	7.75084e+06	3.99297e+06	6.92077e+06	5.84777e+06	3.60049e+06	3.68776e+06	8.70216e+06	4.02917e+06	3.08153e+06	5.63882e+06	9.97933e+06	8.02606e+06	3.49064e+06	6.84316e+06	6.85776e+06	6.3242e+06	6.84694e+06	-
ME0118069	T3_positive	2,8-Quinolinediol	2,8-喹啉二醇	Heterocyclic compounds	杂环化合物	Heterocyclic compounds	杂环化合物	C9H7NO2	162.054	161.048	3.8064	[M+H]+	1.2	2	0.9448	rp	15450-76-7	97250	HMDB0240311	-	C06342	5.27617e+06	6.98079e+06	7.03968e+06	1.95082e+06	8.33844e+06	7.5962e+06	8.57826e+06	7.31473e+06	7.44978e+06	1.27649e+06	1.06822e+07	7.77536e+06	8.16523e+06	5.79791e+06	8.55032e+06	5.62588e+06	5.85896e+06	3.56587e+06	6.54353e+06	6.60111e+06	6.54548e+06	6.58445e+06	-
ME0055340	T3_positive	N-(9Z-octadecenoyl)-sphing-4-enine-1-phosphocholine	N-油酰基-D-赤型鞘氨酰基磷酰胆碱	SP	鞘脂类	SM	鞘磷脂	C41H81N2O6P	746.609	728.583	6.5929	[M+NH4]+	10.6212	2	0.9418	rp	108392-10-5	6443882	HMDB0012101	-	-	9.5488e+06	2.66199e+07	5.00032e+06	6.95578e+06	3.55208e+06	1.82813e+06	2.7128e+06	1.60086e+06	903785	2.49533e+06	5.08804e+06	928837	822179	3.01174e+06	1.19997e+06	3.10334e+06	4.02469e+06	496677	4.30185e+06	4.54808e+06	3.40055e+06	3.83347e+06	-
ME0126314	T3_positive	Pyridine	吡啶	Heterocyclic compounds	杂环化合物	Heterocyclic compounds	杂环化合物	C5H5N	80.05	79.0422	1.3016	[M+H]+	1.25	2	0.9367	rp	110-86-1	1049	HMDB0000926	5877	C00747	1.79824e+07	2.1544e+07	1.48538e+07	1.04818e+07	3.82848e+07	1.14982e+07	8.83656e+06	11845168	1.5109e+07	1.36332e+07	2.13721e+07	3.46593e+07	2.2422e+07	1.09171e+07	4.10871e+07	1.26056e+07	1.64079e+07	1.36665e+07	1.67111e+07	1.69643e+07	1.65263e+07	1.601e+07	-
ME0055456	T3_positive	O-Decanoyl-L-carnitine	O-癸酰-L-肉碱	FA	脂肪酰类	CAR	酰基肉碱	C17H33NO4	316.248	315.241	5.5223	[M+H]+	0.9	2	0.9362	rp	1492-27-9	11953821	HMDB0000651	-	C03299	1.17228e+07	1.05342e+07	1.69321e+07	1.26262e+07	8.9404e+06	8.85333e+06	1.23154e+07	1.55525e+07	1.49216e+07	9.48069e+06	8.98844e+06	9.273e+06	1.1051e+07	1.22512e+07	7.85122e+06	1.10429e+07	7.0527e+06	1.00654e+07	1.02272e+07	1.01754e+07	1.02256e+07	1.02475e+07	-
ME0054539	T3_positive	1-Eicosanoyl-sn-glycero-3-phosphocholine	1-Arachidoyl-2-hydroxy-sn-glycero-3-phosphocholine	GP	甘油磷脂类	PC	磷脂酰胆碱	C28H58NO7P	552.401	551.395	8.8387	[M+H]+	3.24039	2	0.921	rp	108341-80-6	24779473	HMDB0010390	-	C04230	4.46869e+06	4.10929e+06	5.06897e+06	4.95794e+06	4.94585e+06	3.41338e+06	4.51301e+06	4.38146e+06	2.03506e+06	5.52038e+06	3.12952e+06	4.31965e+06	1.89761e+06	5.16864e+06	2.78377e+06	1.8067e+06	1.10589e+06	4.3001e+06	4.11329e+06	3.71392e+06	4.12019e+06	4.15031e+06	ko00564,ko04148,ko05231
ME0016402	T3_positive	Butyrylcarnitine	丁酰肉碱	FA	脂肪酰类	CAR	酰基肉碱	C11H21NO4	232.154	231.147	1.9753	[M+H]+	0.15	2	0.9205	rp	25576-40-3	213144	HMDB0002013	6436	C02862	1.01096e+07	1.05645e+07	1.72901e+07	3.40567e+07	1.03826e+07	8.71389e+06	5.47547e+06	1.50074e+07	1.73931e+07	8.59958e+06	1.3159e+07	3.99886e+07	1.78388e+07	1.4584e+07	1.45162e+07	1.54814e+07	1.3004e+07	8.62295e+06	1.89029e+07	1.76434e+07	1.88245e+07	1.87761e+07	-
ME0006140	T3_positive	Benzaldehyde	苯甲醛	Benzene and substituted derivatives	苯及其衍生物	Benzene and substituted derivatives	苯及其衍生物	C7H6O	107.049	106.042	1.9373	[M+H]+	0.35	2	0.9203	rp	100-52-7	240	HMDB0006115	-	C00261	2.76205e+07	3.79338e+07	3.18071e+07	4.29004e+07	2.96508e+07	3.64107e+07	2.29947e+07	2.78206e+07	2.65252e+07	2.77822e+07	2.87179e+07	3.11079e+07	2.64627e+07	1.00365e+07	2.64614e+07	2.68508e+07	2.6403e+07	3.44092e+07	2.99229e+07	3.09568e+07	2.96001e+07	3.01964e+07	ko01100
ME0056964	T3_positive	1-Stearoyl-2-arachidonoyl-sn-glycero-3-phosphocholine	PC（18：0/20：4（5Z，8Z，11Z，14Z））	GP	甘油磷脂类	PC	磷脂酰胆碱	C46H84NO8P	810.604	809.593	8.4774	[M+H]+	3.99704	2	0.9192	rp	35418-59-8	16219824	HMDB0008048	-	C00157	2.42757e+07	6014349	1.52221e+07	1.34356e+07	1.35817e+07	1.89586e+07	1.31366e+07	1.27126e+08	2.49563e+07	6.15552e+07	1.99573e+07	1.291e+07	5.56917e+07	6.49462e+07	1.6942e+07	1.28118e+07	7.6513e+06	1.00094e+07	3.47147e+07	2.72517e+07	3.26352e+07	2.91348e+07	ko00564,ko00590,ko00591,ko00592,ko01100,ko04723,ko05231
ME0057055	T3_positive	1,2-Dilinoleoyl-SN-glycero-3-phosphocholine	1,2-Dilinoleoyl-sn-glycero-3-phosphocholine	GP	甘油磷脂类	PC	磷脂酰胆碱	C44H80NO8P	782.574	781.562	7.965	[M+H]+	5.41805	2	0.9191	rp	998-06-1	5288075	HMDB0008138	-	C00157	4.09618e+07	4.27609e+07	4.32974e+07	2.09047e+07	2.40524e+07	3.04455e+07	3.39869e+07	1.28895e+08	253868488	1.03961e+08	5.37703e+07	2.8735e+07	2.78624e+07	2.78012e+07	7.45146e+07	7.35385e+07	1.17208e+08	2.41062e+07	5.04958e+07	4.9737e+07	4.23133e+07	5.10895e+07	ko00564,ko00590,ko00591,ko00592,ko01100,ko04723,ko05231
ME0009132	T3_positive	N-Methyl-a-aminoisobutyric acid	N-甲基-α-氨基异丁酸	Amino acid and Its metabolites	氨基酸及其代谢物	Amino acid derivatives	氨基酸衍生物	C5H11NO2	118.086	117.079	1.342	[M+H]+	0.2	2	0.9179	rp	2566-34-9	75725	HMDB0002141	6508	-	1.71996e+07	4.82363e+07	1.77959e+07	2.35135e+07	4.34975e+07	2.84919e+07	1.2455e+07	2.05601e+07	4.53526e+07	1.98478e+07	1.48445e+07	2.44117e+07	1.62959e+07	5.4223e+07	2.10127e+07	15713560	3.15056e+07	2.2005e+07	2.7363e+07	2.77706e+07	2.93667e+07	2.51689e+07	-
MEDP0545	T3_positive	2-Pyrrolidinone	2-吡咯烷酮	Heterocyclic compounds	杂环化合物	Heterocyclic compounds	杂环化合物	C4H7NO	86.0604	85.0528	1.4669	[M+H]+	0.85	2	0.9175	rp	616-45-5	12025	HMDB0002039	6452	C11118	3.32872e+07	4.3786e+07	6.46673e+07	1.17363e+08	6.27848e+07	4.91185e+07	5.55697e+07	8.90606e+07	8.43357e+07	7.15445e+07	51595434	6.63724e+07	8.85888e+07	5.85081e+07	5.02898e+07	4.70839e+07	8.04284e+07	2.71085e+07	4.91511e+07	4.93547e+07	5.09892e+07	4.79599e+07	-
ME0012806	T3_positive	1-Heptadecanoyl-sn-glycero-3-phosphocholine	1-十七碳酰基-sn-甘油-3-磷酸胆碱	GP	甘油磷脂类	LPC	溶血磷脂酰胆碱	C25H52NO7P	510.354	509.348	7.1686	[M+H]+	2.82156	2	0.9149	rp	50930-23-9	24779463	HMDB0012108	-	C00157	4.17593e+07	3.63256e+07	4.39441e+07	3.23308e+07	3.06348e+07	2.88863e+07	2.76153e+07	2.26966e+07	2.17967e+07	3.29445e+07	3.57482e+07	3.6117e+07	3.83224e+07	3.0698e+07	2.37631e+07	2.40844e+07	2.23892e+07	5.41935e+07	3.17273e+07	3.0915e+07	2.84661e+07	3.05837e+07	ko00564,ko00590,ko00591,ko00592,ko01100,ko04723,ko05231
ME0111342	T3_positive	Tripropylamine	三丙胺	Alcohol and amines	醇、胺类	Amines	胺类	C9H21N	144.175	143.167	3.2316	[M+H]+	0.25	2	0.908	rp	102-69-2	7616	HMDB0032545	-	-	2.72487e+06	3.26679e+06	2.24126e+06	2.24908e+06	3.12723e+06	3.28407e+06	3.03687e+06	2.87001e+06	2.15602e+06	2.09396e+06	1.51926e+06	2.13171e+06	2.08506e+06	2.00571e+06	1.80071e+06	1.80084e+06	2.40609e+06	2.81232e+06	3.98275e+06	4.19529e+06	4.21057e+06	4.03487e+06	-
MEDP1084	T3_positive	Carnitine C12:0	肉碱 C12:0	FA	脂肪酰类	CAR	酰基肉碱	C19H37NO4	344.279	343.272	6.1904	[M+H]+	1.15	2	0.9055	rp	25518-54-1	168381	HMDB0002250	6573	-	3.87665e+07	4.22406e+07	5.12016e+07	4.35668e+07	3.44071e+07	4.07943e+07	4.84528e+07	5.16829e+07	6.04712e+07	3.52682e+07	3.47853e+07	3.89852e+07	3.73982e+07	4.43457e+07	3.48111e+07	3.6134e+07	3.26579e+07	4.27329e+07	3.89651e+07	3.89713e+07	3.87214e+07	3.88392e+07	-
ME0006346	T3_positive	Betaxolol	倍他洛尔	Benzene and substituted derivatives	苯及其衍生物	Phenolics	苯酚类	C18H29NO3	308.221	307.215	4.8406	[M+H]+	2.1	2	0.896	rp	63659-18-7	2369	HMDB0014341	-	C06849	70.72	71.17	70.69	1087.26	70.32	400.87	13981.2	70.49	70.72	353.57	71	3936.17	72074.5	28151.3	70.73	70.92	71.17	12455.9	8555.4	8409.23	8476.27	8567.97	-
ME0123817	T3_positive	Enoxacin	依诺沙星	Heterocyclic compounds	杂环化合物	Heterocyclic compounds	杂环化合物	C15H17FN4O3	321.13	320.128	2.7432	[M+H]+	13.925	2	0.8949	rp	74011-58-8	3229	HMDB0014610	-	C06979	290436	341807	320419	516382	400325	329865	6.15039e+06	389098	454988	363576	288507	300194	1.4862e+07	6781364	263677	242221	256017	2.62076e+06	1.71856e+06	1.75621e+06	1.71606e+06	1.67231e+06	-
MEDN1476	T3_positive	Allantoic acid	尿囊酸	Organic acid and Its derivatives	有机酸及其衍生物	Organic acid and Its derivatives	有机酸及其衍生物	C4H8N4O4	177.061	176.055	0.7612	[M+H]+	2.875	2	0.8929	rp	99-16-1	203	HMDB0001209	343	C00499	5.83805e+07	2.53493e+07	4.63545e+07	6.14213e+07	3.32466e+07	5.31402e+07	2.62982e+07	2.62221e+07	3.76e+07	1.91587e+07	4.29615e+07	1.97208e+07	1.31283e+07	3.01808e+07	1.37367e+07	3.31605e+07	2.76485e+07	3.19364e+07	3.22395e+07	3.21403e+07	3.25065e+07	3.22555e+07	ko00230,ko01100
ME0108877	T3_positive	N-oleoylglycine	N-油酰基甘氨酸	Amino acid and Its metabolites	氨基酸及其代谢物	Amino acid derivatives	氨基酸衍生物	C20H37NO3	340.283	339.277	5.9395	[M+H]+	4.85	2	0.8847	rp	2601-90-3	6436908	HMDB0013631	-	-	2.47848e+07	2.52245e+07	2.71387e+07	2.10014e+07	2.87367e+07	1.74446e+07	2.27745e+07	2.62711e+07	2.62371e+07	2.30289e+07	2.94527e+07	2.60316e+07	2.29635e+07	1.96339e+07	2.23733e+07	2.24184e+07	2.64008e+07	2.42379e+07	2.75861e+07	2.73025e+07	2.66983e+07	2.7318e+07	-
ME0169065	T3_positive	Diethyltoluamide	避蚊胺	Benzene and substituted derivatives	苯及其衍生物	Benzene and substituted derivatives	苯及其衍生物	C12H17NO	192.138	191.131	5.9038	[M+H]+	1.275	2	0.8781	rp	134-62-3	4284	HMDB0250930	-	C10935	464947	187914	615905	365582	524174	400518	683386	874442	735627	983750	279896	229556	637774	420923	337303	1.7134e+06	292629	479053	922882	874933	861015	833770	-
ME0005487	T3_positive	Tamsulosin	坦洛新	Benzene and substituted derivatives	苯及其衍生物	Benzene and substituted derivatives	苯及其衍生物	C20H28N2O5S	409.184	408.172	3.1436	[M+H]+	11.9996	2	0.8745	rp	106133-20-4	129211	HMDB0014844	-	C07124	502374	825824	543321	811365	922204	783535	6.46389e+06	405072	1.55534e+06	1.1646e+06	544048	861933	1.74504e+07	6.91944e+06	278788	288772	438922	4.91029e+06	2.32317e+06	2.20902e+06	2.26364e+06	1.90732e+06	-
ME0126223	T3_positive	Praziquantel	吡喹酮	Heterocyclic compounds	杂环化合物	Heterocyclic compounds	杂环化合物	C19H24N2O2	313.199	312.184	5.8506	[M+H]+	18.8	2	0.8648	rp	55268-74-1	4891	HMDB0015191	-	C07367	1.00026e+07	1.41417e+07	1.2272e+07	1.41419e+07	1.30757e+07	1.07861e+07	1.77456e+07	2.13339e+07	1.6836e+07	2.10868e+07	15953001	1.15187e+07	2.19891e+07	2.4104e+07	1.98658e+07	1.65368e+07	1.83077e+07	1.51812e+07	1.67494e+07	1.67044e+07	1.67325e+07	1.64161e+07	-
ME0007335	T3_positive	Phenylacetaldehyde	苯乙醛	Benzene and substituted derivatives	苯及其衍生物	Benzene and substituted derivatives	苯及其衍生物	C8H8O	103.055	120.058	1.9498	[M+H-H2O]+	0.725	2	0.8543	rp	122-78-1	998	HMDB0006236	-	C00601	1.99267e+08	1.67832e+08	1.58087e+08	1.65066e+08	1.88206e+08	2.27603e+08	1.61797e+08	1.54469e+08	2.76351e+08	1.91684e+08	1.98001e+08	1.84659e+08	2.19338e+08	184983903	1.97453e+08	1.64407e+08	1.77423e+08	2.09068e+08	1.90556e+08	1.92818e+08	1.92634e+08	1.95386e+08	ko00360,ko01100
MEDP1685	T3_positive	Phytosphingosine	植物鞘氨醇	SP	鞘脂类	SPH	鞘氨醇	C18H39NO3	318.301	317.293	6.4554	[M+H]+	1.525	2	0.8534	rp	554-62-1	122121	HMDB0004610	7066	C12144	381992	161989	509087	221131	766238	1.55285e+06	965117	920714	1.3655e+06	1.01243e+06	869240	867650	1.03747e+06	738756	116543	414452	594154	1.33099e+06	1.49684e+06	1.41041e+06	1.37874e+06	971526	ko00600,ko01100
ME0004669	T3_positive	Aminosalicylic Acid	4-氨基水杨酸	Benzene and substituted derivatives	苯及其衍生物	Benzene and substituted derivatives	苯及其衍生物	C7H7NO3	154.05	153.043	1.4669	[M+H]+	0.025	2	0.8465	rp	65-49-6	4649	HMDB0014378	-	C02518	2.80453e+06	5.34157e+07	1.47204e+08	6.46419e+07	1.04916e+08	1.77482e+08	2.32536e+08	1.37588e+08	1.04194e+08	2.1006e+08	8.43276e+07	1.39284e+08	1.58955e+08	1.53537e+08	8.88492e+07	1.04052e+08	1.46817e+08	2.02632e+08	1.27058e+08	1.27734e+08	1.28362e+08	1.2768e+08	-
MEDP1448	T3_positive	MG(18:0/0:0/0:0)	MG(18:0/0:0/0:0)	GL	甘油脂类	MG	单甘油酯	C21H42O4	341.305	358.308	8.8387	[M+H-H2O]+	1.275	2	0.8388	rp	22610-61-3	15560610	HMDB0011131	-	C01885	1.15224e+07	1.26518e+07	1.07062e+07	1.46682e+07	1.28284e+07	1.28917e+07	1.15425e+07	1.39976e+07	1.24798e+07	1.24611e+07	1.11666e+07	1.36297e+07	1.3545e+07	1.2935e+07	1.3777e+07	1.44271e+07	1.44795e+07	1.24481e+07	1.32762e+07	1.35788e+07	1.40153e+07	1.39251e+07	ko00561,ko01100,ko04714,ko04923,ko04975,ko04977
ME0125188	T3_positive	Mirtazapine	米氮平	Benzene and substituted derivatives	苯及其衍生物	Benzene and substituted derivatives	苯及其衍生物	C17H19N3	266.173	265.158	5.3588	[M+H]+	19.25	2	0.8381	rp	85650-52-8 | 61337-67-5 | 207516-99-2	4205	HMDB0014514	43259	C07570	4.935e+07	3.88822e+07	3.97524e+07	2.72685e+07	3.44589e+07	9.28126e+07	3.00842e+07	3.92833e+07	4.53099e+07	4.42954e+07	4.14843e+07	4.34281e+07	2.89769e+07	3.0918e+07	3.72121e+07	3.4433e+07	4.65928e+07	3.50783e+07	4.15846e+07	4.03653e+07	4.04179e+07	4.16507e+07	-
ME0052931	T3_positive	Flurandrenolide	氟甲肾上腺素	Heterocyclic compounds	杂环化合物	Heterocyclic compounds	杂环化合物	C24H33FO6	437.235	436.226	3.3058	[M+H]+	4.29976	2	0.83	rp	1524-88-5	15209	HMDB0014984	-	-	8.13151e+06	1.021e+07	8.59077e+06	1.33721e+07	1.08525e+07	9.89428e+06	2.82313e+07	1.03839e+07	1.52423e+07	1.23385e+07	8.1506e+06	8.29504e+06	6.53966e+07	3.588e+07	8.0352e+06	7.42049e+06	9.3085e+06	2.17056e+07	1.7159e+07	1.70373e+07	1.71189e+07	1.72182e+07	-
MEDP1122	T3_positive	MG(16:0/0:0/0:0)	MG(16:0/0:0/0:0)	GL	甘油脂类	DG	甘油二酯	C19H38O4	313.273	330.277	6.8937	[M+H-H2O]+	1.025	2	0.8205	rp	32899-41-5	3084463	HMDB0011564	-	C00641	1.49526e+06	7.74383e+06	4.81788e+06	1.46463e+07	6.99913e+06	3.91899e+06	4.31537e+06	7129735	6.06222e+06	5.35097e+06	2.75672e+06	3.24888e+06	3.43108e+06	1.2961e+06	5.51072e+06	7.82672e+06	4.51728e+06	2.57579e+06	3.39615e+06	3.56482e+06	2.8307e+06	3.16527e+06	ko00561,ko00562,ko00564,ko01100,ko04070,ko04730
ME0012863	T3_positive	1-Myristoyl-2-stearoyl-sn-glycero-3-phosphocholine	1-肉豆蔻酰基-2-硬脂酰基-sn-甘油-3-磷酸胆碱	GP	甘油磷脂类	PC	磷脂酰胆碱	C40H80NO8P	756.552	733.562	8.8264	[M+Na]+	1.24248	2	0.8185	rp	61510-09-6	131150	HMDB0006727	-	C00157	1.21299e+07	1.1185e+07	7.44869e+06	1.26573e+07	9.06802e+06	7784239	9.06516e+06	1.38945e+07	8.9029e+06	1.23728e+07	1.36532e+07	1.34461e+07	1.00755e+07	6.8085e+06	9.27961e+06	1.27572e+07	1.13809e+07	7.84987e+06	1.21684e+07	1.18326e+07	1.1138e+07	1.2155e+07	ko00564,ko00590,ko00591,ko00592,ko01100,ko04723,ko05231
ME0114570	T3_positive	Haloperidol	氟哌啶醇	Heterocyclic compounds	杂环化合物	Indole and Its derivatives	吲哚及其衍生物	C21H23ClFNO2	376.141	375.14	4.7123	[M+H]+	16.575	2	0.8159	rp	52-86-8	3559	HMDB0014645	-	C01814	8.96066e+06	1.17678e+07	1.44036e+07	6.62053e+06	8.45346e+06	9.66678e+06	6.71091e+06	8.98535e+06	9.10027e+06	4.71958e+06	8.06537e+06	7.0894e+06	9.70965e+06	7.6757e+06	1.00241e+07	6.74224e+06	1.20641e+07	7.8734e+06	9.02763e+06	9.05684e+06	9.03888e+06	9.04781e+06	-
ME0113755	T3_positive	6-Methyl-5-hepten-2-one	6-甲基-5-庚烯-2-酮	Aldehyde,Ketones,Esters	醛、酮、酯类	Ketones	酮类	C8H14O	109.101	126.105	5.952	[M+H-H2O]+	0.325	2	0.8148	rp	110-93-0	9862	HMDB0035915	-	C07287	5.79974e+06	5.22328e+06	5.32103e+06	3.58336e+06	5.80733e+06	7.85479e+06	7.69718e+06	8.14072e+06	1.02158e+07	6.42853e+06	5.85681e+06	4.61187e+06	9.31891e+06	3.16589e+06	4.61435e+06	6.21172e+06	9.30276e+06	5.03036e+06	6.44036e+06	6.64701e+06	6.62782e+06	6.49051e+06	-
ME0007592	T3_positive	Mesalazine	5-氨基水杨酸	Organic acid and Its derivatives	有机酸及其衍生物	Organic acid and Its derivatives	有机酸及其衍生物	C7H7NO3	153.041	153.043	1.5686	[M+]+	2.725	2	0.8143	rp	89-57-6	4075	HMDB0014389	-	-	1.39213e+07	5.21165e+06	1.77749e+07	9.71153e+06	1.96755e+07	5.28811e+06	8.56027e+06	5.01149e+06	4.62144e+06	4.08284e+06	4.65677e+06	9.11346e+06	378352	1.62457e+06	666415	1.04396e+06	2.41113e+06	2.33604e+06	4.7309e+06	4.68628e+06	4.71116e+06	4.85676e+06	-
ME0005990	T3_positive	Aloin	芦荟素	Benzene and substituted derivatives	苯及其衍生物	Benzene and substituted derivatives	苯及其衍生物	C21H22O9	436.161	418.126	3.9561	[M+NH4]+	2.33859	2	0.8115	rp	28371-16-6 | 8015-61-0 | 5133-19-7	14989	HMDB0035219	-	C17778	1.23329e+07	8.27756e+06	1.45784e+07	1.01363e+07	1.10648e+07	2.3174e+07	8.6239e+06	9.12297e+06	1.56292e+07	1.07361e+07	9.64845e+06	8.06796e+06	1.36539e+07	7.99712e+06	1.63623e+07	1.03172e+07	1.27097e+07	1.26333e+07	1.12717e+07	1.12571e+07	1.10391e+07	1.12193e+07	-
ME0013259	T3_positive	21-Deoxycortisol	21-脱氧皮质醇	Hormones and hormone related compounds	激素及激素相关物质	Hormones and hormone related compounds	激素及激素相关物质	C21H30O4	347.23	346.214	5.0931	[M+H]+	21.725	2	0.8102	rp	641-77-0	92827	HMDB0004030	-	C05497	1.1523e+06	1.45479e+06	2.40807e+06	2.08716e+06	3.74041e+06	1.03644e+06	375042	942667	6.94039e+06	1.94619e+06	2.72078e+06	5.96361e+06	1.49969e+06	2.09341e+06	1.04459e+06	1.60551e+06	1.01242e+07	1.22103e+06	2.32705e+06	2.3123e+06	2.27674e+06	2.31057e+06	ko00140
ME0006842	T3_positive	Diisobutyl phthalate	邻苯二甲酸二异丁酯	Benzene and substituted derivatives	苯及其衍生物	Benzene and substituted derivatives	苯及其衍生物	C16H22O4	279.159	278.152	9.7116	[M+H]+	0.275	2	0.8084	rp	84-69-5	6782	HMDB0013835	-	C15205	4.71343e+07	3.27508e+07	6.58229e+06	3.14643e+07	3.3883e+07	5.40976e+06	8.87824e+06	7.55472e+06	3.79677e+07	2.10521e+07	2.65535e+07	6.8053e+06	5.1874e+07	9.37665e+06	3.05057e+07	1.5419e+07	4.63307e+07	6.85131e+06	3.53064e+07	3.79179e+07	3.61664e+07	3.81926e+07	-
ME0009084	T3_positive	Niflumic acid	尼氟酸	Benzene and substituted derivatives	苯及其衍生物	Benzene and substituted derivatives	苯及其衍生物	C13H9F3N2O2	265.062	282.062	4.7531	[M+H-H2O]+	9.475	2	0.8069	rp	4394-00-7	4488	HMDB0015573	-	C13698	145054	146154	146418	146424	146333	146428	1.23139e+06	146477	146663	146129	145678	147391	7.29453e+06	3.21008e+06	146159	146280	146041	1.11116e+06	752320	751538	755265	757161	-
ME0012084	T3_positive	11beta-PGE2	11β-PGE2	Hormones and hormone related compounds	激素及激素相关物质	Hormones and hormone related compounds	激素及激素相关物质	C20H32O5	353.231	352.225	5.5975	[M+H]+	2.675	2	0.8062	rp	38310-90-6	5283061	HMDB0060041	-	-	900357	177486	784538	1.83792e+06	916322	1.47294e+06	1.5487e+06	3.25163e+06	629955	455913	1.69059e+06	278903	922605	2.91135e+06	1.39117e+06	1.6444e+06	1.66314e+06	1.54125e+06	1.61008e+06	1.75556e+06	1.70206e+06	1.7818e+06	-
ME0111276	T3_positive	Rimantadine	金刚乙胺	Alcohol and amines	醇、胺类	Amines	胺类	C12H21N	180.174	179.167	5.3588	[M+H]+	0.5	2	0.8015	rp	13392-28-4	5071	HMDB0014621	-	C07236	5.74544e+06	4626967	4.88077e+06	3.03133e+06	4.45009e+06	1.15321e+07	3.90338e+06	4.51687e+06	5.77424e+06	4.83322e+06	5.57557e+06	5.57757e+06	7.21317e+06	4.7993e+06	4.46278e+06	3.94427e+06	6.50616e+06	5.75581e+06	5.07604e+06	5.09214e+06	5.04424e+06	5.0584e+06	-
ME0113051	T3_positive	4-Heptanone	4-庚酮	Aldehyde,Ketones,Esters	醛、酮、酯类	Ketones	酮类	C7H14O	97.1015	114.105	2.505	[M+H-H2O]+	0.825	2	0.8006	rp	123-19-3	31246	HMDB0004814	7078	-	4.84215e+06	3.98685e+06	8.35522e+06	4.42618e+06	6.2009e+06	3.70641e+06	4.74026e+06	3.85337e+06	3.06839e+06	6.15107e+06	7.73025e+06	6.58489e+06	4.04804e+06	3.7524e+06	7.17292e+06	8.9214e+06	8.54737e+06	3.07905e+06	5.24051e+06	5.5518e+06	5.58013e+06	5.45444e+06	-
ME0104240	T3_positive	1-Aminocyclopropane-1-carboxylic acid	1-氨基环丙烷-1-羧酸	Organic acid and Its derivatives	有机酸及其衍生物	Organic acid and Its derivatives	有机酸及其衍生物	C4H7NO2	102.055	101.048	1.2756	[M+H]+	0.55	2	0.8001	rp	22059-21-8	535	HMDB0036458	-	C01234	1.45113e+07	1.13382e+07	1.23368e+07	1.19906e+07	9.99152e+06	2.0427e+07	1.18397e+07	9.68585e+06	1.07854e+07	1.09416e+07	1.294e+07	1.45237e+07	2.29196e+07	1.66871e+07	1.73452e+07	1.09799e+07	1.28544e+07	1.17848e+07	1.84536e+07	1.84298e+07	2.28262e+07	2.1465e+07	ko00270,ko01100
ME0009794	T3_positive	Sulfamethazine	磺胺二甲嘧啶	Benzene and substituted derivatives	苯及其衍生物	Benzene and substituted derivatives	苯及其衍生物	C12H14N4O2S	279.093	278.084	5.977	[M+H]+	5.125	2	0.8	rp	57-68-1	5327	HMDB0015522	-	C19530	1.26889e+06	3.10098e+06	1.2979e+06	743295	2.47413e+06	5.77822e+06	2.0553e+06	2.67806e+06	3.3609e+06	1.88371e+06	2.13745e+06	2.17906e+06	1.5604e+07	1.40813e+07	2.6708e+06	2.42294e+06	2.94073e+06	9.83425e+06	3.71829e+06	3.60964e+06	3.62965e+06	3.57543e+06	-
ME0011928	T3_positive	1,2-Distearoyl-sn-glycero-3-phosphoethanolamine	1,2-二硬脂酰基-sn-甘油-3-磷酸乙醇胺	GP	甘油磷脂类	PS	磷脂酰丝氨酸	C41H82NO8P	789.612	747.578	7.0691	[M+CH3CN+H]+	1.00049	3	0.9911	rp	1069-79-0	447078	HMDB0008991	-	-	1.13452e+07	8.14055e+06	1.07849e+07	5.98999e+06	1.87728e+07	7.98488e+06	5.75375e+06	3.57488e+06	4.43993e+06	6.51678e+06	8.4632e+06	1.0243e+07	1.60261e+07	8.50145e+06	8.80713e+06	1.01298e+07	9.22478e+06	8.77801e+06	1.35858e+07	1.31214e+07	1.37693e+07	1.39965e+07	-
ME0112755	T3_positive	3-Aminopropionaldehyde	3-氨基丙醛；β-氨基丙醛	Aldehyde,Ketones,Esters	醛、酮、酯类	Aldehydes	醛类	C3H7NO	115.087	73.0528	0.7488	[M+CH3CN+H]+	0.35	3	0.965	rp	352-92-1	75	HMDB0001106	6007	C05665	5.61468e+06	1.1804e+06	4.64412e+06	6.17994e+06	3.89232e+06	5.15082e+06	1.28859e+06	2.48606e+06	4.67656e+06	1.28162e+06	4.32272e+06	1.70764e+06	1.05762e+06	2823959	300749	2.25888e+06	2.12639e+06	2.57347e+06	2.63664e+06	2.63582e+06	2.69217e+06	2.62756e+06	ko00410,ko00770,ko01100,ko01240
ME0054544	T3_positive	1-Arachidonoyl-sn-glycero-3-phosphocholine	LysoPC(20:4(5Z,8Z,11Z,14Z))	GP	甘油磷脂类	LPC	溶血磷脂酰胆碱	C28H50NO7P	526.331	543.332	6.8066	[M+H-H2O]+	2.48894	3	0.9544	rp	60701-99-7	24779476	HMDB0010395	-	C00157	9.46167e+06	8.47007e+06	1.53428e+07	3.42699e+06	5.52658e+06	8.81876e+06	1.0648e+07	4.74179e+06	3.4635e+06	4.13919e+06	5.99833e+06	3.14631e+06	1.28032e+07	8.10475e+06	5.13131e+06	1.04011e+07	6.24258e+06	4.39824e+06	7.54373e+06	7.07052e+06	7.65e+06	7.73139e+06	ko00564,ko00590,ko00591,ko00592,ko01100,ko04723,ko05231
ME0003718	T3_positive	3,5-Di-tert-butyl-4-hydroxybenzoic acid	3,5-二叔丁基-4-羟基苯甲酸	Benzene and substituted derivatives	苯及其衍生物	Benzene and substituted derivatives	苯及其衍生物	C15H22O3	295.129	250.157	2.6803	[M-H+2Na]+	2.275	3	0.9355	rp	1421-49-4	15007	HMDB0240642	-	-	7.87758e+06	4.80967e+06	5.23837e+06	6.36026e+06	4.65667e+06	9.74707e+06	3.86548e+06	7.09927e+06	5.7193e+06	4.43124e+06	5.29757e+06	6.07593e+06	6.29843e+06	5.20644e+06	6.12016e+06	7.31141e+06	6.14e+06	5.64995e+06	6.66004e+06	6.8966e+06	6.79526e+06	6.43769e+06	-
ME0006078	T3_positive	Benzyl alcohol	苯甲醇	Benzene and substituted derivatives	苯及其衍生物	Benzene and substituted derivatives	苯及其衍生物	C7H8O	91.0545	108.058	1.2891	[M+H-H2O]+	0.725	3	0.9281	rp	100-51-6	244	HMDB0003119	-	C03485	2.46554e+07	3.42282e+07	3.22886e+07	3.65535e+07	2.96885e+07	3.99912e+07	3.69663e+07	2.57429e+07	2.81869e+07	2.33513e+07	2.76912e+07	3.05565e+07	2.49104e+07	3.10528e+07	2.87828e+07	2.74143e+07	2.52432e+07	2.95082e+07	2.91694e+07	2.96868e+07	2.96253e+07	2.9922e+07	-
ME0108964	T3_positive	O,O-Diethyl hydrogen thiophosphate	O，O-二乙基硫代磷酸酯	Aldehyde,Ketones,Esters	醛、酮、酯类	Esters	酯类	C4H11O3PS	188.052	170.017	2.4556	[M+NH4]+	3.375	3	0.9277	rp	5871-17-0	655	HMDB0001460	6256	C06607	1.37797e+07	5.88457e+06	8.47052e+06	5.49974e+06	1.04473e+07	1.18194e+07	7.00353e+06	5.60424e+06	1.19739e+07	8.75746e+06	8.31528e+06	5.72903e+06	3.5788e+06	3824227	5.32091e+06	1.1926e+07	5.78059e+06	7.85385e+06	1.0076e+07	1.15047e+07	1.0075e+07	1.11503e+07	-
ME0107786	T3_positive	L-Leucine	L-亮氨酸	Amino acid and Its metabolites	氨基酸及其代谢物	Amino acids	氨基酸	C6H13NO2	132.091	131.095	1.314	[M+H]+	0.075	3	0.9058	rp	61-90-5	6106	HMDB0000687	24	C00123	2.4746e+07	3.05088e+07	6.6907e+07	2.58666e+07	2.47227e+07	3.20299e+07	2.1648e+07	24792524	2.17937e+07	2.85495e+07	2.60659e+07	2.33876e+07	3.43433e+07	1.88868e+07	7.80137e+07	2.21074e+07	2.43211e+07	1.49273e+07	2.69225e+07	2.35211e+07	2.50388e+07	2.56208e+07	ko00280,ko00290,ko00970,ko01100,ko01210,ko01230,ko02010,ko04150,ko04974,ko04978,ko05230
ME0106360	T3_positive	D-Arginine	D-精氨酸	Amino acid and Its metabolites	氨基酸及其代谢物	Amino acids	氨基酸	C6H14N4O2	197.101	174.112	0.8673	[M+Na]+	1.2	3	0.8971	rp	157-06-2	71070	HMDB0003416	6924	C00792	1.25791e+07	1.83189e+07	4.65752e+06	2.29039e+06	3.0843e+07	7.39724e+06	3.79098e+06	2.54368e+06	1.32674e+07	1.54423e+07	5.69927e+06	1.28417e+07	2.26634e+07	9.86456e+06	1.405e+07	15784071	9.22038e+06	1.58669e+07	1.14572e+07	1.16084e+07	1.14745e+07	1.16014e+07	ko00470,ko01100
ME0062252	T3_positive	Prostaglandin F2beta	前列腺素 F2beta	Hormones and hormone related compounds	激素及激素相关物质	Hormones and hormone related compounds	激素及激素相关物质	C20H34O5	377.229	354.241	5.4461	[M+Na]+	2.05	3	0.8917	rp	4510-16-1	5280506	HMDB0001483	-	C02314	1.92858e+06	591982	1.04985e+06	1.99665e+06	983756	1331672	2.52399e+06	2.46573e+06	1.08401e+06	1.81775e+06	1.93282e+06	885810	702539	2.39749e+06	1.70463e+06	2.17066e+06	2.2953e+06	1.55476e+06	1.45493e+06	1.42687e+06	1.44879e+06	1.4483e+06	-
ME0006941	T3_positive	D-Tryptophan	D-色氨酸	Amino acid and Its metabolites	氨基酸及其代谢物	Amino acids	氨基酸	C11H12N2O2	205.097	204.09	1.9373	[M+H]+	0.95	3	0.8892	rp	153-94-6	9060	HMDB0013609	-	C00525	1.46114e+06	1.16312e+06	1.18175e+06	2.24134e+06	1.73962e+07	2.76215e+07	1.65055e+06	1.43862e+07	1.39681e+06	1.31983e+07	2.49879e+06	2.09921e+06	2.7355e+06	1.57901e+06	555389	1.33984e+07	1.56594e+06	2.2338e+06	1.53122e+07	1.55771e+07	1.52915e+07	1.47127e+07	-
ME0057831	T3_positive	PC(O-16:0/22:6(4Z,7Z,10Z,13Z,16Z,19Z))	1-O-十六烷基-2-O-(4Z，7Z，10Z，13Z，16Z，19Z-二十二碳六烯酰基)-sn-甘油-3-磷酸胆碱	GP	甘油磷脂类	PC	磷脂酰胆碱	C46H82NO7P	774.586	791.583	7.7619	[M+H-H2O]+	7.75905	3	0.8885	rp	132213-85-5	16759366	HMDB0013409	-	C00157	1.22575e+07	1.13414e+07	1.303e+07	1.45899e+07	1.13662e+07	1.19664e+07	1.35731e+07	1.27746e+07	1.56631e+07	1.22235e+07	8.92765e+06	1.05402e+07	9.52092e+06	1.21409e+07	9.13458e+06	8.80041e+06	1.04883e+07	1.01178e+07	1.20932e+07	1.19874e+07	1.11509e+07	1.18895e+07	ko00564,ko00590,ko00591,ko00592,ko01100,ko04723,ko05231
MEDL02773	T3_positive	Indoleacetaldehyde	吲哚-3-乙醛	Heterocyclic compounds	杂环化合物	Indole and Its derivatives	吲哚及其衍生物	C10H9NO	142.065	159.068	2.4298	[M+H-H2O]+	0.775	3	0.8807	rp	2591-98-2	800	HMDB0001190	6068	C00637	9.53487e+06	1.90268e+07	1.41852e+07	1.41631e+07	1.21768e+07	2.2895e+07	1.35997e+07	1.36859e+07	1.32502e+07	1.38655e+07	1.39752e+07	1.33026e+07	1.8642e+07	1.57254e+07	1.5194e+07	1.40802e+07	1.55133e+07	2.16747e+07	1.67108e+07	1.66548e+07	1.69876e+07	1.62393e+07	ko00380,ko01100
ME0110912	T3_positive	Amyl Nitrite	亚硝酸戊酯	Others	其他	Hydrocarbon derivatives	烃衍生物	C5H11NO2	118.086	117.079	3.831	[M+H]+	0.05	3	0.8796	rp	463-04-7	10026	HMDB0015550	-	C07457	2.18064e+07	1.81552e+07	1.67643e+07	3.77831e+06	1.58586e+07	2.98808e+07	1.92529e+07	1.33081e+07	1.35415e+07	1.04499e+07	1.84197e+07	1.8579e+07	1.14642e+07	1.76391e+07	2.19691e+07	1.77899e+07	2.07424e+07	1.74761e+07	2.18632e+07	1.9894e+07	2.10217e+07	2.20472e+07	-
ME0000044	T3_positive	(S)-2-Propylpiperidine	(S)-2-丙基哌啶	Benzene and substituted derivatives	苯及其衍生物	Benzene and substituted derivatives	苯及其衍生物	C8H17N	128.143	127.136	2.3053	[M+H]+	0.5	3	0.8792	rp	458-88-8	9985	HMDB0030285	-	C06523	4.98139e+06	6.34056e+06	1.10962e+07	4.519e+06	6.23354e+06	1.00259e+07	5.55849e+06	6.48948e+06	6.22641e+06	6.98035e+06	3.18468e+07	4.42363e+06	5.30732e+06	5.9312e+06	1.173e+07	7.8518e+06	9.31703e+06	5.38332e+06	9.83143e+06	8.94684e+06	9.51751e+06	9.20943e+06	-
ME0111007	T3_positive	Deanol	脱醇	Alcohol and amines	醇、胺类	Amines	胺类	C4H11NO	90.0917	89.0841	8.9635	[M+H]+	0.85	3	0.8741	rp	108-01-0	7902	HMDB0032231	-	C04308	5.64095e+07	5.21222e+07	6.26431e+07	1.34642e+07	7.54622e+07	7.13675e+07	6.17063e+07	7.03698e+07	8.18078e+07	7.34752e+07	2.6638e+07	7.34742e+07	5.61714e+07	1.4986e+07	6.74856e+07	1.04948e+08	5.06513e+07	1.67813e+07	4.48227e+07	4.88734e+07	3.70061e+07	4.29115e+07	ko00564,ko01100
ME0111060	T3_positive	Vaporole	亚硝酸戊酯；亚硝酸异戊酯	Others	其他	Others	其他	C5H11NO2	118.086	117.079	3.4048	[M+H]+	0.2	3	0.873	rp	110-46-3	8053	HMDB0001382	-	C07457	2.57267e+07	1.91695e+07	1.73736e+07	1.40434e+07	2.14198e+07	2.03644e+07	1.1427e+07	2.42322e+07	2.29605e+07	1.73204e+07	2.50729e+07	1.71422e+07	1.049e+07	2.08265e+07	1.99347e+07	1.67062e+07	2.24835e+07	1.88963e+07	2.71185e+07	2.63112e+07	2.5517e+07	2.70066e+07	-
MEDP1391	T3_positive	Carnitine C18:2	肉碱 C18:2	FA	脂肪酰类	CAR	酰基肉碱	C25H45NO4	446.327	423.335	6.6189	[M+Na]+	5.91498	3	0.8386	rp	36816-10-1	6450015	HMDB0006469	-	-	682533	485613	1.22835e+06	2.85509e+06	1.95548e+06	4.719e+06	4.81331e+06	4.47363e+06	1.09809e+07	6.89936e+06	2.9073e+06	6.62268e+06	5.41437e+06	1.20155e+06	2.05295e+06	5.25014e+06	5.05812e+06	6.45104e+06	6.10655e+06	5.38428e+06	6.07411e+06	5.92972e+06	-
ME0012772	T3_positive	Glyceryl arachidonate	1-花生四烯酸甘油酯	GL	甘油脂类	MG	单甘油酯	C23H38O4	361.275	378.277	5.4836	[M+H-H2O]+	3.975	3	0.8352	rp	35474-99-8	5282281	HMDB0011578	-	C01885	984040	545758	278047	364168	981567	400271	442261	500143	720166	910622	361496	486951	486127	196088	535605	380559	414559	663511	573012	605113	707515	681015	ko00561,ko01100,ko04714,ko04923,ko04975,ko04977
ME0007238	T3_positive	Gentian violet cation	龙胆紫	Benzene and substituted derivatives	苯及其衍生物	Benzene and substituted derivatives	苯及其衍生物	C25H30N3+	372.244	372.244	6.3042	[M+]+	1.075	3	0.8297	rp	14426-25-6	3468	HMDB0014550	-	-	4.52115e+06	5.49172e+06	5.48197e+06	1.0308e+07	6.93316e+06	1.05135e+07	5.71651e+06	6.70962e+06	1.06449e+07	8.63848e+06	6.6005e+06	6.0577e+06	3.13759e+07	7.77761e+06	6.86268e+06	5.2871e+06	9.30064e+06	4.91469e+06	7.5369e+06	7.23304e+06	7.49976e+06	7.17185e+06	-
ME0154673	T3_positive	Obacunone	奥巴库酮	Terpenoids	萜类	Triterpene	三萜	C26H30O7	437.194	454.199	6.5432	[M+H-H2O]+	4.00278	3	0.8292	rp	751-03-1	119041	HMDB0035858	-	C08775	3.947e+07	5.03219e+07	5.60834e+07	6.00087e+07	2.4364e+07	2.88089e+07	4.08387e+07	4.35789e+07	3.93204e+07	3.092e+07	3.46553e+07	3.43143e+07	4.44272e+07	5.4012e+07	5.92371e+07	4.2292e+07	5.65854e+07	4.09515e+07	6.84844e+07	6.56029e+07	6.41296e+07	6.75612e+07	-
ME0127213	T3_positive	Isopropyl methyl sulfide	异丙基甲基硫醚	Alcohol and amines	醇、胺类	Alcohols	醇类	C4H10S	91.0545	90.0503	6.5444	[M+H]+	7.8	3	0.8235	rp	1551-21-9	15246	HMDB0040576	-	-	4.7232e+07	6.33735e+07	4.47765e+07	6.86176e+07	2.60907e+07	2.62454e+07	4.14816e+07	4.7986e+07	4.14079e+07	2.91926e+07	2.49272e+07	2.68854e+07	4.89468e+07	6.03046e+07	4.99612e+07	4.44874e+07	5.93855e+07	4.54883e+07	6.16222e+07	6.17255e+07	6.12342e+07	6.00196e+07	-
ME0049807	T3_positive	1-Palmitoyl-2-oleoyl-sn-glycerol	1-十六烷酰基-2-(9Z-十八烯酰基)-sn-甘油	GL	甘油脂类	DG	甘油二酯	C37H70O5	577.519	594.522	6.4165	[M+H-H2O]+	0.57141	3	0.8227	rp	29541-66-0	5282283	HMDB0007102	4260	C13861	1.76578e+06	3.24716e+06	2.6806e+06	2.67374e+06	1.72452e+06	1.5899e+06	4.00137e+06	2.95365e+06	1.98277e+06	1.68923e+06	1.20689e+06	688034	970450	186111	1.1195e+06	1.40949e+06	1.0607e+06	1.09838e+06	1.64526e+06	1.27871e+06	1.6311e+06	1.59972e+06	-
ME0062208	T3_positive	Prosapogenin A	皂苷元A	Steroids	甾体	Steroidal saponins	甾体皂苷	C39H62O12	745.417	722.424	4.006	[M+Na]+	4.25267	3	0.8159	rp	19057-67-1	11061578	HMDB0029312	-	-	1.192e+07	1.36004e+07	1.26687e+07	1.77681e+07	1.22262e+07	1.33414e+07	1.20897e+07	1.38021e+07	1.90592e+07	1.53828e+07	9.59801e+06	1.18764e+07	1.30344e+07	1.19796e+07	1.05572e+07	1.03748e+07	1.14296e+07	1.11035e+07	1.19076e+07	1.2059e+07	1.20486e+07	1.18128e+07	-
ME0104300	T3_positive	1-Phenyl-1-propanone	1-苯基丙酮	Aldehyde,Ketones,Esters	醛、酮、酯类	Ketones	酮类	C9H10O	117.07	134.073	6.5556	[M+H-H2O]+	0.1	3	0.813	rp	93-55-0	7148	HMDB0032623	-	-	6.44561e+06	1.22128e+07	1.04629e+07	8.46064e+06	3.67495e+06	5.11992e+06	6.1364e+06	4.85117e+06	8.62477e+06	2.45997e+06	3.44011e+06	4.27335e+06	8.05352e+06	4.66133e+06	6.53299e+06	6.21922e+06	4.4175e+06	7.09398e+06	5.74741e+06	6.10567e+06	6.44337e+06	6.1123e+06	-
ME0122765	T3_positive	Vergentan	维根坦	Heterocyclic compounds	杂环化合物	Heterocyclic compounds	杂环化合物	C16H21N5O2	316.175	315.17	2.2423	[M+H]+	5.575	3	0.8074	rp	59338-93-1	135413504	HMDB0015494	-	C16044	856320	1.12345e+06	1.32302e+06	871298	1.29575e+06	1.02212e+06	186198	199463	935890	131846	609002	628846	1.01187e+06	701344	84402.8	775944	755341	129667	706307	724206	751117	745140	-
ME0063446	T3_positive	Sarsasapogenin	菝葜皂苷元	Steroids	甾体	Steroidal saponins	甾体皂苷	C27H44O3	381.312	416.329	6.2979	[M+H-2H2O]+	8.875	3	0.7989	rp	126-19-2	92095	HMDB0030024	-	C03963	1.17592e+06	1.24026e+06	1.49938e+06	2.02479e+06	1.772e+06	1.49767e+06	202710	933174	8.13059e+06	1.23293e+06	473474	908778	1.42684e+06	832438	890942	859876	6557878	1.204e+06	1.76393e+06	1.72721e+06	1.80732e+06	1.3583e+06	-
ME0123240	T3_positive	Carvedilol	卡维地洛	Others	其他	Medicine	药物	C24H26N2O4	389.177	406.189	2.8687	[M+H-H2O]+	21.4	3	0.7957	rp	72956-09-3	2585	HMDB0015267	-	C06875	2.56607e+06	4.36129e+06	3.09261e+06	6.25636e+06	5.50203e+06	4.02155e+06	3.84814e+06	4.14074e+06	8.5737e+06	4.75567e+06	4.41356e+06	4.95409e+06	4.20214e+06	3.56373e+06	2.94173e+06	2.84794e+06	3.86649e+06	3.5374e+06	4.16901e+06	4.16679e+06	4.17531e+06	4.10816e+06	-
ME0006323	T3_positive	Benzylamine	苄胺	Benzene and substituted derivatives	苯及其衍生物	Benzene and substituted derivatives	苯及其衍生物	C7H9N	107.072	107.073	1.2683	[M+]+	2.75	3	0.7938	rp	100-46-9	7504	HMDB0033871	-	C15562	2.42878e+07	2.37714e+07	3.60287e+07	2.45787e+07	2.3592e+07	2.39873e+07	2.68534e+07	3.01046e+07	3.16798e+07	2.56598e+07	3.46031e+07	3.14141e+07	2.6747e+07	2.51326e+07	3.43796e+07	2.66797e+07	3.22677e+07	3.59645e+07	2.4644e+07	2.50938e+07	2.52676e+07	2.49504e+07	-
ME0106489	T3_positive	2,4-Diaminobutyric acid	2,4-二氨基丁酸	Organic acid and Its derivatives	有机酸及其衍生物	Organic acid and Its derivatives	有机酸及其衍生物	C4H10N2O2	83.0609	118.074	0.6988	[M+H-2H2O]+	1.425	3	0.7936	rp	305-62-4	470	HMDB0002362	-	-	1.24935e+07	1.427e+07	1.45959e+07	7.53153e+06	9.56249e+06	1.34764e+07	8.39417e+06	1.09891e+07	1.43927e+07	1.00571e+07	1.26916e+07	1.35068e+07	1.40209e+07	1.10048e+07	1.7658e+07	1.52095e+07	1.16082e+07	1.45934e+07	1.19131e+07	1.155e+07	1.18499e+07	1.19731e+07	-
ME0000138	T3_positive	Arecoline	槟榔碱	Alkaloids	生物碱	Piperidine alkaloids	哌啶类生物碱	C8H13NO2	173.128	155.095	2.2548	[M+NH4]+	0.575	3	0.7934	rp	63-75-2	2230	HMDB0030353	-	C10129	1.39224e+07	2.94456e+07	3.00437e+07	1.84217e+07	2.30918e+07	3.18279e+07	2.05979e+07	1.88143e+07	2.23426e+07	3.58417e+07	2.23287e+07	3.87966e+07	3.34146e+07	1.96091e+07	2.88733e+07	2.60151e+07	2.75053e+07	3.02689e+07	2.59918e+07	2.65979e+07	2.6715e+07	2.79566e+07	-
ME0169919	T3_positive	Thiethylperazine	硫乙拉嗪	Heterocyclic compounds	杂环化合物	Heterocyclic compounds	杂环化合物	C22H29N3S2	417.214	399.18	2.9993	[M+NH4]+	1.65383	3	0.7918	rp	1420-55-9	5440	HMDB0014516	-	C07132	103481	410316	385558	54149.7	310020	130361	566278	205193	758628	208177	594924	79890.2	745161	2.54534e+06	1.90874e+06	1.86029e+06	679531	845400	470894	629974	588089	604886	-
ME0169245	T3_positive	Harman	哈尔满	Alkaloids	生物碱	Alkaloids	生物碱	C12H10N2	183.101	182.084	5.3838	[M+H]+	23	3	0.7915	rp	486-84-0	5281404	HMDB0035196	-	C09209	9.77621e+06	3.66036e+07	2.26711e+07	3.49842e+07	1.89617e+07	3.34354e+07	6.90296e+06	1.03068e+07	8.68904e+06	1.07413e+07	4.03944e+06	2.05389e+07	1.93806e+06	2.65712e+06	1.41156e+07	4.06906e+07	1.48878e+07	4.90387e+06	1.48906e+07	1.48831e+07	1.48475e+07	1.48993e+07	-
ME0114049	T3_positive	Cathinone	卡西酮	Aldehyde,Ketones,Esters	醛、酮、酯类	Ketones	酮类	C9H11NO	132.081	149.084	6.5556	[M+H-H2O]+	0.15	3	0.7903	rp	71031-15-7	62258	HMDB0000583	63533	C08301	8.57896e+06	1.43842e+07	8.97805e+06	1.82081e+07	6.05643e+06	6.13704e+06	1.08642e+07	8.50162e+06	1.18411e+07	7.88664e+06	6.40508e+06	6.49588e+06	1.16506e+07	1.3019e+07	1.27435e+07	9.69419e+06	1.43385e+07	1.22953e+07	1.41554e+07	1.38503e+07	1.3714e+07	1.3413e+07	ko01100
MEDL00422	T3_positive	PC(18:3/18:3)	PC(18:3/18:3)	GP	甘油磷脂类	PC	磷脂酰胆碱	C44H76NO8P	777.533	777.531	7.7881	[M+]+	3.26675	3	0.7891	rp	324054-21-9	52922787	HMDB0008172	-	C00157	2.50947e+06	1.9619e+06	2.2022e+06	2.39344e+06	1.36474e+06	1.34707e+06	3.60631e+06	2.22926e+06	2.47181e+06	3.51124e+06	3.47043e+06	2.81811e+06	2.36767e+06	1914815	1.44343e+06	1.99168e+06	1.96803e+06	1.44621e+06	3.79718e+06	3.8963e+06	3.06057e+06	3.50437e+06	ko00564,ko00590,ko00591,ko00592,ko01100,ko04723,ko05231
ME0007578	T3_positive	Melamine	三聚氰胺	Heterocyclic compounds	杂环化合物	Heterocyclic compounds	杂环化合物	C3H6N6	149.059	126.065	1.9498	[M+Na]+	11.025	3	0.7887	rp	108-78-1	7955	HMDB0041922	-	C08737	1.95663e+07	2.68875e+07	1.9373e+07	1.93351e+07	1.81046e+07	1.77192e+07	1.53273e+07	1.925e+07	2.25405e+07	1.70005e+07	1.73093e+07	1.0319e+07	2.91719e+07	1.5665e+07	1.8709e+07	1.64964e+07	2.35684e+07	2.73798e+07	2.25341e+07	2.19767e+07	2.16823e+07	2.2779e+07	-
ME0122224	T3_positive	6-methoxy-2,2-dimethyl-3,4-dihydro-2H-1-benzopyran-4-one	6-甲氧基-2,2-二甲基-3,4-二氢-2H-1-苯并吡喃-4-酮	Benzene and substituted derivatives	苯及其衍生物	Benzene and substituted derivatives	苯及其衍生物	C12H14O3	224.128	206.094	5.1438	[M+NH4]+	1.475	3	0.7874	rp	13229-59-9	12531626	HMDB0041410	-	-	1.29595e+08	1.21544e+08	2.70939e+07	1.19511e+08	1.0744e+08	1.05634e+08	1.0752e+08	2.16902e+08	9.73117e+07	1.06909e+08	1.07372e+08	1.2296e+08	9.81231e+07	1.11126e+08	1.00824e+08	1.0696e+08	9.63484e+07	9.97945e+07	1.07575e+08	1.07149e+08	104054038	1.0723e+08	-
ME0111252	T3_positive	Phenformin	苯乙双胍	Benzene and substituted derivatives	苯及其衍生物	Benzene and substituted derivatives	苯及其衍生物	C10H15N5	170.117	205.133	3.5164	[M+H-2H2O]+	4.125	3	0.7858	rp	114-86-3	8249	HMDB0015050	-	C07673	3.97481e+06	7.8509e+06	3.27327e+06	2.28656e+06	3.03309e+06	9.69654e+06	3.38493e+06	6.03833e+06	8.34792e+06	2.78172e+06	3.25073e+06	9.10314e+06	6.21401e+06	6.88097e+06	4.10436e+06	7.05436e+06	7.49754e+06	4.16368e+06	5.10054e+06	5.17057e+06	5.04382e+06	5.17623e+06	-
ME0109041	T3_positive	Pantothenic acid	泛酸	CoEnzyme and vitamins	辅酶和维生素	CoEnzyme and vitamins	辅酶和维生素	C9H17NO5	242.099	219.111	2.2041	[M+Na]+	1.925	3	0.7853	rp	79-83-4	6613	HMDB0000210	-	C00864	4.04265e+07	3.2527e+07	3.97496e+07	3.71413e+07	4.09348e+07	4.72575e+07	3.86936e+07	5.16747e+07	5.4031e+07	5.14946e+07	4.35805e+07	5.58528e+07	6.16441e+07	3.98193e+07	5.30876e+07	5.61315e+07	6.14583e+07	5.22147e+07	3.84645e+07	3.92623e+07	3.96237e+07	4.02699e+07	ko00410,ko00770,ko01100,ko01240,ko04977
ME0016119	T3_positive	beta-Glycerophosphoric acid	甘油-2-磷酸	GP	甘油磷脂类	GP	甘油磷脂类	C3H9O6P	195.005	172.014	0.6603	[M+Na]+	4.05	3	0.7822	rp	17181-54-3	2526	HMDB0002520	6708	C02979	4.79996e+06	2.89945e+06	5.08239e+06	4.51713e+06	1.07579e+07	9.36787e+06	5.74085e+06	5.28814e+06	5.4204e+06	1.04984e+07	4.88144e+06	5.63339e+06	5.72727e+06	6.71467e+06	6.48248e+06	4.32599e+06	4.75553e+06	7.24017e+06	4.63869e+06	4.9353e+06	4.67956e+06	4.39507e+06	-
ME0054909	T3_positive	Methyl hexadecanoic acid	十六烷酸甲酯	FA	脂肪酰类	Others	其他	C17H34O2	288.289	270.256	6.2071	[M+NH4]+	2.2	3	0.7805	rp	112-39-0	8181	HMDB0061859	-	C16995	2.49014e+07	2.8539e+07	1.04469e+07	1.37513e+07	1.61228e+07	1.43421e+07	1.06264e+07	2.1764e+07	1.30652e+07	2.40139e+07	5.84858e+06	2.1836e+07	9.15537e+06	1.19146e+07	2.31375e+07	1.50443e+07	1.14663e+07	1.08978e+07	1.47819e+07	1.36367e+07	1.36708e+07	1.04141e+07	-
ME0123822	T3_positive	Enrofloxacin	恩诺沙星	Heterocyclic compounds	杂环化合物	Heterocyclic compounds	杂环化合物	C19H22FN3O3	360.177	359.164	3.7937	[M+H]+	12.45	3	0.7803	rp	93106-60-6	71188	HMDB0029861	-	D02473	1.30687e+06	1.10965e+06	328965	1.65683e+06	1.07769e+06	952354	748960	1.14766e+06	1.51961e+06	1.0524e+06	635612	958391	782681	986284	1.011e+06	891132	623835	1.21956e+06	832823	872103	824518	848673	-
ME0010354	T3_positive	3-Methylcyclopentene	3-甲基环戊烯	Others	其他	Hydrocarbon derivatives	烃衍生物	C6H10	100.112	82.0783	6.0899	[M+NH4]+	0.375	3	0.7796	rp	1120-62-3	14263	HMDB0031544	-	-	1.34589e+06	2.74393e+06	1.17066e+06	1.31578e+06	1.08494e+06	1.60991e+06	1.2054e+06	1.17176e+06	1.81841e+06	1.43823e+06	1.22632e+06	1.311e+06	1.83563e+06	1.11091e+06	1874026	2.29672e+06	1.49208e+06	2.36174e+06	1.66455e+06	1.63543e+06	1.62155e+06	1.65653e+06	-
ME0009101	T3_positive	Procarbazine	丙卡巴肼	Benzene and substituted derivatives	苯及其衍生物	Benzene and substituted derivatives	苯及其衍生物	C12H19N3O	221.153	221.153	4.5228	[M+]+	2.225	3	0.7769	rp	671-16-9	4915	HMDB0015299	-	C07402	3.04704e+06	5.6354e+06	1.72554e+06	3.23862e+06	3.46768e+06	4.07334e+06	3.42741e+06	2.3107e+06	4.08984e+06	1.54612e+06	2.60396e+06	3.24146e+06	3.72001e+06	5.96201e+06	5.87001e+06	2.85209e+06	2.34044e+06	3.44145e+06	3.41799e+06	3.46764e+06	3.5272e+06	3.46355e+06	-
ME0007207	T3_positive	Fluvoxamine Acid	氟伏沙明酸	Benzene and substituted derivatives	苯及其衍生物	Benzene and substituted derivatives	苯及其衍生物	C14H17F3N2O3	319.126	318.119	3.156	[M+H]+	1.325	3	0.7741	rp	88699-91-6	46781630	HMDB0060950	-	-	1.97707e+06	542377	1.51622e+06	966141	467415	1.46787e+06	1.13232e+06	2.6817e+06	1.59015e+06	1.77046e+06	1.53456e+06	2.88037e+06	2.6681e+06	992470	1.03719e+06	338441	754362	696924	1.33298e+06	1.33358e+06	1.32778e+06	1.3626e+06	-
MEDP0587	T3_positive	N-Alpha-acetyllysine	N-α-乙酰赖氨酸	Amino acid and Its metabolites	氨基酸及其代谢物	Amino acid derivatives	氨基酸衍生物	C8H16N2O3	171.112	188.116	1.2891	[M+H-H2O]+	0.975	3	0.7711	rp	152473-69-3	192590	HMDB0000446	-	-	8.77158e+06	2.81361e+07	2.89497e+07	2.28964e+07	2.87748e+07	2.74993e+07	2.71148e+07	2.25443e+07	3.33808e+07	3.178e+07	2.3041e+07	2.91096e+07	4.08112e+07	2.37961e+07	3.01061e+07	1.79317e+07	2.43072e+07	2.58781e+07	3.51749e+07	3.62882e+07	3.55831e+07	3.64828e+07	-
ME0007803	T3_positive	Metoprolol	美托洛尔	Benzene and substituted derivatives	苯及其衍生物	Phenolics	苯酚类	C15H25NO3	250.178	267.183	5.952	[M+H-H2O]+	5.1	3	0.7684	rp	37350-58-6	4171	HMDB0001932	-	C07202	2.3534e+07	2.31531e+07	2.60451e+07	2.54136e+07	2.66604e+07	4.26006e+07	2.98241e+07	2.62109e+07	4.05189e+07	3.96144e+07	5.32303e+07	2.78947e+07	2.52548e+07	3.47825e+07	2.68148e+07	2.44268e+07	3.31855e+07	1.4071e+07	2.93119e+07	2.93532e+07	2.87703e+07	2.88452e+07	-
FDATN01027	T3_positive	Minaprine	米那普利	Heterocyclic compounds	杂环化合物	Heterocyclic compounds	杂环化合物	C17H22N4O	316.211	298.179	2.7183	[M+NH4]+	5.4	3	0.7675	rp	25905-77-5	4199	HMDB0014943	-	-	1.14365e+06	1.1914e+06	1.11979e+06	1.21269e+06	1.2249e+06	1.15372e+06	1.05109e+06	1.01573e+06	1.10362e+06	1.24e+06	1.42022e+06	1.09868e+06	523277	961137	1.31595e+06	1.33458e+06	1.14702e+06	1.25136e+06	1.45823e+06	1.46114e+06	1.46558e+06	1.32796e+06	-
ME0123472	T3_positive	Cycloserine	环丝氨酸	Heterocyclic compounds	杂环化合物	Heterocyclic compounds	杂环化合物	C3H6N2O2	120.081	102.043	1.3651	[M+NH4]+	10.175	3	0.7661	rp	68-41-7	6234	HMDB0014405	-	C08057	4.9062e+06	4.86025e+07	4.15842e+07	5.64246e+07	1.88623e+07	3.23181e+07	4.23905e+07	4.70436e+06	4.45568e+06	4.51188e+07	2.52415e+07	2.85792e+07	1.57044e+07	2.20577e+07	2.68524e+07	2.8612e+07	3.94384e+06	4.22818e+06	2.5803e+07	2.77477e+07	1.72673e+07	2.50697e+07	ko01100
ME0109750	T3_positive	S-Phenyl-N-acetylcysteine	S-苯基-N-乙酰半胱氨酸	Organic acid and Its derivatives	有机酸及其衍生物	Organic acid and Its derivatives	有机酸及其衍生物	C11H13NO3S	222.056	239.062	5.0742	[M+H-H2O]+	4.525	3	0.7657	rp	4775-80-8	2723735	HMDB0042011	-	-	3.03144e+06	1.71476e+06	5.61129e+06	433688	3.92419e+06	4.90722e+06	666877	4.61477e+06	1.00139e+06	2.88756e+06	4.32116e+06	2.46789e+06	4.65705e+06	4.30083e+06	1.56291e+07	1.34478e+06	6.1355e+06	4.76638e+06	4.81266e+06	4.77163e+06	4815313	4.75467e+06	-
MEDL01912	T3_positive	Succinic acid semialdehyde	琥珀酸半醛	FA	脂肪酰类	FFA	游离脂肪酸	C4H6O3	102.034	102.032	1.3651	[M+]+	7.275	3	0.7648	rp	692-29-5	1112	HMDB0001259	6114	C00232	1.57403e+06	1.77156e+06	1.70008e+06	2.02472e+06	2.76499e+06	2.21179e+06	2.03735e+06	1.6968e+06	2.18379e+06	2.0561e+06	3.55807e+06	2.99082e+06	2.41287e+06	1.54167e+06	1.79254e+06	2.6533e+06	578228	1.37695e+06	2.49566e+06	2.65112e+06	2.75667e+06	2.59817e+06	ko00250,ko00350,ko00650,ko00750,ko00760,ko01100,ko01200
ME0005351	T3_positive	5-(12-Heneicosenyl)-1,3-benzenediol	5-(12-Heneicosenyl)-1,3-苯二醇	Benzene and substituted derivatives	苯及其衍生物	Phenolics	苯酚类	C27H46O2	403.361	402.35	6.931	[M+H]+	9.2226	3	0.7644	rp	189562-00-3	131752738	HMDB0039868	-	-	7.09388e+09	5.97706e+09	1.27554e+10	5.19076e+09	1.69696e+10	1.53119e+10	5.68392e+09	1.25964e+10	1.38469e+10	5.72182e+09	1.1047e+10	6.60197e+09	9.92592e+09	1.26056e+10	1.18263e+10	1.13089e+10	1.03912e+10	9.35818e+09	1.03115e+10	9.93465e+09	9.90695e+09	9.35928e+09	-
ME0107664	T3_positive	Aspartic acid	天冬氨酸	Amino acid and Its metabolites	氨基酸及其代谢物	Amino acids	氨基酸	C4H7NO4	133.032	133.037	1.0735	[M+]+	13.025	3	0.763	rp	617-45-8	424	HMDB0062186	-	-	3.64464e+07	1.85859e+07	3.64692e+07	1.50218e+07	3.85159e+07	4.5715e+07	3.0488e+07	4.60012e+07	3.47506e+07	3.63701e+07	3.26546e+07	4.08566e+07	3.53734e+07	3.42778e+07	3.4409e+06	2.89394e+07	4.63643e+07	4.16394e+07	2.7165e+07	2.80205e+07	2.89283e+07	2.55245e+07	-
MEDN0657	T3_positive	D-Xylulose 5-phosphate	D-木酮糖-5-磷酸	Carbohydrates and Its metabolites	碳水化合物及其代谢物	Phosphate sugars	磷酸糖	C5H11O8P	231.021	230.019	0.9733	[M+H]+	13.375	3	0.762	rp	4212-65-1	439190	HMDB0000868	5829	C00231	1.01353e+07	1.79278e+07	2.32023e+07	1.70015e+07	1.87291e+07	2.43769e+07	1.29021e+07	2.14992e+07	2.86655e+07	1.63593e+07	2.21504e+07	2.32393e+07	2.08206e+07	3.72202e+07	2.61058e+07	2.12967e+07	2.9376e+07	2.53059e+07	2.10979e+07	2.16441e+07	2.15173e+07	2.14781e+07	ko00030,ko00040,ko00053,ko01100,ko01200,ko01230,ko04918
ME0009770	T3_positive	Styrene	苯乙烯	Benzene and substituted derivatives	苯及其衍生物	Benzene and substituted derivatives	苯及其衍生物	C8H8	105.07	104.063	6.5556	[M+H]+	0.25	3	0.7617	rp	100-42-5	7501	HMDB0034240	-	C19506	9.6227e+06	9.79602e+06	9.4134e+06	1.77967e+07	4.21175e+06	4.74238e+06	7.37954e+06	1.09096e+07	8.67402e+06	6.57153e+06	5.10736e+06	5.08125e+06	9.14394e+06	1.06196e+07	9.09114e+06	1.14341e+07	1.55308e+07	8.7162e+06	1.25403e+07	1.25324e+07	1.18078e+07	1.25071e+07	-
ME0005356	T3_positive	5-(16-Heneicosenyl)-1,3-benzenediol	5-(16-Heneicosenyl)-1,3-苯二醇	Benzene and substituted derivatives	苯及其衍生物	Phenolics	苯酚类	C27H46O2	403.36	402.35	8.2819	[M+H]+	8.23092	3	0.7586	rp	189562-08-1	101540824	HMDB0039870	-	-	2.19724e+07	2.4975e+07	1.42221e+07	1.91343e+07	1.22616e+07	1.46339e+07	1.0324e+07	1.30058e+07	1.88314e+07	1.35163e+07	2.04052e+07	1.10327e+07	1.76009e+07	1.51493e+07	1.99543e+07	8.4786e+06	1.24069e+07	9.96436e+06	2.5561e+07	2.56983e+07	2.24614e+07	2.32958e+07	-
ME0009513	T3_positive	Primidone	扑米酮	Aldehyde,Ketones,Esters	醛、酮、酯类	Ketones	酮类	C12H14N2O2	219.116	218.106	5.3077	[M+H]+	7.425	3	0.7582	rp	125-33-7	4909	HMDB0014932	-	C07371	5.54695e+06	6.80753e+06	6.09273e+06	4.49686e+06	6.02261e+06	7.01985e+06	4.13575e+06	8.13334e+06	1.07854e+07	8.96979e+06	6.72213e+06	6.05065e+06	6.65498e+06	8.23093e+06	6.63557e+06	4.18781e+06	4.91135e+06	5.56105e+06	5.48829e+06	5.66392e+06	5.65328e+06	5.52701e+06	-
ME0009461	T3_positive	Phytanic acid	植烷酸	FA	脂肪酰类	Others	其他	C20H40O2	330.337	312.303	6.8715	[M+NH4]+	1.925	3	0.7572	rp	14721-66-5	26840	HMDB0000801	5765	C01607	4.64898e+07	4.91299e+07	4.89765e+07	3.98401e+07	7.23864e+07	4.3189e+07	1.0031e+08	5.2647e+07	3.6567e+07	5.24991e+07	5.7436e+07	5.24882e+07	4.69547e+07	1.15546e+08	1.45348e+08	5.6082e+07	6.24638e+07	4.65238e+07	7.96237e+07	8.07099e+07	7.59215e+07	7.94027e+07	-
ME0016182	T3_positive	Bexarotene	贝沙罗汀	Others	其他	Hydrocarbon derivatives	烃衍生物	C24H28O2	331.209	348.209	4.6296	[M+H-H2O]+	7.675	3	0.7554	rp	153559-49-0	82146	HMDB0014452	-	-	1.90431e+06	2.36359e+06	999842	2.99424e+06	1.60433e+06	2.55913e+06	2.54163e+06	2.55793e+06	4.73014e+06	2.10392e+06	1.92888e+06	2.43267e+06	2.94309e+06	2.7225e+06	2.16479e+06	1.5765e+06	7.96488e+06	2.54884e+06	2.30584e+06	2.23598e+06	2.23648e+06	2.13207e+06	-
ME0006679	T3_positive	Cyclopentolate	环戊醇	Benzene and substituted derivatives	苯及其衍生物	Benzene and substituted derivatives	苯及其衍生物	C17H25NO3	274.183	291.183	5.3713	[M+H-H2O]+	7.9	3	0.7544	rp	512-15-2	2905	HMDB0015114	-	C06932	3.27357e+06	2.93238e+06	5.82766e+06	2.80418e+06	7.69965e+06	6.2091e+06	6.81826e+06	8.23465e+06	1.14457e+07	5.69261e+06	4.73541e+06	4.51331e+06	5.08974e+06	7.84694e+06	6.70878e+06	9.83066e+06	3.12041e+06	6.79716e+06	5.55188e+06	5.49945e+06	5.49251e+06	5.58221e+06	-
ME0009853	T3_positive	Telmisartan	替米沙坦	Benzene and substituted derivatives	苯及其衍生物	Benzene and substituted derivatives	苯及其衍生物	C33H30N4O2	497.238	514.237	3.4294	[M+H-H2O]+	7.88362	3	0.7519	rp	144701-48-4	65999	HMDB0015101	-	C07710	1.07548e+07	1.10299e+07	1.1522e+07	1.85738e+07	1.08371e+07	1.11008e+07	2.0895e+07	1.37412e+07	1.6106e+07	1.32972e+07	1.00846e+07	1.18316e+07	3.01623e+07	2.00296e+07	7.89094e+06	7.68243e+06	8.80124e+06	1.12001e+07	1.23958e+07	1.21741e+07	1.2433e+07	1.2002e+07	-
ME0052740	T3_positive	Ethyl tetradecanoate	肉豆蔻酸乙酯	Aldehyde,Ketones,Esters	醛、酮、酯类	Esters	酯类	C16H32O2	274.275	256.24	5.8887	[M+NH4]+	1.425	3	0.7501	rp	124-06-1	31283	HMDB0034153	-	-	3.59478e+09	3.37358e+09	2.91316e+09	3.53511e+09	2.69312e+09	3.53975e+09	3.28878e+09	3.51402e+09	3.51915e+09	3.17456e+09	3.73608e+09	3.44126e+09	3.36126e+09	3.18523e+09	3.31292e+09	3.28284e+09	4.055e+09	3.59928e+09	3.90471e+09	3.91444e+09	3.89822e+09	3.87458e+09	-
ME0113997	T3_positive	1,6-di-O-phosphono-beta-D-fructofuranose	β-D-果糖1，6-二磷酸；LC-ESI-ITFT；MS2；m/Z	Organic acid and Its derivatives	有机酸及其衍生物	Organic acid and Its derivatives	有机酸及其衍生物	C6H14O12P2	304.974	339.996	0.9237	[M+H-2H2O]+	19.625	3	0.7468	rp	34693-15-7	10267	HMDB0001058	147	C05378	3.05625e+07	2.30454e+07	2.02145e+07	2.73274e+07	3.01881e+07	2.52052e+07	1.78702e+07	1.43964e+07	2.71341e+07	2.20956e+07	1.5933e+07	2.2465e+07	7.39502e+06	5.23267e+06	9.28057e+06	1.4984e+07	1.41068e+07	2.16902e+07	1.6592e+07	1.6841e+07	1.68694e+07	1.71066e+07	-
ME0122981	T3_positive	Austidiol	澳二醇	Alcohol and amines	醇、胺类	Alcohols	醇类	C12H12O5	259.064	236.069	0.7612	[M+Na]+	16.325	3	0.7466	rp	53043-28-0	40604	HMDB0030858	-	-	1.06063e+07	3.20416e+06	1.52343e+06	1.22583e+07	2.22617e+06	5.0459e+06	4.63905e+06	5.20924e+06	7.93063e+06	3.35009e+06	8.19831e+06	2.97734e+06	1.8131e+06	3.68637e+06	379202	7.89075e+06	7.33859e+06	7.27941e+06	2.97672e+06	4.0814e+06	3.72511e+06	3.74092e+06	-
FDATP02125	T3_positive	Tetrabenazine	丁苯那嗪	Benzene and substituted derivatives	苯及其衍生物	Benzene and substituted derivatives	苯及其衍生物	C19H27NO3	300.199	317.199	5.6996	[M+H-H2O]+	7.275	3	0.7456	rp	58-46-8	6018	HMDB0015592	-	C11168	5.80605e+06	1.75347e+07	1.03607e+07	2.21365e+06	1.00976e+07	7.93826e+06	8.13757e+06	7.09577e+06	8.39208e+06	5.22411e+06	1.72506e+07	3.97427e+06	6.56079e+06	8.35592e+06	6.53293e+06	2.15906e+07	4.36586e+06	6.14615e+06	8.16753e+06	8.24396e+06	8.28749e+06	8.17584e+06	-
ME0151905	T3_positive	Janthitrem B	Janthitrem B	Heterocyclic compounds	杂环化合物	Heterocyclic compounds	杂环化合物	C37H47NO5	586.348	585.345	6.265	[M+H]+	8.04976	3	0.7442	rp	73561-90-7	156105	HMDB0030528	-	C20600	1.68809e+07	7.13583e+06	1.08845e+07	9.72373e+06	8.28179e+06	1.98321e+07	4.14601e+06	8.49778e+06	2.97323e+06	2.93257e+06	9.77198e+06	7.32907e+06	211997	2.30737e+06	319543	300884	2.61503e+06	750768	5.37555e+06	5.61811e+06	5.81724e+06	5.63956e+06	-
ME0169780	T3_positive	Risperidone	利培酮	Aldehyde,Ketones,Esters	醛、酮、酯类	Ketones	酮类	C23H27FN4O2	428.248	410.212	3.0805	[M+NH4]+	5.37075	3	0.7431	rp	106266-06-2	5073	HMDB0005020	2348	C06861	1.20634e+07	1.31589e+07	1.23653e+07	2.64101e+07	1.6517e+07	1.3752e+07	1.54572e+07	1.62115e+07	2.5734e+07	1.7004e+07	1.06073e+07	1.33843e+07	1.52661e+07	1.52056e+07	1.07233e+07	1.35531e+07	1.22146e+07	1.20863e+07	1.43856e+07	1.44169e+07	1.43234e+07	1.3942e+07	-
ME0138019	T3_positive	D-Proline	D-脯氨酸	Organic acid and Its derivatives	有机酸及其衍生物	Sulfonic acids	磺酸类化合物	C5H9NO2	184.057	115.063	0.9609	[M+Na+HCOOH]+	3.55	3	0.7428	rp	344-25-2	8988	HMDB0003411	-	C00763	2.61601e+07	5.64547e+06	1.23012e+07	1.73436e+07	7.60411e+06	1.00101e+07	9.19622e+06	9.05151e+06	1.24452e+07	7.84082e+06	8.50168e+06	1.39079e+07	8.83939e+06	7.33353e+06	5.7987e+06	7.30172e+06	6.37971e+06	1.45094e+07	1.08633e+07	1.05602e+07	1.08055e+07	1.03356e+07	ko00330,ko00470,ko01100
ME0111263	T3_positive	Pramipexole	普拉克索	Heterocyclic compounds	杂环化合物	Heterocyclic compounds	杂环化合物	C10H17N3S	229.154	211.114	1.0485	[M+NH4]+	15.45	3	0.7425	rp	104632-26-0	119570	HMDB0014557	-	-	1.19454e+07	9.61257e+06	1.10505e+07	7.54422e+06	8.95534e+06	1.61475e+07	1.18279e+07	1.40486e+07	6.75291e+06	3.64821e+07	1.03467e+07	1.64476e+07	1.2222e+07	1.21414e+07	1.43918e+07	1.70559e+07	1.30314e+07	1.12124e+07	1.46484e+07	1.42338e+07	1.45924e+07	1.40759e+07	-
ME0109524	T3_positive	Ramipril	雷米普利	Others	其他	Medicine	药物	C23H32N2O5	417.241	416.231	6.0962	[M+H]+	5.22483	3	0.742	rp	87333-19-5	5362129	HMDB0014324	-	-	484818	2.14202e+06	1.29643e+06	827307	1411417	1.30473e+06	2.59147e+06	1.21173e+06	991743	2.14868e+06	1.2679e+06	1.46361e+06	844028	755167	383653	1.16247e+06	922232	921644	1.07436e+06	1.02418e+06	1.03864e+06	1.09739e+06	-
ME0056775	T3_positive	Paroxetine	帕罗西汀	Heterocyclic compounds	杂环化合物	Heterocyclic compounds	杂环化合物	C19H20FNO3	330.156	329.143	5.0044	[M+H]+	16.2	3	0.7416	rp	61869-08-7	43815	HMDB0014853	-	C07415	48428.2	150498	190450	30609	101333	32935.7	40183.8	288329	218173	34256.3	225452	131009	1.35173e+06	123614	111918	192744	127690	140096	151776	131919	141364	124270	-
ME0108118	T3_positive	Malic acid	L-苹果酸	Amino acid and Its metabolites	氨基酸及其代谢物	Amino acid derivatives	氨基酸衍生物	C4H6O5	172.979	134.022	0.9113	[M+K]+	13.55	3	0.7408	rp	97-67-6	222656	HMDB0000156	-	C00149	6.42072e+06	9.6235e+06	1.21469e+07	1.23963e+07	1.18298e+07	1.92867e+07	1.09132e+07	1.67133e+07	1.44554e+07	1.14548e+07	1.19539e+07	1.42744e+07	1.38533e+07	1.3229e+07	1.39614e+07	1.2677e+07	1.38872e+07	1.20464e+07	1.29777e+07	1.29813e+07	1.28382e+07	1.30151e+07	ko00020,ko00620,ko00630,ko01100,ko01200,ko04742,ko04922,ko04964,ko05200,ko05211,ko05230
ME0007392	T3_positive	Irbesartan	厄贝沙坦	Benzene and substituted derivatives	苯及其衍生物	Benzene and substituted derivatives	苯及其衍生物	C25H28N6O	451.216	428.233	2.6679	[M+Na]+	13.6518	3	0.7389	rp	138402-11-6	3749	HMDB0015163	-	C07469	1.04182e+06	1.82761e+06	326710	2.10739e+06	946492	1.24559e+06	1.85679e+06	1.08035e+06	895890	2.21867e+06	531068	1.65528e+06	1.00926e+06	522305	549493	648726	574037	963199	438695	699810	706430	775564	-
ME0015608	T3_positive	Alantolactone	土木香内酯	Others	其他	Hydrocarbon derivatives	烃衍生物	C15H20O2	250.177	232.146	6.1274	[M+NH4]+	7.575	3	0.7374	rp	546-43-0	72724	HMDB0035906	53412	C09289	1.21754e+06	5.03314e+06	1.42021e+06	2.08071e+06	425246	3.15167e+06	2.24075e+06	3.55755e+06	4.69393e+06	2.57632e+06	4.72489e+06	3.12313e+06	4.06507e+06	2.8752e+06	3.83836e+06	3.11106e+06	3.86288e+06	2.8302e+07	2.83346e+06	2.74263e+06	2.61791e+06	2.45966e+06	-
ME0126755	T3_positive	Thiabendazole	噻苯达唑	Benzene and substituted derivatives	苯及其衍生物	Benzene and substituted derivatives	苯及其衍生物	C10H7N3S	202.044	201.036	2.5173	[M+H]+	1.325	3	0.7328	rp	148-79-8	5430	HMDB0014868	-	C07131	2.78047e+08	2.53269e+08	2.72927e+08	2.02363e+08	2.01128e+08	2.44346e+08	2.12231e+08	2.10407e+08	2.14302e+08	2.29001e+08	2.2596e+08	1.98549e+08	1.99879e+08	2.70637e+08	2.6871e+08	2.37139e+08	2.07433e+08	2.16043e+08	2.10298e+08	2.11716e+08	2.12678e+08	2.11399e+08	-
ME0109344	T3_positive	Pro-Air	亲空气	Aldehyde,Ketones,Esters	醛、酮、酯类	Ketones	酮类	C16H22N2O3	273.163	290.163	4.9919	[M+H-H2O]+	8.9	3	0.7328	rp	60443-17-6 | 72332-33-3	4916	HMDB0015453	44346	-	2.70832e+06	2.54945e+06	2.58519e+06	2.45513e+06	2.44283e+06	2.39407e+06	2530511	2.35313e+06	2.39258e+06	2.35688e+06	2.6179e+06	2.79349e+06	2.32012e+06	2.60179e+06	2.55635e+06	2.47482e+06	2.54987e+06	2.38631e+06	2.43913e+06	2.42281e+06	2.40793e+06	2.42086e+06	-
ME0118657	T3_positive	2-Isopropyl-5-methylfuran	2-异丙基-5-甲基呋喃	Heterocyclic compounds	杂环化合物	Heterocyclic compounds	杂环化合物	C8H12O	124.087	124.089	7.2198	[M+]+	3.05	3	0.7326	rp	10504-05-9	10678230	HMDB0033238	-	-	8.4505e+07	5.78505e+07	9.45349e+07	1.30863e+08	5.78708e+07	9.84168e+07	1.03028e+08	5.53994e+07	3.48456e+08	4.23121e+07	1.86166e+08	1.15593e+08	8.46177e+07	6.31313e+07	1.55655e+08	5.98863e+07	6.67507e+07	8.75216e+07	8.61611e+07	8.41153e+07	7.29148e+07	8.46863e+07	-
ZINC14438713	T3_positive	cis-3-Hexenyl tiglate	顺-3-己烯基-2-甲基-反-2-丁烯酸酯	FA	脂肪酰类	FFA	游离脂肪酸	C11H18O2	200.164	182.131	5.0556	[M+NH4]+	1.7	3	0.7312	rp	67883-79-8	15461361	HMDB0038279	-	-	6.14833e+06	9.01105e+06	8.45776e+06	7.38942e+06	8.44593e+06	1.20353e+07	6.29371e+06	9.87557e+06	8.99915e+06	1.00966e+07	9.5635e+06	8.99626e+06	6.35499e+06	5.71193e+06	9.06502e+06	9.19279e+06	8.06485e+06	7.01086e+06	7.41686e+06	7.76918e+06	7.83409e+06	7.88826e+06	-
ME0063802	T3_positive	Tetradecanal	肉豆蔻醛	FA	脂肪酰类	Others	其他	C14H28O	230.248	212.214	5.9395	[M+NH4]+	0.95	3	0.7309	rp	124-25-4	31291	HMDB0034283	-	-	1.31318e+08	1.16123e+08	1.44577e+08	1.13115e+08	7.21468e+07	1.32991e+08	122143997	1.34727e+08	1.69243e+08	1.2763e+08	1.90991e+08	1.24682e+08	1.35913e+08	1.1775e+08	1.37236e+08	1.17941e+08	1.59323e+08	1.20938e+08	1.55421e+08	1.57082e+08	1.56921e+08	1.55972e+08	-
ME0123289	T3_positive	Cerulenin	蔚蓝素	Heterocyclic compounds	杂环化合物	Heterocyclic compounds	杂环化合物	C12H17NO3	224.128	223.121	6.5307	[M+H]+	1.1	3	0.73	rp	17397-89-6	5282054	HMDB0015168	-	C12058	7.35199e+06	3.55364e+06	6.93799e+06	4.98609e+06	5.402e+06	4.25808e+06	4.72824e+06	2.20535e+06	4.56809e+06	4.72156e+06	4.02206e+06	1.9391e+06	2.25148e+06	3.7153e+06	2.91641e+06	3.77964e+06	3.14264e+06	3.16556e+06	6.10256e+06	5.9715e+06	6.24246e+06	5.46743e+06	-
ME0114026	T3_positive	Butanal	丁醛	Aldehyde,Ketones,Esters	醛、酮、酯类	Aldehydes	醛类	C4H8O	111.02	72.0575	9.1282	[M+K]+	0.525	3	0.7284	rp	123-72-8	261	HMDB0003543	6947	C01412	2.38798e+06	1.63654e+06	1.37277e+06	1.61707e+06	1.0911e+06	1.06934e+06	1.44567e+06	983452	1.82744e+06	1.2843e+06	1.30821e+06	1.10401e+06	5243197	1.31485e+06	1.4195e+06	2.4373e+06	1.41964e+06	1.05203e+06	2.74107e+06	2.0679e+06	2.76598e+06	2.80954e+06	ko00650,ko01100
ME0106249	T3_positive	Cys-Cys	半胱氨酸-半胱氨酸	Amino acid and Its metabolites	氨基酸及其代谢物	Small Peptide	小肽	C6H12N2O3S2	225.034	224.029	0.9956	[M+H]+	4.575	3	0.7281	rp	18048-87-8	152238	HMDB0028772	23996	-	3.37664e+07	2.71321e+07	5.15955e+07	2.88964e+07	2.65451e+07	2.71922e+07	4.7441e+07	6.00848e+07	2.50547e+07	3.49938e+07	5.09148e+07	3.26983e+07	4.18754e+07	4.96123e+07	4.38131e+07	4.46039e+07	5.10624e+07	3.67961e+07	4.24848e+07	4.4082e+07	4.33703e+07	4.34051e+07	-
ME0168638	T3_positive	5'-Deoxyadenosine	3-磷酸-D-甘油酸	GP	甘油磷脂类	PA	磷脂酸	C10H13N5O3	251.103	251.102	3.504	[M+]+	3.4	3	0.7264	rp	4754-39-6	439182	HMDB0001983	-	C05198	1.5999e+07	2.36218e+07	1.40452e+07	2.25429e+07	6.01845e+07	2.93614e+07	3.30501e+07	3.22223e+07	4.5691e+07	1.05343e+07	3.00036e+07	3.19613e+07	2.82045e+07	7.94869e+07	4.95211e+07	2.30025e+07	1.37703e+07	2.98301e+07	2.99265e+07	3.02007e+07	3.02082e+07	2.96891e+07	-
ME0124398	T3_positive	Indacaterol	茚达特罗	Heterocyclic compounds	杂环化合物	Heterocyclic compounds	杂环化合物	C24H28N2O3	393.211	392.21	3.9561	[M+H]+	16.475	3	0.7254	rp	312753-06-3	6918554	HMDB0015608	-	-	930465	4.24737e+06	743883	1.90171e+06	2.24381e+06	2.48388e+06	1.6689e+06	2.75565e+06	4.99603e+06	2.43247e+06	1.91661e+06	3.09954e+06	2.5039e+06	2.73029e+06	3.33706e+06	2.70941e+06	2.53157e+06	2.83029e+06	2.6054e+06	2.42215e+06	2.66954e+06	2.64847e+06	-
MEDL02636	T3_positive	Ephedrine	麻黄碱	Benzene and substituted derivatives	苯及其衍生物	Benzene and substituted derivatives	苯及其衍生物	C10H15NO	148.116	165.115	0.7612	[M+H-H2O]+	9.85	3	0.7248	rp	299-42-3	9294	HMDB0015451	-	C01575	1.03734e+07	1.40489e+07	1.05135e+07	1.0752e+07	1.61881e+07	1.15565e+07	1.17348e+07	1.32172e+07	1.86049e+07	1.36122e+07	1.18446e+07	9.72838e+06	1.49785e+07	1.35793e+07	1.3135e+07	1.21761e+07	1.05804e+07	8.68053e+06	1.15118e+07	1.17656e+07	1.16586e+07	1.16005e+07	ko01100
ME0169356	T3_positive	Kinetin	激动素	Hormones and hormone related compounds	激素及激素相关物质	Hormones and hormone related compounds	激素及激素相关物质	C10H9N5O	180.065	215.081	2.9306	[M+H-2H2O]+	3.275	3	0.7216	rp	525-79-1	3830	HMDB0012245	-	C08272	9.8785e+06	8.6051e+06	1.28019e+07	2.95803e+06	1.01462e+07	9.4724e+06	9.84992e+06	1.20091e+07	1.27426e+07	9.89637e+06	1.46013e+07	1.72143e+07	1.31535e+07	7.18102e+06	1.33244e+07	1.10961e+07	9.77505e+06	6.4396e+06	1.23061e+07	1.24238e+07	1.25271e+07	1.2538e+07	-
ME0126293	T3_positive	Pyrazinamide	吡嗪酰胺	Organic acid and Its derivatives	有机酸及其衍生物	Organic acid and Its derivatives	有机酸及其衍生物	C5H5N3O	124.059	123.043	1.4795	[M+H]+	20.35	3	0.7203	rp	98-96-4	1046	HMDB0014483	-	C01956	3.31971e+07	2.63023e+07	2.96695e+07	2.15937e+07	1.75987e+07	1.94745e+07	2.99825e+07	1.92883e+07	1.78171e+07	2.05785e+07	2.08103e+07	1.5904e+07	2.33168e+07	3.22029e+07	2.95465e+07	1.76091e+07	2.26377e+07	1.39686e+07	1.98962e+07	2.04021e+07	2.09471e+07	2.04347e+07	-
ME0107617	T3_positive	Kojic acid	曲酸	Organic acid and Its derivatives	有机酸及其衍生物	Organic acid and Its derivatives	有机酸及其衍生物	C6H6O4	142.035	142.027	0.6856	[M+]+	21.475	3	0.7163	rp	501-30-4	3840	HMDB0032923	-	C14516	2.93716e+07	1.14266e+07	1.48416e+07	2.09699e+07	1.36521e+07	1.47878e+07	9.74941e+06	1.57341e+07	1.0674e+07	10327962	1.4974e+07	1.29567e+07	2.19212e+07	1.31422e+07	9.13798e+06	1.39961e+07	1.15771e+07	1.22364e+07	1.25671e+07	1.26493e+07	1.26635e+07	1.28181e+07	-
ME0105760	T3_positive	Artemisyl propionate	丙酸青蒿酯	Aldehyde,Ketones,Esters	醛、酮、酯类	Esters	酯类	C13H22O2	228.195	210.162	6.4165	[M+NH4]+	1.2	3	0.7159	rp	79507-84-9	101415797	HMDB0041554	-	-	8.77088e+06	6.57753e+06	6.229e+06	1.39936e+06	6.02725e+06	7.91615e+06	5.06872e+06	5.28751e+06	5.21256e+06	7.1485e+06	5.77604e+06	4.94137e+06	6.82528e+06	6.14973e+06	5.74552e+06	4.58155e+06	6.33914e+06	5.64395e+06	7.19235e+06	7.14522e+06	6.84712e+06	7.11312e+06	-
ME0007482	T3_positive	Selegiline	司来吉兰	Benzene and substituted derivatives	苯及其衍生物	Benzene and substituted derivatives	苯及其衍生物	C13H17N	187.144	187.136	4.2799	[M+]+	20.25	3	0.7147	rp	14611-51-9 | 102741-42-4	26757	HMDB0015171	2401	C07245	1.6046e+06	1.81344e+06	2.18328e+06	1.59975e+06	1.72877e+06	3.52254e+06	454645	2.39374e+06	472535	2.54758e+06	1.37637e+06	1.16016e+06	1.37402e+06	1.98027e+06	2.56357e+06	357782	1.57236e+06	2.45823e+06	1.22224e+06	1.69961e+06	2.01628e+06	1.8369e+06	-
ME0126052	T3_positive	Pefloxacin	培氟沙星	Others	其他	Medicine	药物	C17H20FN3O3	351.18	333.149	1.6831	[M+NH4]+	5.925	3	0.7145	rp	70458-92-3	51081	HMDB0014630	-	-	427727	517751	540729	275778	332083	351514	206541	43452.5	276209	245417	130449	135082	270115	81029	183940	393508	90632.6	103342	516683	485755	441900	525647	-
ME0123566	T3_positive	Desipramine	地昔帕明	Heterocyclic compounds	杂环化合物	Heterocyclic compounds	杂环化合物	C18H22N2	266.187	266.178	5.5975	[M+]+	21.75	3	0.7126	rp	50-47-5	2995	HMDB0015282	-	C06943	260780	882681	149699	1.005e+06	836009	472533	922899	585479	1.05847e+06	313260	1.13394e+06	1.52031e+06	1.06793e+06	972250	1.2721e+06	354704	799036	882354	544706	601048	596823	632012	-
ME0006790	T3_positive	Diclofenac	双氯芬酸	Benzene and substituted derivatives	苯及其衍生物	Benzene and substituted derivatives	苯及其衍生物	C14H11Cl2NO2	295.02	295.017	5.3962	[M+]+	10.3	3	0.7097	rp	15307-86-5	3033	HMDB0014724	-	C01690	1.40722e+07	1.4244e+07	1.44581e+07	1.37091e+07	1.41574e+07	1.24682e+07	1.40911e+07	1.30454e+07	1.3293e+07	1.36183e+07	1.34647e+07	1.29879e+07	1.87796e+07	1.84969e+07	1.39837e+07	1.33319e+07	1.33614e+07	1.56866e+07	1.32355e+07	1.33425e+07	1.32077e+07	1.32451e+07	-
ME0113239	T3_positive	5-keto-D-gluconic acid	5-酮-D-葡萄糖酸	Carbohydrates and Its metabolites	碳水化合物及其代谢物	Sugar acids	糖酸	C6H10O7	232.998	194.043	0.3134	[M+K]+	19.625	3	0.709	rp	5287-64-9 | 815-89-4	5460352	HMDB0011731	-	C01062	2.68311e+06	2.75233e+06	1.70896e+06	4.87471e+06	3.34563e+06	1.22446e+06	1.86881e+06	2.96845e+06	1.75783e+06	1.73142e+06	7.62264e+06	2.81839e+06	2.60215e+06	3.32953e+06	2.88283e+06	2.48731e+06	8.79942e+06	3.43942e+06	2.38901e+06	2.57715e+06	2.5019e+06	2.6645e+06	-
ME0016262	T3_positive	Butyl octadecanoate	十八酸丁酯	Aldehyde,Ketones,Esters	醛、酮、酯类	Esters	酯类	C22H44O2	358.368	340.334	6.5805	[M+NH4]+	0.325	3	0.7079	rp	123-95-5	31278	HMDB0040290	-	-	1.02095e+08	6.70211e+07	8.82844e+07	4.42358e+07	2.31489e+07	2.60155e+07	7.69991e+07	6.61793e+07	4.39322e+07	4.49518e+07	6.13957e+07	1.18048e+08	4.46612e+07	6.43328e+07	6.11857e+07	6.83627e+07	6.70058e+07	7.79671e+07	1.01188e+08	9.60175e+07	9.50952e+07	9.87412e+07	-
ME0127256	T3_positive	2-Ethyl-1-hexanethiol	2-乙基-1-己硫醇	Others	其他	Others	其他	C8H18S	146.117	146.113	7.3963	[M+]+	12.2	3	0.7064	rp	7341-17-5	110968	HMDB0041477	-	-	1.51255e+07	6.0984e+06	8.13151e+06	8.96404e+06	8.40175e+06	7.44085e+06	7.9166e+06	8.40367e+06	7.34727e+06	2.22358e+06	8.48829e+06	8.31236e+06	4.59397e+06	5.77278e+06	5.73032e+06	5.3663e+06	4.64355e+06	4.68748e+06	5.85208e+06	5.63778e+06	5.44822e+06	5.92462e+06	-
MEDL01897	T3_positive	Isonicotinic acid	异烟酸	Organic acid and Its derivatives	有机酸及其衍生物	Organic acid and Its derivatives	有机酸及其衍生物	C6H5NO2	123.04	123.032	0.6911	[M+]+	21.675	3	0.703	rp	55-22-1	5922	HMDB0060665	-	C07446	3.44468e+07	1.33486e+07	1.57391e+07	2.26976e+07	1.45292e+07	1.60365e+07	1.09503e+07	1.65654e+07	1.17014e+07	1.11972e+07	1.69499e+07	1.39675e+07	2.50888e+07	1.56717e+07	7.75851e+06	1.60283e+07	1.19805e+07	1.38458e+07	1.41709e+07	1.42888e+07	1.43205e+07	1.43833e+07	ko00983
ME0125832	T3_positive	Nitrofurantoin	呋喃妥因	Heterocyclic compounds	杂环化合物	Heterocyclic compounds	杂环化合物	C8H6N4O5	238.027	238.034	4.452	[M+]+	16.55	3	0.7006	rp	67-20-9 | 178170-37-1	6604200	HMDB0014836	1576	C07268	829893	1.08699e+06	421564	1.0092e+06	689550	1.60605e+06	766210	428365	855827	362528	690155	388372	899759	1.00988e+06	571273	898613	1.03616e+06	1.52793e+06	2.39217e+06	2.0456e+06	1.81088e+06	2.26492e+06	-
ME0127455	T3_positive	Dimethyl sulfone	二甲基砜	Aldehyde,Ketones,Esters	醛、酮、酯类	Ketones	酮类	C2H6O2S	112.05	94.0089	0.9361	[M+NH4]+	19.375	3	0.6969	rp	67-71-0	6213	HMDB0004983	7236	C11142	3.40941e+07	3.34342e+07	2.29757e+07	3.13451e+07	8.57464e+07	2.89017e+07	3.06044e+07	3.10368e+07	3.36224e+07	3.1362e+07	3.06263e+07	2.89858e+07	3.53627e+07	3.97435e+07	2.85928e+07	3.62762e+07	3.10306e+07	2.50344e+07	3.06878e+07	3.1174e+07	3.11774e+07	3.09318e+07	ko00920,ko01100
ME0055243	T3_positive	Nandrolone	诺龙	Hormones and hormone related compounds	激素及激素相关物质	Hormones and hormone related compounds	激素及激素相关物质	C18H26O2	292.235	274.193	6.1523	[M+NH4]+	19.3	3	0.6966	rp	434-22-0	9904	HMDB0002725	1434	C07254	5.50331e+07	5.14309e+07	5.45441e+07	5.53525e+07	5.06929e+07	4.70453e+07	5.91014e+07	5.60984e+07	5.37092e+07	5.50994e+07	5.71006e+07	4.6718e+07	5.61033e+07	5.45559e+07	5.47908e+07	5.76183e+07	5.51199e+07	5.86333e+07	5.50657e+07	5.4796e+07	5.48895e+07	5.50058e+07	-
ME0122763	T3_positive	Alfuzosin	阿夫唑嗪	Heterocyclic compounds	杂环化合物	Heterocyclic compounds	杂环化合物	C19H27N5O4	412.188	389.206	3.9561	[M+Na]+	18.1952	3	0.6955	rp	81403-80-7	2092	HMDB0014490	-	-	1.10575e+06	1.06106e+06	874467	956918	1.03748e+06	794109	916678	370008	299909	477179	624348	732213	726845	147199	617762	270529	169048	155987	576981	589967	414706	575963	-
ME0125681	T3_positive	Nb-Stearoyltryptamine	Nb-硬脂酰色胺	Tryptamines,Cholines,Pigments	色胺、胆碱、色素	Tryptamines	色胺	C28H46N2O	426.359	426.361	7.3588	[M+]+	4.47978	3	0.695	rp	21469-14-7	11796710	HMDB0040816	-	-	5.77155e+06	4.67631e+06	8.50782e+06	3.6785e+06	4.77062e+06	3.58856e+06	5.43653e+06	4.99826e+06	2.25383e+06	5.75895e+06	5.20876e+06	3.51622e+06	5.22369e+06	4.14766e+06	4.18823e+06	2.1944e+06	3.97135e+06	2.31621e+06	4.64534e+06	4.41842e+06	3.45447e+06	4.4503e+06	-
ME0054008	T3_positive	Ethyl icosapentate	（5Z，8Z，11Z，14Z，17Z)-二十碳五烯酸乙酯; EPA乙酯	Aldehyde,Ketones,Esters	醛、酮、酯类	Esters	酯类	C22H34O2	353.249	330.256	5.788	[M+Na]+	8.55	3	0.6949	rp	86227-47-6	9831415	HMDB0039530	-	C16184	671175	1.21585e+06	1.22887e+06	323166	202538	1.34925e+06	913546	1.15071e+06	196272	519516	758846	583165	386598	656313	467033	431013	229190	459310	391257	411273	401420	405455	-
ME0053485	T3_positive	Geranyl acetate	3,7-二甲基-2E,6-辛二烯乙酸酯	Aldehyde,Ketones,Esters	醛、酮、酯类	Esters	酯类	C12H20O2	214.179	196.146	5.5223	[M+NH4]+	2.075	3	0.6943	rp	105-87-3	1549026	HMDB0035157	-	C09861	1.27479e+07	1.01451e+07	1.45933e+07	1.18744e+07	7.72305e+06	2.40453e+07	1.15263e+07	1.51976e+07	2.63999e+07	1.31091e+07	1.68991e+07	1.16443e+07	1.17023e+07	3.23846e+06	1.22162e+07	1.04192e+07	2.55118e+07	1.09851e+07	1.50004e+07	1.44267e+07	1.51157e+07	1.56172e+07	-
ME0122782	T3_positive	Alosetron	阿洛司琼	Heterocyclic compounds	杂环化合物	Heterocyclic compounds	杂环化合物	C17H18N4O	259.133	294.148	5.788	[M+H-2H2O]+	3.4	3	0.6934	rp	122852-42-0	2099	HMDB0015104	-	-	220600	423174	120703	580874	812160	109926	508959	819937	525986	101539	693875	518343	1.26745e+06	766991	1.66714e+06	862508	346019	456212	727786	626670	751313	727361	-
ME0139547	T3_positive	Quercitrin	槲皮素	Flavonoids	黄酮	Flavonoid	黄酮	C21H20O11	431.097	448.101	3.2069	[M+H-H2O]+	0.0927865	3	0.6918	rp	522-12-3	5280459	HMDB0033751	-	C01750	1.32307e+06	1.82916e+06	1.38317e+06	3.39191e+06	1.43524e+06	2.94527e+06	630382	2.01559e+06	999192	2.37379e+06	1.34659e+06	3.2021e+06	1.33133e+06	1.68818e+06	5.45393e+06	299522	1.33546e+06	1.13533e+06	1.39835e+06	1.46574e+06	1.58085e+06	1.55176e+06	-
ME0125183	T3_positive	Miglitol	米格列醇	Heterocyclic compounds	杂环化合物	Heterocyclic compounds	杂环化合物	C8H17NO5	207.112	207.111	2.5804	[M+]+	5.075	3	0.6917	rp	72432-03-2	441314	HMDB0014634	-	C07708	1.02946e+07	1.64367e+07	2.66363e+07	20418977	2.31999e+07	2.96549e+07	1.63166e+07	2.14757e+07	1.864e+07	2.16268e+07	1.44848e+07	2.1695e+07	2.19625e+07	2.45287e+07	2.36398e+07	1.48301e+07	2.33038e+07	2.81997e+07	2.12417e+07	2.21392e+07	2.20739e+07	2.29443e+07	-
ME0106731	T3_positive	Fumonisin b1	伏马菌素b1	Organic acid and Its derivatives	有机酸及其衍生物	Organic acid and Its derivatives	有机酸及其衍生物	C34H59NO15	721.391	721.389	4.3339	[M+]+	3.64575	3	0.69	rp	116355-83-0	2733487	HMDB0034702	53922	-	1.55596e+06	418507	945608	579630	1.99335e+06	1.11685e+06	1.25996e+06	726481	992982	3.60266e+06	4.64706e+06	1.31784e+06	2.40704e+06	3.69752e+06	734229	370245	475448	1.68621e+06	2.12068e+06	1.91693e+06	1.9774e+06	2.0625e+06	-
ME0063752	T3_positive	Ursocholyltaurine	熊胆牛磺酸	Bile acids	胆汁酸	Bile acids	胆汁酸	C26H45NO7S	533.326	515.292	4.6734	[M+NH4]+	1.55627	3	0.6891	rp	86386-60-9	21252258	HMDB0000889	5847	-	2.66875e+06	1.4429e+06	1.82868e+06	3.64456e+06	4.53478e+06	5.84212e+06	2.02774e+06	1.78886e+06	4.73662e+06	2.8868e+06	1.87042e+06	1.73145e+06	1.95448e+06	883788	1.9788e+06	2.60933e+06	2.69661e+06	1.76791e+06	2.46356e+06	2.46621e+06	2.45913e+06	2.30363e+06	-
ME0116705	T3_positive	1,4-Dithiane-2,5-diol	1,4-二噻烷-2,5-二醇	Alcohol and amines	醇、胺类	Alcohols	醇类	C4H8O2S2	174.98	151.997	1.2067	[M+Na]+	15.175	3	0.6877	rp	40018-26-6	98330	HMDB0033670	-	-	443073	124671	558472	124428	114115	552006	833985	237897	346245	815707	85835.5	602684	317945	273070	726214	642119	386031	1.07471e+06	825503	725265	813926	752175	-
ME0007357	T3_positive	Ibutilide	伊布利特	Benzene and substituted derivatives	苯及其衍生物	Benzene and substituted derivatives	苯及其衍生物	C20H36N2O3S	367.238	384.245	4.8942	[M+H-H2O]+	8.65	3	0.6845	rp	122647-31-8 | 100632-81-3	60753	HMDB0014453	-	C07753	364481	977458	583387	615985	537989	528997	483275	342846	855259	617838	760515	573750	366047	452403	391560	703386	683686	448612	561609	574942	595360	569268	-
ME0169318	T3_positive	Isofraxidin	异氟草醚	Heterocyclic compounds	杂环化合物	Heterocyclic compounds	杂环化合物	C11H10O5	223.063	222.053	6.0525	[M+H]+	7.95	3	0.6791	rp	486-21-5	5318565	HMDB0253642	-	C17480	6.90289e+06	7.57951e+06	7.12856e+06	6.95463e+06	6.02132e+06	6.99049e+06	7.16545e+06	5.91086e+06	6.91522e+06	7.52356e+06	6.72298e+06	6.62394e+06	7.11281e+06	6.8279e+06	7.25129e+06	5.9563e+06	7.27694e+06	7.39399e+06	6.62999e+06	6.59983e+06	6.66284e+06	6.66282e+06	-
ME0053620	T3_positive	Ginsenoside Re	人参皂甙	Steroids	甾体	Steroid	甾体	C48H82O18	929.549	946.55	3.504	[M+H-H2O]+	2.77555	3	0.6774	rp	52286-59-6 | 51542-56-4	441921	HMDB0035749	-	C08944	142296	591541	210224	596441	1.03352e+06	425266	429060	764839	1.15518e+06	1.92951e+06	1.32117e+06	812749	1.00223e+06	442093	932734	942394	673248	1.45705e+06	370143	330309	362962	361704	-
ME0000732	T3_positive	4-Hydroxybenzoylcholine	对羟基苯甲酸胆碱	Benzene and substituted derivatives	苯及其衍生物	Benzene and substituted derivatives	苯及其衍生物	C12H18NO3+	224.128	224.129	2.4427	[M+]+	1.425	3	0.6749	rp	5094-31-5	151252	HMDB0029559	-	-	1.14432e+08	3.01144e+07	2.85216e+07	3.13266e+07	5.04667e+07	3.0719e+07	2.99847e+07	1.72789e+08	2.75903e+07	3.85799e+07	2.61437e+07	2.46069e+07	3.46308e+07	3.50099e+07	3.73178e+07	4.68223e+07	2.88721e+07	3.74532e+07	3.82803e+07	4.01619e+07	4.04384e+07	3.91449e+07	-
ME0121662	T3_positive	Nitrofurazone	呋喃西酮	Aldehyde,Ketones,Esters	醛、酮、酯类	Ketones	酮类	C6H6N4O4	181.028	198.039	4.006	[M+H-H2O]+	19	3	0.6722	rp	59-87-0	5447130	HMDB0014480	-	C08042	8.84488e+06	6.8535e+06	1.0014e+07	8.496e+06	9.11393e+06	8.01924e+06	7.26197e+06	7.13973e+06	8.8874e+06	9.92851e+06	6.60839e+06	6.67983e+06	8.29907e+06	8.96581e+06	1.08364e+07	7.36538e+06	7.78893e+06	7.82883e+06	9.22806e+06	9.47157e+06	9.51123e+06	9.61275e+06	-
ME0052794	T3_positive	Behenic acid	山嵛酸	FA	脂肪酰类	FFA	游离脂肪酸	C22H44O2	358.368	340.334	8.9013	[M+NH4]+	0.825	3	0.6693	rp	112-85-6	8215	HMDB0000944	260	C08281	5.2855e+07	5.39192e+07	5.31594e+07	2.95235e+07	2.79688e+07	4.44236e+07	4.36571e+07	3.17748e+07	4.98175e+07	5.40924e+07	3.48731e+07	4.27814e+07	4.86044e+07	5.19702e+07	3.19774e+07	5.07085e+07	5.25123e+07	3.07654e+07	5.20961e+07	5.72707e+07	5.44019e+07	5.81202e+07	ko01040
ME0126532	T3_positive	3-(2-Methylpropyl)-3a,4,5,6-tetrahydro-2-benzofuran-1(3h)-one	3-(2-甲基丙基)-3a,4,5,6-四氢-2-苯并呋喃-1(3h)-one	Heterocyclic compounds	杂环化合物	Heterocyclic compounds	杂环化合物	C12H18O2	212.164	194.131	4.9794	[M+NH4]+	0.45	3	0.6692	rp	66211-45-8	111213	HMDB0034450	-	-	2.96501e+06	2.33989e+06	2.36977e+06	1.57133e+06	2.13533e+06	5.68649e+06	1.8408e+06	3.3551e+06	2.52063e+06	2.54978e+06	3.0442e+06	3.88786e+06	2.89999e+06	2.09009e+06	2.07559e+06	2.24725e+06	2.90425e+06	2.83074e+06	2.26412e+06	2.29301e+06	2.27355e+06	2.26542e+06	-
ME0168516	T3_positive	2-Hydroxypyridine	2-羟基吡啶	Heterocyclic compounds	杂环化合物	Heterocyclic compounds	杂环化合物	C5H5NO	95.0442	95.0371	0.6856	[M+]+	18.975	3	0.6689	rp	142-08-5	8871	HMDB0013751	-	C02502	1.75925e+07	5.52375e+06	9.26695e+06	1.15308e+07	6.9233e+06	6.63831e+06	6.86076e+06	8.81798e+06	6.55596e+06	6.15497e+06	1.00737e+07	7.82637e+06	1.36056e+07	5.27986e+06	4.23213e+06	8.16711e+06	6.71338e+06	7.62393e+06	6.93866e+06	7.10386e+06	7.28178e+06	7.06341e+06	-
ME0139781	T3_positive	Tamoxifen	他莫昔芬	Heterocyclic compounds	杂环化合物	Heterocyclic compounds	杂环化合物	C26H29NO	354.227	371.225	3.6554	[M+H-H2O]+	13.725	3	0.666	rp	10540-29-1	2733526	HMDB0014813	-	C07108	185206	139015	2.62161e+06	822989	1.61395e+06	2.90643e+06	1.25354e+06	1.39629e+06	2.07379e+06	1.4989e+06	1.07999e+06	2.60085e+06	2.22148e+06	914988	1.77592e+06	1.94328e+06	2.40939e+06	733683	1.79841e+06	1.79535e+06	1.78145e+06	1.80645e+06	ko00982
ME0122850	T3_positive	Ampicillin	氨苄青霉素	Heterocyclic compounds	杂环化合物	Heterocyclic compounds	杂环化合物	C16H19N3O4S	367.15	349.11	1.6831	[M+NH4]+	15.925	3	0.6646	rp	69-53-4	6249	HMDB0014559	-	C06574	2.37027e+06	2.71049e+06	9.57059e+06	7.83059e+06	2.86032e+06	3.16498e+06	5.48946e+06	3.94786e+06	4920733	3.5096e+06	8.94934e+06	8.66208e+06	2.67511e+06	7.66368e+06	3.10019e+06	5.04874e+06	3.20944e+06	7.81761e+06	5.23838e+06	5.35711e+06	5.77397e+06	5.05177e+06	-
ME0124206	T3_positive	gamma-Butyrolactone	γ-丁内酯	Aldehyde,Ketones,Esters	醛、酮、酯类	Esters	酯类	C4H6O2	87.0445	86.0368	5.7754	[M+H]+	1.05	3	0.6642	rp	96-48-0	7302	HMDB0000549	5533	C01770	1.43729e+06	1.61333e+06	1.43545e+06	1.69778e+06	1.49349e+06	1.40182e+06	1.33261e+06	1.75815e+06	1.58929e+06	1.36682e+06	2.72786e+06	1.74744e+06	1.63831e+06	1.3495e+06	1.38226e+06	1.90022e+06	1.86445e+06	1.8211e+06	2.03933e+06	2.01682e+06	1.98781e+06	2.07266e+06	-
ME0123282	T3_positive	Cephalexin	头孢氨苄	Others	其他	Medicine	药物	C16H17N3O4S	370.083	347.094	0.9113	[M+Na]+	1.7	3	0.6628	rp	15686-71-2	27447	HMDB0014707	-	C06895	7.82603e+06	9.2729e+06	1.24084e+07	9.83246e+06	5.31331e+06	1.45829e+07	8.38809e+06	6.32343e+06	1.18122e+07	9.77843e+06	8.71004e+06	1.081e+07	8.23043e+06	4.83255e+06	9.98795e+06	7.16691e+06	1.00182e+07	1.19592e+07	9.12063e+06	9.24149e+06	9.20162e+06	9.45575e+06	-
ME0115115	T3_positive	Phenethyl rutinoside	苯乙基芸香苷	Benzene and substituted derivatives	苯及其衍生物	Benzene and substituted derivatives	苯及其衍生物	C20H30O10	453.167	430.184	1.1749	[M+Na]+	14.3433	3	0.6627	rp	88510-08-1	14312558	HMDB0032622	-	-	267839	199392	201553	156051	325944	173378	110021	329592	267493	274591	356460	195943	176324	390913	382146	818832	494950	691362	221199	224059	227628	236016	-
ME0055459	T3_positive	Oleamide	油酰胺	FA	脂肪酰类	FFA	游离脂肪酸	C18H35NO	264.268	281.272	6.5177	[M+H-H2O]+	0.9	3	0.6607	rp	301-02-0	5283387	HMDB0002117	-	C19670	7.42005e+07	8.92712e+07	8.97981e+07	9.44119e+07	1.08618e+08	1.25551e+08	1.13455e+08	9.31288e+07	1.48376e+08	1.13942e+08	1.13343e+08	9.78744e+07	8.7573e+07	1.01431e+08	1.01511e+08	1.11651e+08	9.1656e+07	1.28249e+08	1.0558e+08	1.05257e+08	1.05787e+08	1.03114e+08	-
ME0106723	T3_positive	(2S,4S)-4-cyclohexyl-1-[2-[(2-methyl-1-propanoyloxypropoxy)-(4-phenylbutyl)phosphoryl]acetyl]pyrrolidine-2-carboxylic acid	(2S,4S)-4-环己基-1-[2-[(2-甲基-1-丙酰氧基丙氧基)-(4-苯基丁基)磷酰基]乙酰基]吡咯烷-2-羧酸	Benzene and substituted derivatives	苯及其衍生物	Benzene and substituted derivatives	苯及其衍生物	C30H46NO7P	564.307	563.301	6.6065	[M+H]+	3.52644	3	0.66	rp	98048-97-6	55891	HMDB0014635	-	C07016	4.7927e+06	2.12653e+06	2.28349e+06	3.50784e+06	3.7866e+06	7.03029e+06	3.87696e+06	4.29477e+06	8.59339e+06	6.5362e+06	6.69468e+06	5.50531e+06	5.61976e+06	2.62891e+06	1.04692e+07	2.60566e+06	4.57288e+06	4.24702e+06	5.27677e+06	5.68913e+06	5.50962e+06	5.57683e+06	-
ME0108409	T3_positive	N-(2-Methylpropyl)acetamide	N-(2-甲基丙基)乙酰胺	Alcohol and amines	醇、胺类	Amines	胺类	C6H13NO	98.0967	115.1	0.6859	[M+H-H2O]+	0.725	3	0.6595	rp	1540-94-9	137071	HMDB0034203	-	-	3.79545e+06	3.70462e+06	4.05613e+06	3.70351e+06	3.99286e+06	3.77161e+06	4.37127e+06	3.93767e+06	3.50883e+06	3.49185e+06	3.93831e+06	3.7364e+06	3.74035e+06	2.22047e+06	4.71609e+06	5.74719e+06	3.92485e+06	4.65888e+06	4.87583e+06	5.87431e+06	5.88319e+06	5.8894e+06	-
ME0049009	T3_positive	Corchorifatty acid F	可可脂酸F	FA	脂肪酰类	Oxidized lipids	氧化脂质	C18H32O5	346.258	328.225	5.22	[M+NH4]+	1.925	3	0.6537	rp	95341-44-9	44559173	HMDB0035919	-	-	1.62025e+06	1.39177e+06	1.99437e+06	796896	514319	1.17089e+06	178288	1.02025e+06	1.91294e+06	1.59076e+06	994066	835043	382677	1.23892e+06	853274	799684	844768	1.12343e+06	1.01427e+06	1.01165e+06	1.02329e+06	1.02823e+06	-
ME0107946	T3_positive	Prolylproline	L-脯氨酸-L-脯氨酸	Amino acid and Its metabolites	氨基酸及其代谢物	Amino acids	氨基酸	C10H16N2O3	195.111	212.116	2.2548	[M+H-H2O]+	3.725	3	0.6536	rp	20488-28-2 | 99265-53-9	263469	HMDB0011180	-	-	168305	86005	285077	814361	1.0846e+06	635694	1.04616e+06	85935.6	767147	427184	524096	512701	354230	104211	614440	544668	401393	570621	625080	495974	637779	677943	-
ME0007411	T3_positive	Isoeugenyl acetate	乙酰异丁香酚	Benzene and substituted derivatives	苯及其衍生物	Phenolics	苯酚类	C12H14O3	224.128	206.094	3.7184	[M+NH4]+	1.475	3	0.6497	rp	93-29-8	876160	HMDB0032348	-	-	7.15134e+07	2.76857e+07	3.27519e+07	7.02963e+07	2.58134e+07	3.02713e+07	4.40249e+07	3.00263e+07	3.31546e+07	3.24246e+07	3.15771e+07	4.75016e+07	4.44777e+07	4.73578e+07	4.29156e+07	3.62173e+07	5.23969e+07	4.11755e+07	3.41494e+07	3.28767e+07	3.41783e+07	3.23038e+07	-
ME0126037	T3_positive	Papaverine	罂粟碱	Heterocyclic compounds	杂环化合物	Heterocyclic compounds	杂环化合物	C20H21NO4	378.115	339.147	2.2041	[M+K]+	11.1	3	0.6494	rp	61-25-6	4680	HMDB0015245	-	C06533	630799	138724	733025	841610	172419	143739	110219	460285	684039	549988	491576	385636	566236	982731	1.60023e+06	2.07653e+06	1.47107e+06	617014	432793	448793	474323	451445	-
ME0000241	T3_positive	3-Hydroxy-8-methyl-8-azabicyclo[3.2.1]octane-2-carboxylic acid	3-羟基-8-甲基-8-氮杂双环[3.2.1]辛烷-2-羧酸	Alkaloids	生物碱	Tropan alkaloids	莨菪烷类生物碱	C9H15NO3	185.098	185.105	0.8611	[M+]+	17.725	3	0.6469	rp	481-37-8	251910	HMDB0006548	-	-	9.93516e+06	8.68967e+06	1.52917e+07	1.1866e+07	8.28609e+06	9.40916e+06	1.55689e+07	1.75278e+07	1.24616e+07	1.20386e+07	1.03616e+07	1.33179e+07	1.59605e+07	1.23807e+07	1.25842e+07	1.60041e+07	1.32741e+07	1.031e+07	1.26993e+07	1.25233e+07	1.2796e+07	1.26581e+07	-
MEDL02590	T3_positive	Arecaidine	槟榔次碱	Alkaloids	生物碱	Piperidine alkaloids	哌啶类生物碱	C7H11NO2	141.071	141.079	0.8866	[M+]+	18.2	3	0.6465	rp	499-04-7	10355	HMDB0030352	-	C10128	3.31885e+07	4.88858e+07	3.39336e+07	3.81034e+07	4.609e+07	4.50572e+07	3.99587e+07	3.62317e+07	4.94335e+07	3.8819e+07	4.65184e+07	4.38911e+07	4.68654e+07	5.10916e+07	6.00118e+07	3.84791e+07	4.62557e+07	4.36485e+07	4.72045e+07	5.32628e+07	5.21596e+07	5.0846e+07	-
ME0169022	T3_positive	Danazol	达那唑	Others	其他	Others	其他	C22H27NO2	337.201	337.204	7.3713	[M+]+	6.45	3	0.6434	rp	17230-88-5	28417	HMDB0002835	-	C06938	4.17655e+06	2.02445e+06	2.55855e+06	1.93091e+06	3.89744e+06	3.27115e+06	4.64219e+06	2.56968e+06	984194	1.59344e+06	1.38914e+06	1.04863e+06	1.27291e+06	2.73918e+06	3.57176e+06	2.45166e+06	3.56716e+06	1.57517e+06	3.02298e+06	2.93137e+06	2.09358e+06	2.92432e+06	-
ME0103632	T3_positive	Nelarabine	奈拉滨	Nucleotide and Its metabolites	核苷酸及其代谢物	Nucleotide and Its metabolites	核苷酸及其代谢物	C11H15N5O5	315.133	297.107	2.8315	[M+NH4]+	20.55	3	0.6423	rp	121032-29-9	3011155	HMDB0015401	-	-	3.13963e+06	1.40556e+06	3.8666e+06	824049	2.27461e+06	1.41503e+06	1.29258e+06	4.04216e+06	1.57315e+06	2.76307e+06	2.31627e+06	2.65429e+06	520674	546096	2.46667e+06	1.16969e+06	1.04309e+06	1.21978e+06	1.82238e+06	1.92624e+06	1.91057e+06	1.77831e+06	-
ME0109584	T3_positive	Saxagliptin	沙格列汀	Heterocyclic compounds	杂环化合物	Heterocyclic compounds	杂环化合物	C18H25N3O2	316.211	315.195	3.8812	[M+H]+	23.05	3	0.6414	rp	361442-04-8	11243969	HMDB0015634	-	-	2.49774e+06	3.58203e+06	2.36451e+06	5.95445e+06	3.9522e+06	2.4476e+06	2.09186e+06	595709	582198	321479	2.22477e+06	4.33235e+06	1.73993e+06	1.60164e+06	1.28684e+06	5.48593e+06	3.76645e+06	281735	1.64685e+06	1.63716e+06	1.64484e+06	1.63642e+06	-
ME0107927	T3_positive	Lopinavir	洛匹那韦	Heterocyclic compounds	杂环化合物	Heterocyclic compounds	杂环化合物	C37H48N4O5	611.358	628.362	4.183	[M+H-H2O]+	2.24091	3	0.6412	rp	192725-17-0	92727	HMDB0015539	-	C12871	1.28326e+07	1.86065e+07	1.52659e+07	2.09851e+07	1.97011e+07	1.61271e+07	2.07704e+07	1.68902e+07	1.86786e+07	2.052e+07	8.48486e+06	1.49082e+07	1.46773e+07	9.03709e+06	9.93217e+06	1.23117e+07	9.31012e+06	1.08164e+07	1.22659e+07	1.23637e+07	1.29121e+07	1.2566e+07	-
ME0108132	T3_positive	Melphalan	马法兰	Amino acid and Its metabolites	氨基酸及其代谢物	Amino acid derivatives	氨基酸衍生物	C13H18Cl2N2O2	287.068	304.075	1.3776	[M+H-H2O]+	8.075	3	0.6411	rp	148-82-3	460612	HMDB0015176	-	C07122	2.5018e+06	372011	5.47859e+06	3.82974e+06	1.53547e+06	2.08354e+06	1.00922e+06	1.85761e+06	1.20844e+06	1.11865e+06	1.27815e+06	1.24391e+06	492894	1.10487e+06	2.20858e+06	1.22299e+06	1.70714e+06	1.04234e+06	1.38852e+06	1.81561e+06	1.78449e+06	1.66225e+06	ko05204
MEDL02162	T3_positive	FFA(22:5)	二十二碳五烯酸	FA	脂肪酰类	FFA	游离脂肪酸	C22H34O2	353.248	330.256	4.7249	[M+Na]+	8.3	3	0.6409	rp	24880-45-3	5497182	HMDB0006528	194	C16513	378160	1.25274e+06	152705	497457	1.04399e+06	5.30505e+06	1.6669e+06	608084	2.0548e+06	947457	80423.4	573446	559376	859452	1.86078e+06	866064	1.14076e+06	812835	701532	726892	745368	725252	ko01040
ME0142179	T3_positive	24,25-Dihydroxycholecalciferol	24,25-二羟基胆钙化醇	CoEnzyme and vitamins	辅酶和维生素	CoEnzyme and vitamins	辅酶和维生素	C27H44O3	417.339	416.329	9.3063	[M+H]+	6.11018	3	0.6407	rp	40013-87-4	6434253	HMDB0000430	-	-	2.43729e+06	359480	286683	600531	496497	51255.9	133142	275342	396713	292971	434375	33256.5	201678	142790	223430	191026	154923	61069	475841	511534	365637	472268	-
ME0016294	T3_positive	Calcitetrol	方解石醇	Alcohol and amines	醇、胺类	Alcohols	醇类	C27H44O4	433.335	432.324	8.9013	[M+H]+	9.55389	3	0.6405	rp	56142-94-0	6446280	HMDB0006228	-	-	3.54469e+07	5.93421e+07	3.93733e+07	4.21985e+07	2.78809e+07	4.3755e+07	5.6387e+07	3.98855e+07	5.19833e+07	3.7734e+07	6.5073e+07	3.65334e+07	3.76449e+07	5.2831e+07	4.17004e+07	3.73095e+07	5.06928e+07	5.57722e+07	4.70449e+07	4.58352e+07	4.60796e+07	4.62349e+07	-
ME0010294	T3_positive	1-Hexacosene	1-二十六碳烯	Others	其他	Hydrocarbon derivatives	烃衍生物	C26H52	403.36	364.407	8.5871	[M+K]+	24.2953	3	0.6403	rp	18835-33-1	29303	HMDB0040527	-	-	2.0857e+07	2.37304e+07	1.38846e+07	1.405e+07	1.65587e+07	1.36604e+07	1.37719e+07	2.56874e+07	1.15487e+07	1.66995e+07	2.58887e+07	1.27626e+07	1.82882e+07	2.51876e+07	3.12339e+07	1.3931e+07	2.02191e+07	1.21706e+07	2.19492e+07	2.31393e+07	2.3242e+07	2.30924e+07	-
ME0139584	T3_positive	Rifabutin	利福布丁	Benzene and substituted derivatives	苯及其衍生物	Benzene and substituted derivatives	苯及其衍生物	C46H62N4O11	829.437	846.442	4.0185	[M+H-H2O]+	1.45882	3	0.6386	rp	72559-06-9	135398743	HMDB0014753	-	C07235	1.2401e+07	1.21855e+07	1.24898e+07	1.78426e+07	1.15441e+07	1.28617e+07	1.32622e+07	1.26356e+07	1.72087e+07	1.60295e+07	8.88805e+06	1.27791e+07	1.19152e+07	1.0826e+07	1.13307e+07	1.0316e+07	1.1109e+07	1.1113e+07	1.20617e+07	1.18339e+07	1.18034e+07	1.14059e+07	-
ME0108136	T3_positive	Meprobamate	甲丙氨酯	Aldehyde,Ketones,Esters	醛、酮、酯类	Esters	酯类	C9H18N2O4	236.162	218.127	5.5223	[M+NH4]+	4.35	3	0.6385	rp	57-53-4	4064	HMDB0014515	-	-	4.45961e+06	2887095	4.52947e+06	3.45446e+06	3.109e+06	6.66869e+06	3.78405e+06	5.66135e+06	7.96278e+06	3764987	5.05856e+06	3.20848e+06	2.35244e+06	1.0751e+06	3.31812e+06	2.93349e+06	7.33754e+06	3.83961e+06	4.87725e+06	4.57954e+06	4.7425e+06	4726190	-
ME0063474	T3_positive	Schleicheol 2	施莱切尔 2	Steroids	甾体	Steroid	甾体	C30H52O2	445.407	444.397	7.8762	[M+H]+	6.44359	3	0.6373	rp	256445-68-8 | 256445-66-6	75048827	HMDB0036253	-	-	5.08042e+07	3.82667e+07	5.58069e+07	1.37799e+07	62871133	4.52697e+07	1.43747e+07	1.7838e+07	7.78142e+06	3.3498e+07	2.86643e+07	3.19523e+07	2.24634e+07	2.96661e+07	2.34671e+07	3.44391e+07	7.46966e+06	2.97487e+07	3.58357e+07	2.29631e+07	3.73541e+07	3.63596e+07	-
ME0016201	T3_positive	Bis(2-ethylhexyl) adipate	己二酸二(2-乙基己基)酯	Aldehyde,Ketones,Esters	醛、酮、酯类	Esters	酯类	C22H42O4	388.343	370.308	8.8929	[M+NH4]+	0.975	3	0.6359	rp	103-23-1	7641	HMDB0040270	-	C14240	3.04831e+06	3.04727e+06	2.29125e+06	4.41267e+06	1.16149e+06	5.79467e+06	2.79027e+06	4.02406e+06	5.17909e+06	3.16044e+06	3.72001e+06	2.09579e+06	3.74637e+06	4.86527e+06	5.69563e+06	5.60124e+06	4.57358e+06	3.16374e+06	4.75627e+06	4.97085e+06	5.11613e+06	4.90914e+06	ko05207
ME0103349	T3_positive	2'-Deoxyinosine triphosphate	2'-脱氧核糖-5'-三磷酸三钠盐	Nucleotide and Its metabolites	核苷酸及其代谢物	Nucleotide and Its metabolites	核苷酸及其代谢物	C10H15N4O13P3	514.971	491.985	4.4093	[M+Na]+	5.34007	3	0.6348	rp	16595-02-1	135398616	HMDB0003537	-	C01345	1.19629e+07	3.39929e+06	1.14147e+07	3.62218e+06	5.96238e+06	6.47379e+06	4.71933e+06	3.06735e+06	5.66143e+06	3.90929e+06	4.79741e+06	925107	4.21107e+06	4.94072e+06	3.40977e+06	4.97203e+06	4.06633e+06	2.60839e+06	3.44788e+06	3.47756e+06	3.59121e+06	3.36832e+06	ko00230,ko01232
ME0110905	T3_positive	Altretamine	奥曲他明	Alcohol and amines	醇、胺类	Amines	胺类	C9H18N6	211.169	210.159	5.952	[M+H]+	6.525	3	0.6343	rp	645-05-6	2123	HMDB0014631	-	-	7.84096e+06	8.12987e+06	9.05294e+06	8.24392e+06	8.02054e+06	1.64602e+07	7.99977e+06	8.72368e+06	1.49804e+07	8.82897e+06	1.20951e+07	1.22028e+07	8.65107e+06	6.26579e+06	9.25402e+06	7.76978e+06	1.35341e+07	7.03792e+06	1.15638e+07	1.1505e+07	1.19894e+07	1.0941e+07	-
ME0061027	T3_positive	Pentadecanoic acid	十五烷酸	FA	脂肪酰类	FFA	游离脂肪酸	C15H30O2	260.259	242.225	5.5474	[M+NH4]+	0.55	3	0.6336	rp	1002-84-2	13849	HMDB0000826	5789	C16537	3.85417e+06	3.67955e+06	3.45325e+06	3.65677e+06	2.39436e+06	3.73285e+06	3.5189e+06	3.58754e+06	3.79834e+06	3.6079e+06	4.05884e+06	3.92026e+06	3.35856e+06	3.64699e+06	3.42849e+06	3.3865e+06	4.80707e+06	3.80198e+06	4.14111e+06	4.13025e+06	4.16677e+06	4.16164e+06	-
ME0111947	T3_positive	2,3-Dimethyl-2-cyclohexen-1-one	2,3-Dimethyl-2-cyclohexen-1-one	Aldehyde,Ketones,Esters	醛、酮、酯类	Ketones	酮类	C8H12O	124.087	124.089	8.4119	[M+]+	3.3	3	0.631	rp	1122-20-9	10887898	HMDB0031414	-	-	2.22747e+07	7.37111e+07	6.86809e+07	1.29819e+07	2.88763e+07	2.96271e+07	3.4319e+07	1.75845e+07	4.87892e+07	4.14399e+07	3.51918e+07	6.75153e+07	2.03144e+07	2.43357e+07	3.62723e+07	9.37812e+07	6.35523e+07	2.91475e+08	3.94813e+07	4.93861e+07	4.96234e+07	4.78088e+07	-
ME0052386	T3_positive	Dihydrouracil	二氢尿嘧啶	Nucleotide and Its metabolites	核苷酸及其代谢物	Nucleotide and Its metabolites	核苷酸及其代谢物	C4H6N2O2	132.081	114.043	2.4298	[M+NH4]+	10.175	3	0.6308	rp	504-07-4	649	HMDB0000076	285	C00429	6.96309e+07	6.99459e+07	6.60837e+07	7.60072e+07	9.26586e+07	1.10732e+08	7.72611e+07	8.35639e+07	7.21597e+07	7.24217e+07	6.80173e+07	8.34078e+07	7.80741e+07	6.47222e+07	7.38421e+07	5.39285e+07	6.32201e+07	8.49134e+07	6.69783e+07	6.83878e+07	6.70448e+07	67447129	ko00240,ko00410,ko00770,ko01100
MEDP1194	T3_positive	Calcitriol	骨化三醇（维生素-D3）	Alcohol and amines	醇、胺类	Alcohols	醇类	C27H44O3	417.339	416.329	8.8867	[M+H]+	7.54787	3	0.6287	rp	32222-06-3	5280453	HMDB0001903	6382	C01673	3.55695e+07	5.33252e+07	3.79994e+07	4.23165e+07	6.03576e+07	4.59288e+07	3.43435e+07	4.87016e+07	5.55936e+07	5.04199e+07	4.73919e+07	3.69963e+07	5.4348e+07	5.93565e+07	3.71733e+07	5.04169e+07	5.32892e+07	4.89388e+07	4.7254e+07	4.75487e+07	4.49562e+07	45380772	ko00100,ko01100,ko04928,ko04961,ko04978,ko05152
ME0126011	T3_positive	Oxyphencyclimine	苯环胺	Heterocyclic compounds	杂环化合物	Heterocyclic compounds	杂环化合物	C20H28N2O3	367.195	344.21	2.8935	[M+Na]+	10.725	3	0.6263	rp	125-53-1	4642	HMDB0014527	-	C07851	4.4124e+06	4625160	4.11043e+06	1.09617e+07	5.21021e+06	5.03033e+06	7.41676e+06	6.34183e+06	7.78132e+06	6.16023e+06	4.75051e+06	4.81662e+06	5.4618e+06	5.72043e+06	4.2958e+06	3.37921e+06	4.10004e+06	5.40024e+06	4.87112e+06	4.98987e+06	4.97217e+06	5.15063e+06	-
ME0015172	T3_positive	7alpha-Hydroxycholesterol	5-胆固醇-3-β-7-α-二醇	Hormones and hormone related compounds	激素及激素相关物质	Hormones and hormone related compounds	激素及激素相关物质	C27H46O2	403.361	402.35	7.428	[M+H]+	8.47884	3	0.626	rp	566-26-7	107722	HMDB0001496	-	C03594	6.0784e+08	5.41838e+08	2.23946e+08	4.30517e+08	5.27656e+08	5.2525e+08	8.8023e+08	5.23282e+08	5.72614e+08	6.32085e+08	5.18237e+08	4.42954e+08	4.53921e+08	309994601	5.74114e+08	2.73436e+08	5.02075e+08	4.4898e+08	4.82513e+08	5.13137e+08	4.44552e+08	4.70035e+08	ko00120,ko01100
ME0007360	T3_positive	Imatinib	伊马替尼	Benzene and substituted derivatives	苯及其衍生物	Benzene and substituted derivatives	苯及其衍生物	C29H31N7O	493.256	493.259	5.22	[M+]+	5.49408	3	0.625	rp	152459-95-5	5291	HMDB0014757	-	-	348152	340098	2.09468e+06	554403	383277	408263	992310	663038	530800	1.93296e+06	267645	306567	1.86319e+06	734417	499666	359637	95747.4	317130	521320	521051	524697	527570	-
ME0157025	T3_positive	Ser-Thr	丝氨酸-苏氨酸	Amino acid and Its metabolites	氨基酸及其代谢物	Small Peptide	小肽	C7H14N2O5	224.128	206.09	1.9122	[M+NH4]+	8.575	3	0.6244	rp	61043-85-4	54027404	HMDB0029049	-	-	4.02629e+07	2.5923e+08	4.38392e+07	4.99027e+07	2.99695e+07	5.41095e+07	4.54101e+07	3.97976e+07	4.68588e+07	6.0118e+07	3.58068e+07	1.29585e+08	3.46403e+07	4.01454e+07	5.44472e+07	1.16382e+08	3.03487e+07	3.63735e+07	3.55366e+07	3.19166e+07	3.60771e+07	3.54119e+07	-
ME0054107	T3_positive	12-Methyltridecanoic acid	12-甲基十三烷酸	FA	脂肪酰类	FFA	游离脂肪酸	C14H28O2	246.243	228.209	5.1922	[M+NH4]+	0.825	3	0.6229	rp	2724-57-4	520298	HMDB0031072	-	-	2.46082e+08	2.23468e+08	2.33931e+08	2.1344e+08	1.59421e+08	2.13206e+08	2.05637e+08	2.0898e+08	2.2863e+08	2.06693e+08	2.26762e+08	2.16507e+08	2.00816e+08	2.06812e+08	2.20326e+08	1.90762e+08	2.66995e+08	2.2016e+08	2.43097e+08	2.43931e+08	2.42226e+08	2.43119e+08	-
ME0125855	T3_positive	N-Methylphthalimide	N-甲基邻苯二甲酰亚胺	Alcohol and amines	醇、胺类	Amines	胺类	C9H7NO2	184.045	161.048	0.6856	[M+Na]+	19.8	3	0.6198	rp	550-44-7	11074	HMDB0004284	-	-	1.48912e+07	5.90061e+06	6.94526e+06	1.02463e+07	6.70909e+06	6.96042e+06	5.04041e+06	7031891	5.04749e+06	4.87685e+06	7.79552e+06	6.65817e+06	9.74627e+06	6.6127e+06	4.01638e+06	6.7654e+06	5.84646e+06	5.84543e+06	6.10231e+06	6.11922e+06	6.12986e+06	6.21316e+06	-
ME0054757	T3_positive	Menatetrenone	甲萘醌	CoEnzyme and vitamins	辅酶和维生素	CoEnzyme and vitamins	辅酶和维生素	C31H40O2	445.3	444.303	8.8867	[M+H]+	22.5236	3	0.6128	rp	863-61-6	5282367	HMDB0030017	-	C00828	9.14921e+06	7.60394e+06	9.25016e+06	9.99701e+06	6.31906e+06	4.30266e+06	2.94641e+06	3.89861e+06	5.55282e+06	6.22038e+06	9.72013e+06	5.67611e+06	5.20871e+06	3.91602e+06	8.94121e+06	9.66006e+06	9.6317e+06	6.03611e+06	7.63576e+06	7.4697e+06	7.41829e+06	7.88292e+06	ko00130,ko01100,ko01240,ko04977
ME0110845	T3_positive	4-Hydroxycyclophosphamide	4-羟基环磷酰胺	Alcohol and amines	醇、胺类	Amines	胺类	C7H15Cl2N2O3P	299.008	276.02	0.9237	[M+Na]+	3.575	3	0.6122	rp	40277-05-2	99735	HMDB0013856	-	C07643	9.33848e+07	2.38109e+08	2.44701e+08	2.69216e+08	2.67336e+08	2.93802e+08	2.06258e+08	1.92264e+08	3.09283e+08	2.37336e+08	2.07239e+08	2.20083e+08	1.43742e+08	1.54608e+08	1.66489e+08	1.66439e+08	2.40364e+08	2.51642e+08	2.05848e+08	2.07662e+08	2.07288e+08	2.07176e+08	ko00982
ME0006359	T3_positive	Bifonazole	联苯苄唑	Benzene and substituted derivatives	苯及其衍生物	Benzene and substituted derivatives	苯及其衍生物	C22H18N2	311.146	310.147	3.0805	[M+H]+	19.75	3	0.61	rp	60628-96-8	2378	HMDB0015583	-	-	364368	514432	880948	1.47674e+06	550296	1.06588e+06	334457	1.17444e+06	790677	437338	968294	1.73454e+06	693737	340833	1.35448e+06	379138	1.00751e+06	171866	834323	1.06501e+06	1.06169e+06	1.14364e+06	-
ME0052649	T3_positive	11-Hydroxy-9-(hydroxymethyl)-2,6a,6b,9,12a-pentamethyl-10-(3,4,5-trihydroxyoxan-2-yl)oxy-1,3,4,5,6,6a,7,8,8a,10,11,12,13,14b-tetradecahydropicene-2,4a-dicarboxylic acid	11-Hydroxy-9-(hydroxymethyl)-2,6a,6b,9,12a-pentamethyl-10-(3,4,5-trihydroxyoxan-2-yl)oxy-1,3,4,5,6,6a ,7,8,8a,10,11,12,13,14b-十四氢蒎烯-2,4a-二羧酸	Organic acid and Its derivatives	有机酸及其衍生物	Organic acid and Its derivatives	有机酸及其衍生物	C35H54O11	633.371	650.367	4.2341	[M+H-H2O]+	11.8258	3	0.6045	rp	65649-36-7	53462068	HMDB0034635	-	-	1.0511e+07	9.72482e+06	1.2415e+07	1.1214e+07	7.54993e+06	9.87198e+06	1.23127e+07	1.10158e+07	1.51795e+07	1.34516e+07	8.66419e+06	1.23852e+07	1.15849e+07	1.40701e+07	9.05094e+06	9.11558e+06	6342511	8.71526e+06	1.02141e+07	1.00904e+07	1.03734e+07	1.04627e+07	-
ME0127460	T3_positive	Dipropyl sulfide	二丙硫醚	Others	其他	Others	其他	C6H14S	118.086	118.082	8.814	[M+]+	12.7	3	0.604	rp	111-47-7	8118	HMDB0031431	-	-	2.06614e+07	3.26136e+07	3.19799e+07	2.68357e+07	2.04781e+07	2.3223e+07	2.95305e+07	1.83365e+07	3.03373e+07	2.77835e+07	2.73228e+07	2.01326e+07	3.5936e+07	4.01414e+07	3.522e+07	3.64805e+07	1.55034e+07	3.3955e+07	3.20576e+07	3.11063e+07	3.20931e+07	3.13861e+07	-
ME0005059	T3_positive	4-Hydroxy-3-methoxycinnamaldehyde	松柏醛	Benzene and substituted derivatives	苯及其衍生物	Phenolics	苯酚类	C10H10O3	178.058	178.063	0.7736	[M+]+	10.225	3	0.6037	rp	20649-42-7	5280536	HMDB0141782	-	C02666	1.12051e+07	1.11939e+07	9.34774e+06	8.47537e+06	9.07308e+06	9.07775e+06	7.46111e+06	8.30317e+06	8.80557e+06	7.45433e+06	1.19794e+07	8.23008e+06	8.62127e+06	9.09877e+06	1.10954e+07	9.71137e+06	8.82542e+06	7154057	1.1903e+07	1.24515e+07	1.23032e+07	1.14704e+07	ko01100
ME0006564	T3_positive	Chrysoobtusin	金黄素	Benzene and substituted derivatives	苯及其衍生物	Benzene and substituted derivatives	苯及其衍生物	C19H18O7	359.115	358.105	4.7123	[M+H]+	7.125	3	0.6036	rp	70588-06-6	155381	HMDB0034218	-	C17669	1.57852e+06	2.47695e+06	2.79483e+06	1.21724e+06	1.50312e+06	2.06499e+06	1.10489e+06	1.8044e+06	1.641e+06	810117	1.69137e+06	1.38328e+06	1.77832e+06	1.58493e+06	2.00467e+06	1.22997e+06	2.32612e+06	1.58113e+06	1.74673e+06	1.75077e+06	1.72454e+06	1.77216e+06	-
ME0063321	T3_positive	Retapamulin	瑞他帕林	Terpenoids	萜类	Ditepenoids	二萜	C30H47NO4S	518.325	517.323	6.6346	[M+H]+	9.60778	3	0.599	rp	224452-66-8	6918462	HMDB0015386	-	-	1.7454e+08	1.60049e+08	2.08005e+08	3.12288e+08	1.27883e+08	2.28954e+08	1.51865e+08	1.48623e+08	2.06443e+08	1.64788e+08	1.87898e+08	1.80469e+08	1.71208e+08	1.42723e+08	1.83143e+08	1.4666e+08	1.19835e+08	1.49289e+08	1.95077e+08	1.91322e+08	1.92708e+08	1.95293e+08	-
ME0169068	T3_positive	Dihydrocapsaicin	二氢辣椒碱	Heterocyclic compounds	杂环化合物	Heterocyclic compounds	杂环化合物	C18H29NO3	325.248	307.215	5.0931	[M+NH4]+	0.6	3	0.5957	rp	19408-84-5	107982	HMDB0038457	-	C16952	1.89104e+06	2.45325e+06	3.74624e+06	1.35842e+06	6.81589e+06	3.07346e+06	758638	1.63429e+06	1.22476e+07	3.17431e+06	2.19042e+06	1.01434e+07	2.5161e+06	3.70943e+06	2.25208e+06	2.92961e+06	2.10981e+07	1.94296e+06	3.81834e+06	3.84633e+06	3832103	3.82945e+06	-
ME0015819	T3_positive	19-Norkaurane-4alpha,16alpha,17-triol	19-Norkaurane-4alpha,16alpha,17-triol	Alcohol and amines	醇、胺类	Alcohols	醇类	C19H32O3	308.242	308.235	5.8506	[M+]+	18.15	3	0.5926	rp	177742-56-2	51136563	HMDB0031379	-	-	2.60332e+07	3.6927e+07	3.26721e+07	3.86012e+07	3.54964e+07	3.24342e+07	4.49596e+07	5.01851e+07	4.66578e+07	5.46585e+07	3.97629e+07	3.29217e+07	5.8553e+07	5.91322e+07	5.32029e+07	4.91555e+07	5.21546e+07	4.42883e+07	4.15367e+07	4.18448e+07	4.17774e+07	4.17901e+07	-
ME0015761	T3_positive	Ampeloside Bs1	Ameloside Bs1	Steroids	甾体	Steroid	甾体	C45H74O20	917.496	934.477	4.158	[M+H-H2O]+	23.9244	3	0.5924	rp	118524-12-2	14187142	HMDB0031364	-	-	2.34408e+06	4.09036e+06	6.43777e+06	1.05774e+07	6.54565e+06	7.75368e+06	8.08738e+06	8.12302e+06	9.56233e+06	5.76998e+06	4.13066e+06	3.9145e+06	7.40257e+06	7.31479e+06	4.93497e+06	3.24325e+06	6.54991e+06	6.21134e+06	4.2144e+06	5.22829e+06	4.89106e+06	4.84902e+06	-
ME0011518	T3_positive	(E)-3-Decenol	(E)-3-癸烯醇	Others	其他	Others	其他	C10H20O	139.145	156.151	1.314	[M+H-H2O]+	6.8	3	0.5914	rp	10339-60-3 | 69093-74-9	5352493	HMDB0013810	-	-	2.18746e+09	2.0629e+09	2.14516e+09	1.96468e+09	2.0207e+09	1.78623e+09	2.04885e+09	2.05703e+09	2.01443e+09	2.07599e+09	2.05424e+09	1.84114e+09	1.88894e+09	2.15077e+09	1.97216e+09	2.17387e+09	2.11313e+09	2.08492e+09	1.98384e+09	1.98497e+09	1.99639e+09	2.00201e+09	-
ME0138375	T3_positive	(S)-7-(((2-O-6-Deoxy-alpha-L-mannopyranosyl)-beta-D-glucopyranosyl)oxy)-2,3-dihydro-5-hydroxy-2-(3-hydroxy-4-methoxyphenyl)-4H-1-benzopyran-4-one	橙皮素-7-O-新橙皮糖苷 (新橙皮苷)	Flavonoids	黄酮	Dihydroflavone	二氢黄酮	C28H34O15	610.182	610.19	5.7968	[M+]+	12.2421	3	0.586	rp	13241-33-3	442439	HMDB0030748	3679	C09806	928499	477587	231054	1.14111e+06	1.10328e+06	961576	995798	1.1276e+06	592953	980985	536213	697741	757708	1.45267e+06	865677	589893	617597	1.20313e+06	590640	855104	779543	875170	-
ME0105622	T3_positive	Amphibine H	安非宾H	Benzene and substituted derivatives	苯及其衍生物	Benzene and substituted derivatives	苯及其衍生物	C33H43N5O6	606.317	605.321	6.1648	[M+H]+	19.8407	3	0.5839	rp	52659-55-9	51029223	HMDB0029333	-	-	2.07526e+06	1.89757e+06	2.39995e+06	2.34806e+06	455907	2.71171e+06	1.16762e+06	1.72394e+06	542500	296578	2.16353e+06	2.08587e+06	803263	882350	969586	282139	1.18369e+06	1.5232e+06	1.62781e+06	1.62012e+06	1.43441e+06	1.64141e+06	-
ME0122947	T3_positive	Astemizole	阿司咪唑	Heterocyclic compounds	杂环化合物	Heterocyclic compounds	杂环化合物	C28H31FN4O	459.25	458.248	8.8765	[M+H]+	11.9541	3	0.5829	rp	68844-77-9	2247	HMDB0014775	-	C06832	3.28326e+06	5.00513e+06	2.49135e+06	3.29483e+06	6.85917e+06	8.19808e+06	2.93246e+06	3.54728e+06	2.49909e+06	6.63606e+06	3.87919e+06	3.87913e+06	3.20647e+06	4.48446e+06	4.02579e+06	5.48328e+06	2.91765e+06	4.53058e+06	3.72283e+06	3.61347e+06	3.26616e+06	3.65173e+06	-
ME0054695	T3_positive	5,8,11-Eicosatrienoic acid	5,8,11-二十碳三烯酸	FA	脂肪酰类	FFA	游离脂肪酸	C20H34O2	306.264	306.256	4.5228	[M+]+	21.55	3	0.5823	rp	20590-32-3	5312531	HMDB0010378	-	C21938	4.85563e+06	4.70461e+06	3.88966e+06	4.07923e+06	5.40458e+06	3.63148e+06	1.14606e+06	3.21388e+06	2.91921e+06	3.76315e+06	4.73027e+06	3.26364e+06	4.30626e+06	4.22257e+06	4.69751e+06	4.04213e+06	6.0583e+06	4.47969e+06	4.5653e+06	4.47137e+06	4.47764e+06	4.5452e+06	-
ME0054287	T3_positive	Lathosterol	甾醇	Hormones and hormone related compounds	激素及激素相关物质	Hormones and hormone related compounds	激素及激素相关物质	C27H46O	425.311	386.355	5.5474	[M+K]+	16.3877	3	0.5791	rp	80-99-9	65728	HMDB0001170	6052	C01189	443534	611088	681781	1.23597e+06	898687	884286	1.13117e+06	1.26765e+06	1.50828e+06	1.41643e+06	395912	530411	963953	1.10933e+06	720303	793313	1.12934e+06	363803	854496	827043	839267	769921	ko00100,ko01100
ME0104370	T3_positive	(Sulfooxy)acetic acid	2-(磺氧基）乙酸	Organic acid and Its derivatives	有机酸及其衍生物	Organic acid and Its derivatives	有机酸及其衍生物	C2H4O6S	155.974	155.973	4.3215	[M+]+	4.6	3	0.5777	rp	3233-46-3	17982876	HMDB0124940	-	-	1.29626e+06	2.01267e+06	474100	764699	1.98464e+06	1.02275e+06	1.58456e+06	3.56197e+06	1.93051e+06	595525	1.82618e+06	2.65369e+06	1.51312e+06	2.60439e+06	1.45529e+06	928620	1.52421e+06	2.94705e+06	1.56782e+06	1.51302e+06	1.39224e+06	1.62304e+06	-
ME0115637	T3_positive	Glycerol alpha-monochlorohydrin	甘油α-一氯丙醇	Alcohol and amines	醇、胺类	Alcohols	醇类	C3H7ClO2	110.02	110.013	1.4152	[M+]+	17.85	3	0.575	rp	96-24-2	7290	HMDB0031334	-	C18676	7.80685e+07	2.92674e+07	7.61803e+07	2.95555e+07	1.41393e+07	2.86968e+07	2.82074e+07	1.98996e+07	2.58296e+07	1.58716e+07	2.42165e+07	6.72977e+07	2.8281e+07	2.89379e+07	2.53016e+07	2.1699e+07	2.50485e+07	5.50608e+07	2.9354e+07	2.68108e+07	2.89036e+07	2.78949e+07	-
ME0126529	T3_positive	Secobarbital	司可巴比妥	Heterocyclic compounds	杂环化合物	Heterocyclic compounds	杂环化合物	C12H18N2O3	239.148	238.132	2.505	[M+H]+	22.4	3	0.5719	rp	76-73-3	5193	HMDB0014562	-	-	2.27694e+06	3.38885e+06	2.94353e+06	3.8155e+06	2.32929e+06	2.38944e+06	5.60642e+07	3.50839e+06	3.36292e+06	2.92413e+06	2.27495e+06	3.38338e+06	9.96705e+07	3.53624e+07	2.2004e+06	1.87383e+06	2.33432e+06	1.66958e+07	1.45067e+07	1.44031e+07	1.45484e+07	1.406e+07	-
ME0017075	T3_positive	Cholesta-4,6-dien-3-one	Cholesta-4,6-dien-3-one	Aldehyde,Ketones,Esters	醛、酮、酯类	Ketones	酮类	C27H42O	382.332	382.324	8.5935	[M+]+	23.075	3	0.5707	rp	566-93-8	3034666	HMDB0002394	6663	-	6.51356e+06	7.89225e+06	8.40456e+06	8.08554e+06	9.2177e+06	1.04169e+07	1.00812e+07	1.04394e+07	1.08611e+07	1.18044e+07	1.17197e+07	1.20651e+07	9.81424e+06	1.03939e+07	1.08047e+07	1.99899e+06	2.12586e+06	1.0835e+07	7.9915e+06	9.44243e+06	8.93778e+06	8.8807e+06	-
ME0169238	T3_positive	Gramine	芦竹碱	Heterocyclic compounds	杂环化合物	Indole and Its derivatives	吲哚及其衍生物	C11H14N2	157.122	174.116	5.2701	[M+H-H2O]+	24.25	3	0.5702	rp	87-52-5	6890	HMDB0035762	-	C08304	777462	1.35192e+06	1.18088e+06	1.09839e+06	1479951	1.48452e+06	1.92058e+06	1.89694e+06	1.89927e+06	2.08571e+06	1.14938e+06	866321	2.27814e+06	1.82783e+06	2.40822e+06	2.16785e+06	2.23979e+06	1.78026e+06	1.69374e+06	1.69535e+06	1.71934e+06	1.71972e+06	-
ME0053662	T3_positive	Glucoconvallasaponin B	葡糖铃兰皂苷B	Benzene and substituted derivatives	苯及其衍生物	Benzene and substituted derivatives	苯及其衍生物	C38H62O15	741.391	758.409	3.8812	[M+H-H2O]+	19.517	3	0.5694	rp	16939-88-1	15560211	HMDB0034327	-	-	2.19628e+07	2.38363e+07	2.3507e+07	3.46738e+07	2.28852e+07	2.37118e+07	2.28488e+07	2.5667e+07	3.48984e+07	2.5634e+07	1.82768e+07	2.11307e+07	2.46865e+07	2.42823e+07	1.80114e+07	2.10001e+07	1.86261e+07	2.0951e+07	2.1243e+07	2.11693e+07	2.09627e+07	2.12014e+07	-
ME0114805	T3_positive	Mangiferdesmethylursanone	芒果去甲熊果酮	Aldehyde,Ketones,Esters	醛、酮、酯类	Ketones	酮类	C29H48O2	428.373	428.365	7.598	[M+]+	19.7729	3	0.5683	rp	259144-62-2	131751901	HMDB0036018	-	-	3.93066e+06	2.68414e+06	5.72263e+06	4.10827e+06	3.78432e+06	2.88053e+06	1.10796e+07	4.81477e+06	2.31041e+06	4.04737e+06	3.26011e+06	3.40241e+06	2.06657e+06	7.55714e+06	4.74417e+06	1.00485e+07	3.53967e+06	4.60051e+06	3.75545e+06	3.6264e+06	3.05251e+06	3.56029e+06	-
ME0124788	T3_positive	Mepivacaine	甲哌卡因	Alcohol and amines	醇、胺类	Amines	胺类	C15H22N2O	229.18	246.173	5.9482	[M+H-H2O]+	24.475	3	0.5583	rp	96-88-8	4062	HMDB0015096	-	C07528	9.45792e+06	6.85922e+06	7.06306e+06	9.79615e+06	9.97673e+06	1.27611e+07	1.22266e+07	8.45434e+06	1.47785e+07	8.89554e+06	1.39912e+07	8.97103e+06	9.50462e+06	6.17313e+06	8.11277e+06	7.61316e+06	1.36182e+07	9.28585e+06	9.83223e+06	1.01933e+07	9.90212e+06	9.87813e+06	-
ME0009684	T3_positive	Rivastigmine	卡巴拉汀	Benzene and substituted derivatives	苯及其衍生物	Benzene and substituted derivatives	苯及其衍生物	C14H22N2O2	233.175	250.168	5.2701	[M+H-H2O]+	24.925	3	0.5501	rp	123441-03-2	77991	HMDB0015124	-	C11766	1.28425e+07	1.90997e+07	1.72544e+07	1.88369e+07	2.0688e+07	1.78303e+07	2.48581e+07	2.67962e+07	2.33196e+07	3.05311e+07	2.22848e+07	1.90874e+07	3.12533e+07	3.44454e+07	3.07505e+07	2.6665e+07	2.86947e+07	2.48002e+07	2.23007e+07	2.24634e+07	2.23436e+07	2.23716e+07	-
ME0106185	T3_positive	Coumarin	香豆素	Heterocyclic compounds	杂环化合物	Heterocyclic compounds	杂环化合物	C9H6O2	111.021	146.037	8.8642	[M+H-2H2O]+	5.7	3	0.5406	rp	91-64-5	323	HMDB0001218	3525	C05851	2.40342e+07	2.45868e+07	1.81429e+07	2.42185e+07	2.38406e+07	25484924	2.29808e+07	2.1966e+07	2.71346e+07	2.5733e+07	2.33498e+07	2.39729e+07	2.39871e+07	2.63721e+07	2.56372e+07	2.15521e+07	2.47045e+07	2.51466e+07	2.31708e+07	2.39799e+07	2.42958e+07	2.36044e+07	-
ME0052920	T3_positive	Flumethasone pivalate	新戊酸氟米松	Aldehyde,Ketones,Esters	醛、酮、酯类	Esters	酯类	C27H36F2O6	494.257	494.248	4.9279	[M+]+	19.8281	3	0.5389	rp	2002-29-1	443980	HMDB0014801	-	-	258182	41364.9	169610	353612	357703	1.96319e+06	122280	28098.9	635936	161455	143504	29956.7	39820.2	93105.4	151063	67418.9	152958	30753.6	169442	174885	157396	173884	-
ME0014349	T3_positive	4,4-Dimethyl-5alpha-cholesta-8,14,24-trien-3beta-ol	4,4-Dimethyl-5alpha-cholesta-8,14,24-trien-3beta-ol	Alcohol and amines	醇、胺类	Alcohols	醇类	C29H46O	433.335	410.355	5.195	[M+Na]+	21.3918	3	0.5345	rp	64284-64-6	443212	HMDB0001023	5952	C11455	215593	346886	133408	122319	149919	66789.5	168544	338261	167262	282916	258198	359553	330051	161694	404639	303838	167507	289845	423103	426935	384133	417417	ko00100,ko01100
ME0111149	T3_positive	Dihomo-gamma-linolenoylethanolamide	8，11，14-二十碳三烯酰乙醇酰胺；N-(8Z，11Z，14Z-二十碳三烯酰基)-乙醇酰胺	Alcohol and amines	醇、胺类	Amines	胺类	C22H39NO2	388.269	349.298	5.2592	[M+K]+	19.8	3	0.532	rp	150314-34-4	5282272	HMDB0013625	-	C13828	2.09657e+06	161763	1.16169e+06	2.2882e+06	1.32357e+06	1.46453e+06	3.34598e+06	2.29025e+06	970690	1.20853e+06	1.73225e+06	699285	301299	3.08921e+06	1.81621e+06	2.12912e+06	2.56935e+06	2.08851e+06	1607423	1.56666e+06	1.53086e+06	1.55605e+06	-
MEDP0407	T3_positive	Retinol	视黄醇	CoEnzyme and vitamins	辅酶和维生素	CoEnzyme and vitamins	辅酶和维生素	C20H30O	309.226	286.23	4.6358	[M+Na]+	17.825	3	0.5234	rp	68-26-8	445354	HMDB0000305	-	C17276	4.43016e+06	6.12581e+06	5.87003e+06	7.95939e+06	6.52733e+06	5.69498e+06	6.71462e+06	7.29508e+06	8.26561e+06	8.42895e+06	6.63427e+06	5.93213e+06	7.02977e+06	7.40208e+06	6.7461e+06	6.46381e+06	7.43337e+06	6.1559e+06	6.36238e+06	6.47457e+06	6.45668e+06	6.40344e+06	-
ME0139780	T3_positive	Tamarixetin	柽柳	Flavonoids	黄酮	Flavonoid	黄酮	C16H12O7	339.04	316.058	1.9248	[M+Na]+	20	3	0.5175	rp	603-61-2	5281699	HMDB0002937	-	-	407184	195755	153575	174825	93115.9	229200	357924	131946	199275	112441	342808	80392.1	437552	410663	166999	546069	407853	688518	730959	547614	708691	775826	-
ME0103204	T3_positive	Zymosterol	发酵甾醇	Hormones and hormone related compounds	激素及激素相关物质	Hormones and hormone related compounds	激素及激素相关物质	C27H44O	384.348	384.339	8.6068	[M+]+	21.95	3	0.5139	rp	128-33-6	92746	HMDB0006271	-	C05437	5.90585e+06	6.97084e+06	9.31682e+06	1.22112e+07	1.17312e+07	1.28017e+06	1.08191e+07	1.95081e+06	1.2093e+07	2.72163e+06	1.11163e+07	8.3555e+06	1.76799e+06	9.49631e+06	1.05543e+07	1.13032e+06	8.87555e+06	1.04994e+07	8.71472e+06	8.76608e+06	8.14111e+06	5.56121e+06	ko00100,ko01100
ME0000923	T3_positive	[2,2-Bis(2-methylpropoxy)ethyl]benzene	[2,2-双(2-甲基丙氧基)乙基]苯	Benzene and substituted derivatives	苯及其衍生物	Benzene and substituted derivatives	苯及其衍生物	C16H26O2	250.202	250.193	5.2701	[M+]+	22.05	3	0.5117	rp	68345-22-2	71544	HMDB0037712	-	-	5.30891e+06	8.04657e+06	6.9807e+06	8.20756e+06	8.16621e+06	7.30079e+06	1.01635e+07	1.07741e+07	9.67929e+06	1.18023e+07	8.93787e+06	7.70837e+06	1.21824e+07	1.38052e+07	1.17186e+07	1.07649e+07	1.16316e+07	1.01105e+07	9.07649e+06	9.0769e+06	9.08551e+06	9.08103e+06	-
ME0006527	T3_positive	Chloramphenicol	氯霉素	Benzene and substituted derivatives	苯及其衍生物	Benzene and substituted derivatives	苯及其衍生物	C11H12Cl2N2O5	344.992	322.012	0.9237	[M+Na]+	23.575	3	0.5086	rp	56-75-7	5959	HMDB0014589	-	C00918	9.06563e+06	7.3149e+06	1.08678e+07	1.19338e+07	5.60087e+06	7.08846e+06	7.33135e+06	2.44631e+06	577181	3.36898e+06	4.00698e+06	9.78049e+06	1.23214e+06	1.05815e+06	2.39283e+06	3.24649e+06	8.91947e+06	1.44293e+07	4.35482e+06	3.48008e+06	4.34833e+06	4.57635e+06	-
ME0115598	T3_positive	1,2-Dichloroethane	1，2-二氯乙烷	Others	其他	Hydrocarbon derivatives	烃衍生物	C2H4Cl2	120.966	97.969	0.9361	[M+Na]+	19.725	3	0.5033	rp	107-06-2	11	HMDB0029571	-	C06752	3.13004e+06	1.913e+07	5.56286e+06	2.47786e+07	5.90022e+06	3.66876e+06	2.37429e+07	2.5381e+07	2.08236e+07	14796638	7.84592e+06	4.33397e+07	7.71317e+06	2.15206e+07	1.17422e+07	5.51739e+06	1.31579e+07	7.45381e+06	1.10046e+07	1.50237e+07	1.52087e+07	1.51087e+07	ko01100,ko05204
ME0115448	T3_positive	Trichloroethanol glucuronide	三氯乙醇葡糖苷酸	Organic acid and Its derivatives	有机酸及其衍生物	Organic acid and Its derivatives	有机酸及其衍生物	C8H11Cl3O7	346.947	323.957	3.0928	[M+Na]+	0.09	4	0.9978	rp	97-25-6	3036914	HMDB0042049	-	C14869	9.00334e+07	4.63832e+06	7.55571e+07	1.0934e+07	5.25468e+06	3.65983e+06	6.51392e+07	6.14579e+07	2.00476e+06	3.17941e+07	3.99392e+07	2.31006e+07	4.22483e+07	4.7416e+07	7.32617e+07	3.27701e+07	2.14144e+07	1.52452e+06	3.66876e+07	3.7417e+07	3.73915e+07	3.68249e+07	ko00980
ME0053686	T3_positive	Glycerol 1-(5-hydroxydodecanoate)	1-(5-羟基十二烷酸甘油酯）	GL	甘油脂类	MG	单甘油酯	C15H30O5	291.217	290.209	5.8506	[M+H]+	0.8105	4	0.9801	rp	26446-32-2	175553	HMDB0040168	-	C01885	3.92656e+07	5.72376e+07	5.23304e+07	6.10983e+07	5.64433e+07	5.11849e+07	7.50215e+07	8.42825e+07	7.52268e+07	8.79372e+07	6.68137e+07	5.50424e+07	9.86113e+07	9.89105e+07	8.81105e+07	7.77274e+07	8.8239e+07	7.17474e+07	6.77535e+07	6.86923e+07	6.86397e+07	6.91415e+07	ko00561,ko01100,ko04714,ko04923,ko04975,ko04977
ME0114436	T3_positive	Ethyl cellulose	乙基纤维素	Carbohydrates and Its metabolites	碳水化合物及其代谢物	Sugars	糖类	C20H38O11	455.25	454.241	3.244	[M+H]+	0.907668	4	0.9778	rp	9004-57-3	24832091	HMDB0033370	-	-	1.50546e+07	2.52288e+07	1.74291e+07	3.58668e+07	1.84402e+07	1.84284e+07	1.94193e+07	1.88535e+07	3.01313e+07	2.68789e+07	1.35708e+07	2.60263e+07	2.40591e+07	1.82154e+07	1.46241e+07	1.27881e+07	1.54494e+07	1.78427e+07	1.7105e+07	1.76613e+07	1.78192e+07	1.82062e+07	-
ME0113229	T3_positive	5-Hydroxy-6-methoxyindole glucuronide	5-Hydroxy-6-methoxyindole glucuronide	Heterocyclic compounds	杂环化合物	Indole and Its derivatives	吲哚及其衍生物	C15H17NO8	362.085	339.095	2.9808	[M+Na]+	1.0415	4	0.9746	rp	77463-71-9	196512	HMDB0010363	-	-	2.99393e+07	2.73057e+06	2.02101e+07	949900	8.83154e+06	1.05197e+07	2.6928e+07	2.70695e+07	8.26879e+06	8.00952e+06	2.38986e+07	2.29733e+07	2.68669e+07	2.17323e+07	3.59156e+07	1.93655e+07	1.69429e+07	4.27502e+06	1.74687e+07	1.79711e+07	1.80785e+07	1.76925e+07	-
ME0132688	T3_positive	Pelargonidin chloride	3，5，7-三羟基-2-(4-羟基苯基)-1λ-苯并吡喃-1-基盐	Heterocyclic compounds	杂环化合物	Heterocyclic compounds	杂环化合物	C15H11ClO5	329.02	306.029	0.9237	[M+Na]+	1.24675	4	0.9698	rp	134-04-3	67249	HMDB0125089	-	-	1.73778e+08	1.7842e+08	1.77675e+08	2.00799e+08	2.21599e+08	2.03492e+08	1.18403e+08	1.03851e+08	2.09474e+08	1.68879e+08	1.15782e+08	1.63314e+08	4.97223e+07	5.51413e+07	7.10797e+07	8.9776e+07	1.27567e+08	1.62823e+08	1.20145e+08	1.22017e+08	1.21406e+08	1.20255e+08	-
ME0109529	T3_positive	Remikiren	雷米基伦	Heterocyclic compounds	杂环化合物	Heterocyclic compounds	杂环化合物	C33H50N4O6S	648.377	630.345	3.7184	[M+NH4]+	1.75491	4	0.958	rp	126222-34-2 | 135669-48-6	6324659	HMDB0014357	-	C07465	4.30428e+08	4.47618e+08	4.68709e+08	791106588	4.75483e+08	4.61735e+08	5.06065e+08	5.21198e+08	6.91816e+08	5.76031e+08	369279158	4.38014e+08	4.74421e+08	4.59626e+08	3.88051e+08	3.86352e+08	4.20536e+08	3.82685e+08	4.42035e+08	4.46101e+08	4.45758e+08	4.42672e+08	-
ME0015655	T3_positive	All-trans-hexaprenyl diphosphate	反式-己烯二磷酸	Organic acid and Its derivatives	有机酸及其衍生物	Phosphoric acids	磷酸类化合物	C30H52O7P2	587.327	586.319	3.6179	[M+H]+	3.70411	4	0.9155	rp	207513-95-9	5280413	HMDB0012188	-	C01230	3.05457e+07	3.5334e+07	3.42008e+07	5.89849e+07	3.56658e+07	3.3435e+07	3.81497e+07	3.88915e+07	5.33079e+07	4.22582e+07	2.65509e+07	3.39506e+07	3.50586e+07	3.47277e+07	2.75176e+07	2.77352e+07	3.01265e+07	2.58586e+07	3.16656e+07	3.20726e+07	3.19064e+07	3.18785e+07	ko00900
ME0053784	T3_positive	Goyaglycoside g	果糖苷g	Heterocyclic compounds	杂环化合物	Heterocyclic compounds	杂环化合物	C43H70O14	828.512	810.477	4.1331	[M+NH4]+	6.71539	4	0.8574	rp	333333-14-5	131752341	HMDB0038350	-	-	6.09949e+07	5.73904e+07	5.89723e+07	1.08348e+08	6.84485e+07	6.33471e+07	6.77378e+07	7.37177e+07	9.08534e+07	7.68616e+07	5.1186e+07	6.52807e+07	6.24663e+07	6.35339e+07	5.22538e+07	5.34249e+07	5.88612e+07	5.21265e+07	5.7928e+07	5.80993e+07	5.89152e+07	5.82108e+07	-
ME0138325	T3_positive	Gossypetin 8-glucuronide 3-sulfate	Gossypetin 8-glucuronide 3-硫酸盐	Flavonoids	黄酮	Flavonoid	黄酮	C21H18O17S	597.009	574.027	0.7612	[M+Na]+	13.0135	4	0.7608	rp	81074-98-8	73829986	HMDB0037752	-	-	9.03425e+07	8.56223e+07	9.12978e+07	9.27959e+07	9.08189e+07	9.49333e+07	8.08579e+07	8.75955e+07	8.80737e+07	9.71882e+07	8.87864e+07	9.18485e+07	5.76095e+07	7.00494e+07	9.30645e+07	8.52218e+07	9.68582e+07	9.42165e+07	8.4643e+07	8.42313e+07	8.46367e+07	8.45565e+07	-
ME0054814	T3_positive	Methyl 10-undecenoate	10-十一碳烯酸甲酯	FA	脂肪酰类	Others	其他	C12H22O2	199.169	198.162	5.0931	[M+H]+	0.05	4	0.7488	rp	111-81-9	8138	HMDB0029585	-	-	280570	282939	281996	370500	145749	518342	289434	375684	951747	111361	94086.7	68019.6	41684.3	240138	361608	76423.4	1.11617e+06	431157	244976	162239	241690	277330	-
ME0120039	T3_positive	4,5-Dihydro-2-methylthiazole	4,5-二氢-2-甲基噻唑	Heterocyclic compounds	杂环化合物	Heterocyclic compounds	杂环化合物	C4H7NS	102.034	101.03	8.8595	[M+H]+	0.20025	4	0.745	rp	2346-00-1	16867	HMDB0029555	-	-	1.07609e+07	1.12708e+07	8.54798e+06	9.92655e+06	1.00131e+07	1.04232e+07	7.83154e+06	8.57225e+06	1.0289e+07	9.3107e+06	1.09748e+07	1.12537e+07	1.04139e+07	1.05238e+07	9.29889e+06	8.80269e+06	9.31411e+06	8.87207e+06	9.73115e+06	9.88133e+06	9.89764e+06	9.93824e+06	-
ME0001276	T3_positive	1,2,4-Trimethylbenzene	1,2,4-三甲苯	Benzene and substituted derivatives	苯及其衍生物	Benzene and substituted derivatives	苯及其衍生物	C9H12	121.101	120.094	5.3588	[M+H]+	0.249	4	0.7438	rp	95-63-6	7247	HMDB0013733	-	C14533	230480	159142	377131	55644.5	302380	870906	633232	379589	948973	374530	611718	378514	925696	483658	230810	181587	582459	262776	273616	317122	301470	325918	-
ME0000352	T3_positive	Nicotine imine	尼古丁亚胺	Alkaloids	生物碱	Alkaloids	生物碱	C10H13N2+	184.096	161.108	2.2041	[M+Na]+	0.31625	4	0.7422	rp	74710-78-4	431	HMDB0001010	5940	-	4.15709e+06	2.2999e+06	3.17863e+06	2.77645e+06	2.23871e+06	4.34252e+06	3.99018e+06	2.43347e+06	3.11652e+06	3.44626e+06	1.88607e+06	3.10155e+06	5.0455e+06	2.15415e+06	2.56066e+06	3.03257e+06	2.49646e+06	3.29345e+06	2.61213e+06	2.52122e+06	2.5202e+06	2.42381e+06	-
ME0123067	T3_positive	Benzofuran	苯并呋喃	Benzene and substituted derivatives	苯及其衍生物	Benzene and substituted derivatives	苯及其衍生物	C8H6O	119.049	118.042	1.2891	[M+H]+	0.338	4	0.7416	rp	271-89-6	9223	HMDB0032929	-	C14512	3.03241e+07	3.97887e+07	4.05892e+07	4.04524e+07	3.61683e+07	4.56692e+07	3.41627e+07	2.98904e+07	3.57462e+07	2.60536e+07	3.30477e+07	3.43194e+07	2.81624e+07	3.6996e+07	3.28547e+07	3.71578e+07	3.33369e+07	3.22255e+07	3.49028e+07	3.50971e+07	35123816	3.49818e+07	-
ME0115383	T3_positive	trans, trans-3,5-Octadien-2-one	3,5-(英、英）	Alcohol and amines	醇、胺类	Alcohols	醇类	C8H12O	125.096	124.089	3.5164	[M+H]+	0.46225	4	0.7386	rp	30086-02-3	5352876	HMDB0032446	-	-	358538	216810	95112.6	377280	504630	675640	98931.2	572926	533822	272419	492979	1.74524e+06	616879	327898	711090	925042	1.2557e+06	350761	266316	289711	271722	226685	-
MEDP1085	T3_positive	Tauro-beta-muricholic acid	牛磺-β-鼠胆酸	Bile acids	胆汁酸	Bile acids	胆汁酸	C26H45NO7S	538.28	515.292	4.6609	[M+Na]+	0.633233	4	0.7344	rp	25696-60-0	168408	HMDB0000932	5881	-	839221	578823	232922	787048	1.23691e+06	2.27491e+06	467610	252284	1.90188e+06	725808	525603	771373	592197	371644	681741	794309	948450	1.03236e+06	1.06917e+06	1.02962e+06	1.07223e+06	1.04202e+06	-
ME0010245	T3_positive	Tetramethylsilane	Tetramethylsilane	Others	其他	Hydrocarbon derivatives	烃衍生物	C4H12Si	111.055	88.0708	1.2429	[M+Na]+	0.6812	4	0.7333	rp	75-76-3	6396	HMDB0094690	-	-	1.38995e+06	678672	272823	2.00905e+06	977325	231113	1.32784e+06	358410	1.21696e+06	854146	1.73561e+06	1.61823e+06	1.15433e+06	1.36963e+06	850542	487072	1.82687e+06	838401	834598	1.07183e+06	960326	1.03954e+06	-
ME0130930	T3_positive	3-Hydroxycoumarin	3-羟基香豆素	Benzene and substituted derivatives	苯及其衍生物	Benzene and substituted derivatives	苯及其衍生物	C9H6O3	163.039	162.032	1.2131	[M+H]+	0.76475	4	0.7312	rp	939-19-5	13650	HMDB0002149	6512	-	1.23445e+07	2.18304e+07	1.66509e+07	1.84892e+07	1.85556e+07	1.19476e+07	1.70043e+07	6.48607e+06	1.65416e+07	1.42588e+07	8.44636e+06	5.27034e+06	1.64046e+07	5.49641e+06	6.38569e+06	1.27597e+07	1.58303e+07	5.88241e+06	9.08673e+06	8.46242e+06	9.13672e+06	9.19859e+06	-
ME0109774	T3_positive	Suberylglycine	辛二酰甘氨酸	Amino acid and Its metabolites	氨基酸及其代谢物	Amino acid derivatives	氨基酸衍生物	C10H17NO5	232.118	231.111	2.9562	[M+H]+	0.81825	4	0.73	rp	60317-54-6	6453952	HMDB0000953	5899	-	3.84218e+06	1.28654e+06	2.91029e+06	1.31875e+06	2.45499e+06	1.63122e+06	1.73602e+06	4.00618e+06	950065	1.70466e+06	2.6958e+06	1.93794e+06	1.33847e+06	1.48776e+06	3.28741e+06	2.52152e+06	1.06743e+06	1.04025e+06	1.52129e+06	1.66516e+06	1.62914e+06	1.71399e+06	-
MEDN1181	T3_positive	5-Hydroxyindoleacetaldehyde	5-羟基吲哚乙醛	Heterocyclic compounds	杂环化合物	Indole and Its derivatives	吲哚及其衍生物	C10H9NO2	176.071	175.063	1.6831	[M+H]+	0.8215	4	0.7299	rp	1892-21-3	74688	HMDB0004073	-	C05634	5.16111e+06	5.33757e+06	5.52077e+06	3.52676e+06	3.30132e+06	3.63146e+06	2.53728e+06	1.83345e+06	3.70665e+06	3.58052e+06	2.854e+06	5.48712e+06	8.1061e+06	6.10266e+06	7.5997e+06	5.56926e+06	3.38749e+06	817877	4.6682e+06	4.38548e+06	4.74359e+06	4.61087e+06	ko00380,ko01100
ME0114899	T3_positive	N-(1-Deoxy-1-fructosyl)alanine	N-(1-脱氧-1-果糖基)丙氨酸	Amino acid and Its metabolites	氨基酸及其代谢物	Amino acid derivatives	氨基酸衍生物	C9H17NO7	269.136	251.101	3.4916	[M+NH4]+	1.245	4	0.7198	rp	16124-24-6	101039147	HMDB0038662	-	-	424754	244600	618313	245070	275928	121002	175512	499187	93828.9	99539.4	121488	73499.5	342882	924244	829726	780608	179337	244037	373511	459488	468512	492930	-
ME0122599	T3_positive	8-Chloroxanthine	8-氯黄嘌呤	Heterocyclic compounds	杂环化合物	Heterocyclic compounds	杂环化合物	C5H3ClN4O2	208.991	185.994	9.0009	[M+Na]+	1.36725	4	0.717	rp	13548-68-0	26103	HMDB0006039	-	-	959018	71572.9	151247	161988	451443	380824	489817	358192	551005	420825	321200	663536	569801	253299	431598	511646	599993	583841	381827	410085	404222	347985	-
ME0159731	T3_positive	2-Amino-3-[(3-methylbut-2-en-1-yl)sulfanyl]propanoic acid	2-氨基-3-[(3-methylbut-2-en-1-yl)sulfanyl]丙酸	Amino acid and Its metabolites	氨基酸及其代谢物	Amino acid derivatives	氨基酸衍生物	C8H15NO2S	190.089	189.082	3.0434	[M+H]+	1.62625	4	0.711	rp	5287-46-7	5121218	HMDB0012286	-	-	112872	118235	413364	58014.5	39468.9	369751	265660	325258	274994	84130.7	186604	310159	422157	243983	158171	118457	911932	124959	269856	316044	307126	312058	-
ME0010413	T3_positive	Pentane	戊烷	Others	其他	Hydrocarbon derivatives	烃衍生物	C5H12	111.055	72.0939	9.7367	[M+K]+	1.74895	4	0.7081	rp	109-66-0	8003	HMDB0029603	-	-	480402	859113	877357	474725	602290	905514	654222	567588	682566	761345	748820	1.64152e+06	1.70038e+06	685407	727543	614114	996583	497302	746122	1.05207e+06	1.08872e+06	990999	-
ME0127465	T3_positive	Erucin	芥菜素	Others	其他	Others	其他	C6H11NS2	200.004	161.033	9.8764	[M+K]+	1.773	4	0.7076	rp	4430-36-8	78160	HMDB0033764	-	-	1.28675e+06	925795	2.0568e+06	1.2526e+06	1.66208e+06	1.38803e+06	1.14793e+06	1.1562e+06	2.42681e+06	970667	2.03772e+06	859752	997598	1.14463e+06	777727	1.42325e+06	1.1591e+06	1.03654e+06	1.09085e+06	1.1422e+06	1.18588e+06	1.17425e+06	-
ME0001860	T3_positive	2-(3-Phenylpropyl)tetrahydrofuran	2-(3-苯基丙基）四氢呋喃	Benzene and substituted derivatives	苯及其衍生物	Benzene and substituted derivatives	苯及其衍生物	C13H18O	191.143	190.136	5.3588	[M+H]+	1.91325	4	0.7044	rp	3208-40-0	62490	HMDB0036178	-	-	426295	75748.5	199873	266636	235415	834913	216297	330156	199631	295707	342189	553526	536032	215109	266706	389408	382302	284438	232787	253937	252426	207394	-
ME0103317	T3_positive	2',2'-Difluorodeoxyuridine	2',2'-二氟脱氧尿苷	Benzene and substituted derivatives	苯及其衍生物	Benzene and substituted derivatives	苯及其衍生物	C9H10F2N2O5	282.089	264.056	4.7641	[M+NH4]+	1.94475	4	0.7037	rp	114248-23-6	9871558	HMDB0060727	-	-	3879.13	3874.03	3879.13	3879.13	3879.13	3879.13	32606.4	3879.13	3867.95	3879.13	3727.98	3879.13	475282	179692	3879.97	3878.73	3879.13	23778.9	19473	13022.8	18489.8	20168.8	-
ME0109257	T3_positive	Fosfomycin	磷霉素	Organic acid and Its derivatives	有机酸及其衍生物	Phosphoric acids	磷酸类化合物	C3H7O4P	139.018	138.008	9.2811	[M+H]+	2.0105	4	0.7022	rp	23155-02-4	446987	HMDB0014966	-	C06454	453772	280998	631267	815719	537221	1.13895e+06	589455	911254	645618	625017	723446	625501	1.18154e+06	557861	634961	926598	1.48234e+06	2426563	1.29359e+06	1.86611e+06	1.75995e+06	1.47178e+06	ko01100
ME0127448	T3_positive	Dihydro-2-methoxy-2-methyl-3(2H)-thiophenone	二氢-2-甲氧基-2-甲基-3（2H)-苯硫酮	Aldehyde,Ketones,Esters	醛、酮、酯类	Ketones	酮类	C6H10O2S	147.044	146.04	1.2891	[M+H]+	2.12425	4	0.6996	rp	129314-86-9	526189	HMDB0040237	-	-	3.00721e+07	3.45991e+07	3.53902e+07	3.71523e+07	3.26416e+07	4.41157e+07	2.66657e+07	2.58175e+07	3.22141e+07	2.31073e+07	2.6984e+07	3.00613e+07	2.59551e+07	3.51046e+07	3.32602e+07	3.09494e+07	2.99012e+07	3.2835e+07	2.89666e+07	2.91523e+07	2.99688e+07	29154277	-
MEDP0327	T3_positive	N-γ-Acetyl-N-2-Formyl-5-Methoxykynurenamine	N-γ-乙酰基-N-2-甲酰基-5-甲基犬尿氨酸	Alcohol and amines	醇、胺类	Amines	胺类	C13H16N2O4	287.099	264.111	3.0681	[M+Na]+	2.51775	4	0.6909	rp	52450-38-1	171161	HMDB0004259	-	C05642	339045	1.91964e+06	678639	796019	846544	582050	148276	2.67791e+06	745270	75658.1	1.55954e+06	2.38106e+06	703496	1.00675e+06	1.2428e+06	2.19805e+06	1.58258e+06	474737	1.5598e+06	1.54638e+06	1.61454e+06	1.60878e+06	ko00380
ME0009108	T3_positive	Nitrobenzene	硝基苯	Benzene and substituted derivatives	苯及其衍生物	Benzene and substituted derivatives	苯及其衍生物	C6H5NO2	146.019	123.032	9.5597	[M+Na]+	2.571	4	0.6897	rp	98-95-3	7416	HMDB0041950	-	C06813	1.15596e+06	1.30411e+06	1.34664e+06	1.41171e+06	1.00991e+06	1.16023e+06	1.64752e+06	1.32247e+06	1.52233e+06	3.17351e+06	3.19534e+06	1.55321e+07	1.5298e+06	1818955	1.63711e+06	1.10804e+06	1.39505e+06	1.8267e+06	1.09866e+06	1.11207e+06	1.1388e+06	1.11071e+06	-
MEDN1327	T3_positive	2-Methyl-4-pentenoic acid	2-甲基-4-戊烯酸	Organic acid and Its derivatives	有机酸及其衍生物	Organic acid and Its derivatives	有机酸及其衍生物	C6H10O2	115.07	114.068	1.0361	[M+H]+	2.699	4	0.6869	rp	1575-74-2	549519	HMDB0031158	-	-	2.50409e+06	720938	1.36216e+06	956861	3.57617e+06	1.42078e+06	2.83464e+06	3.78948e+06	1.11773e+06	2.15179e+06	2.54264e+06	819379	2.57054e+06	638823	2.81763e+06	2.45085e+06	1.51186e+06	1.78283e+06	2.58214e+06	2.28029e+06	2.42086e+06	2.46809e+06	-
ME0106311	T3_positive	Cysteamine	半胱胺	Heterocyclic compounds	杂环化合物	Heterocyclic compounds	杂环化合物	C2H7NS	100.025	77.0299	0.6856	[M+Na]+	2.95013	4	0.6814	rp	60-23-1	6058	HMDB0002991	3222	C01678	6.66593e+06	2.66636e+06	3.18616e+06	4.14103e+06	2.67969e+06	2.85361e+06	1.87442e+06	3.14154e+06	2.02042e+06	1.90378e+06	3.62618e+06	3.10688e+06	5.03676e+06	2.47488e+06	1.61812e+06	3.10421e+06	2.25505e+06	2.69533e+06	2.49541e+06	2.54014e+06	2.45086e+06	2.47533e+06	ko00430,ko01100
ME0015906	T3_positive	Armillarin	阿米拉林	Terpenoids	萜类	Sesquiterpenoids	倍半萜	C24H30O6	432.238	414.204	9.4079	[M+NH4]+	2.9908	4	0.6806	rp	83329-14-0	134206	HMDB0039380	-	-	176871	47473.1	42832.8	288254	48797.2	69259.7	35813.6	96391.6	78266.6	84624.6	148113	97100.2	40135.6	40881.3	99999.5	46994	162344	88942.1	150120	151008	161347	104432	-
ME0007277	T3_positive	Guaiacyl phenylacetate	愈创木脂苯乙酸酯	Benzene and substituted derivatives	苯及其衍生物	Phenolics	苯酚类	C15H14O3	243.103	242.094	1.9753	[M+H]+	3.236	4	0.6753	rp	4112-89-4	61331	HMDB0037679	-	-	5.26622e+06	1.86204e+06	3.60928e+06	3.75118e+06	2.26129e+06	4.37149e+06	5.78398e+06	3.41067e+06	5.17445e+06	6.64011e+06	6.18396e+06	9.07782e+06	4.83561e+06	3.3021e+06	4.64533e+06	4.39069e+06	7.23697e+06	4.8804e+06	3.19832e+06	3.12055e+06	3.20376e+06	3.13652e+06	-
MEDP1333	T3_positive	LPC(0:0/20:4)	LPC(0:0/20:4)	GP	甘油磷脂类	LPC	溶血磷脂酰胆碱	C28H50NO7P	582.314	543.332	6.1772	[M+K]+	21.1833	4	0.6734	rp	67341-29-1	52924038	HMDB0061699	-	C00157	2.87483e+07	1.92869e+07	2.76563e+07	2.11486e+07	1.24093e+07	1.72687e+07	5.11718e+06	1.4402e+07	6.27505e+06	6.46194e+06	1.82734e+07	1.44071e+07	475890	4.78406e+06	4.89704e+06	6.3552e+06	3.02627e+06	1.99284e+06	1.32974e+07	1.33235e+07	1.26562e+07	1.32689e+07	ko00564,ko00590,ko00591,ko00592,ko01100,ko04723,ko05231
ME0105227	T3_positive	(2S,4S)-2-amino-5-(carbamoylamino)-4-hydroxypentanoic acid	(2S,4S)-2-氨基-5-(氨基甲酰氨基)-4-羟基戊酸	Amino acid and Its metabolites	氨基酸及其代谢物	Amino acid derivatives	氨基酸衍生物	C6H13N3O4	209.117	191.091	4.9279	[M+NH4]+	3.485	4	0.67	rp	3618-90-4	101413035	HMDB0029384	-	-	175441	1.30219e+06	353754	510278	131129	1.29617e+06	499478	656742	481877	642313	1.23303e+06	586175	715230	1.09977e+06	612512	1.25962e+06	474677	481733	743090	816375	805067	775597	-
ME0127311	T3_positive	3-Methylcyclohexanethiol	3-甲基环己硫醇	Others	其他	Others	其他	C7H14S	169.035	130.082	1.2756	[M+K]+	4.053	4	0.6583	rp	38699-50-2	21259899	HMDB0031537	-	-	2.57714e+07	1.38299e+07	2.44199e+07	1.91416e+07	1.77631e+07	2.62797e+06	1.41156e+07	9.85774e+06	8.29961e+06	1.21271e+07	6.08979e+06	1.04126e+07	3.96203e+06	1.11608e+07	1.00249e+07	1.42278e+07	6.06827e+06	6.77286e+06	8.23024e+06	8.96527e+06	9.17782e+06	8.70154e+06	-
ME0115623	T3_positive	2-Chloro-1-propanol	2-氯-1-丙醇	Alcohol and amines	醇、胺类	Alcohols	醇类	C3H7ClO	95.0243	94.0185	1.2756	[M+H]+	4.1065	4	0.6572	rp	78-89-7	6566	HMDB0031335	-	-	5.40764e+06	1.077e+07	1.24086e+07	7.25264e+06	1.07565e+07	1.58004e+07	1.57645e+07	9.27563e+06	1.0452e+07	1.65462e+07	9.17568e+06	1.00749e+07	1.84207e+07	1.15866e+07	1.57357e+07	1.06829e+07	1.42075e+07	1.32747e+07	5.04886e+06	8.25666e+06	8.70801e+06	9.39252e+06	-
ME0137105	T3_positive	7-Methoxycoumarin	7-甲氧基香豆素	Benzene and substituted derivatives	苯及其衍生物	Benzene and substituted derivatives	苯及其衍生物	C10H8O3	199.039	176.047	9.3577	[M+Na]+	4.1395	4	0.6565	rp	531-59-9	10748	HMDB0029758	-	C09268	820477	714562	1.02921e+06	4.7689e+06	936599	1.03016e+06	987912	4.19284e+06	2.18542e+06	2.76192e+06	2.96684e+06	1.50281e+06	1.81763e+06	1.17784e+06	822616	3.02532e+06	984579	778454	2.515e+06	2.01339e+06	2.55743e+06	2.43065e+06	-
MEDN0860	T3_positive	3,3',5'-Triiodo-L-thyronine	3,3',5'-碘甲状腺原氨酸	Hormones and hormone related compounds	激素及激素相关物质	Hormones and hormone related compounds	激素及激素相关物质	C15H12I3NO4	651.793	650.79	3.2813	[M+H]+	4.53001	4	0.6487	rp	5817-39-0	644280	HMDB0060074	-	C07639	377091	330668	643629	203386	514324	480633	1.21754e+06	331011	2.34734e+06	894611	1.45576e+06	991610	844364	797214	164815	1.04319e+06	998224	888810	762261	786065	762200	566718	ko04919
ME0001343	T3_positive	1,3-Diisopropylbenzene	1,3-二异丙苯	Benzene and substituted derivatives	苯及其衍生物	Benzene and substituted derivatives	苯及其衍生物	C12H18	163.142	162.141	6.1772	[M+H]+	4.6265	4	0.6467	rp	99-62-7	7450	HMDB0013806	-	-	1.81897e+06	668484	2.08715e+06	1.13502e+06	2.11414e+06	813867	2.05362e+06	2.19662e+06	2.51611e+06	2.94632e+06	2.67276e+06	1.41239e+06	1.18663e+06	2.14204e+06	1.35717e+06	3.60818e+06	1.62264e+06	2.61615e+06	1.87429e+06	2.00373e+06	1.93e+06	1.79978e+06	-
FDATP00245	T3_positive	Metformin hydrochloride	Metformin HCl	Others	其他	Medicine	药物	C4H12ClN5	183.109	165.078	0.9113	[M+NH4]+	5.308	4	0.6334	rp	1115-70-4 | 15537-72-1	14219	HMDB0001921	-	-	1.91186e+07	1.98359e+07	2.52714e+07	2.40948e+07	2.22303e+07	2.17732e+07	2.97231e+07	2.33266e+07	2.98419e+07	2.61134e+07	2.70718e+07	2.41576e+07	2.87084e+07	2.67546e+07	2.90612e+07	2.31338e+07	2.85128e+07	2.45746e+07	2.49239e+07	2.49572e+07	2.42004e+07	2.53416e+07	-
ME0063706	T3_positive	Lithocholic acid 3-O-sulfate	石胆酸 3-O-硫酸盐	Bile acids	胆汁酸	Bile acids	胆汁酸	C24H40O6S	457.265	456.255	3.8434	[M+H]+	5.34808	4	0.6327	rp	34669-57-3	10253562	HMDB0000907	-	-	1.01521e+06	713147	739026	1.78195e+06	1.13733e+06	536713	549886	965390	659326	397814	619909	935021	647073	652318	1.05313e+06	223436	466470	816125	809114	823788	805736	838912	-
MEDN1528	T3_positive	Cyclohexaneacetic acid	环己烷乙酸	Organic acid and Its derivatives	有机酸及其衍生物	Organic acid and Its derivatives	有机酸及其衍生物	C8H14O2	181.069	142.099	3.1052	[M+K]+	6.5505	4	0.6104	rp	5292-21-7	21363	HMDB0031403	-	-	615603	413772	1.06917e+06	650138	639954	925509	645617	1.10861e+06	982107	518519	1.25355e+06	1.4707e+06	816823	895319	963820	1.18549e+06	791209	552511	1184322	1.29623e+06	1.18575e+06	1.27453e+06	-
MEDP1847	T3_positive	5-Hydroxymethyl-2-furancarboxaldehyde	5-羟甲基-2-呋喃甲醛	Aldehyde,Ketones,Esters	醛、酮、酯类	Aldehydes	醛类	C6H6O3	164.992	126.032	0.9733	[M+K]+	6.73525	4	0.607	rp	67-47-0	237332	HMDB0034355	-	C11101	1.69317e+06	3.35131e+06	4.28859e+06	2.55977e+06	3.5922e+06	3.37254e+06	2.91163e+06	3.50974e+06	3.54308e+06	2.57175e+06	4.34555e+06	5.94348e+06	1.94884e+06	8.14874e+06	6.04311e+06	4.69554e+06	3.83199e+06	3.85875e+06	2.78799e+06	3.158e+06	3.32639e+06	3.09823e+06	-
ZINC897493	T3_positive	2-Propanethiol	异丙硫醇	Others	其他	Others	其他	C3H8S	77.0394	76.0347	1.9498	[M+H]+	6.92745	4	0.6036	rp	75-33-2	6364	HMDB0031634	-	C08391	1.47952e+06	1.60123e+06	1.29749e+06	1.36867e+06	912281	1.51304e+06	934461	983944	1.2265e+06	2.7352e+06	1.83428e+06	1.11043e+06	1.28543e+06	1.40138e+06	2.23696e+06	2.27334e+06	2.06892e+06	4.01967e+06	1.35617e+06	1.41856e+06	1.69908e+06	1.75894e+06	-
MEDL00375	T3_positive	Oglufanide	-	Amino acid and Its metabolites	氨基酸及其代谢物	Small Peptide	小肽	C16H19N3O5	334.139	333.132	3.0434	[M+H]+	0.675	2	0.887	rp	38101-59-6	100094	HMDB0028830	-	-	9.78554e+06	4.15831e+06	9.19067e+06	4.37591e+06	3.93398e+06	4.66867e+06	9.37822e+06	1.23059e+07	2.87295e+06	7.23265e+06	6.98712e+06	6.36496e+06	1.08102e+07	8.07147e+06	1.12569e+07	1.14097e+07	5527743	2.25282e+06	6.2058e+06	6.65945e+06	6.34716e+06	6.38602e+06	-
ME0015341	T3_positive	9S,11R-dihydroxy-15-oxo-5Z,13E-prostadienoic acid-cyclo[8S,12R]	-	Hormones and hormone related compounds	激素及激素相关物质	Hormones and hormone related compounds	激素及激素相关物质	C20H32O5	353.231	352.225	5.2701	[M+H]+	3.925	3	0.826	rp	191919-01-4	5283215	HMDB0005077	-	-	3.87475e+06	1.23526e+06	2.8073e+06	5.55587e+06	3.89744e+06	4.13355e+06	7.5653e+06	5.6186e+06	2.5222e+06	3.10429e+06	4.39111e+06	2.58327e+06	2.60264e+06	7.46531e+06	4.95045e+06	5.34204e+06	6.07506e+06	5.01335e+06	3.88753e+06	3.96072e+06	3.91161e+06	3.92786e+06	-
ME0055373	T3_positive	(8R,9R,10R,13S,14R,17R)-13-ethyl-17-ethynyl-17-hydroxy-1,2,6,7,8,9,10,11,12,14,15,16-dodecahydrocyclopenta[a]phenanthren-3-one	-	Hormones and hormone related compounds	激素及激素相关物质	Hormones and hormone related compounds	激素及激素相关物质	C21H28O2	313.217	312.209	6.1772	[M+H]+	1.175	3	0.7934	rp	6533-00-2	12598310	HMDB0014511	-	-	804687	5.07608e+06	2.75992e+06	3.66691e+06	2.65447e+06	5.00318e+06	3.19358e+06	1.08005e+06	3.53157e+06	1.76085e+06	2.23131e+06	556135	2.0327e+06	2.05355e+06	2.88014e+06	872987	1.68637e+06	2.465e+06	2.08506e+06	2.26938e+06	2.07457e+06	1.84544e+06	-
ME0055124	T3_positive	3-(11,12-Dihydroxy-15,19-dotriacontadienyl)-5-methyl-2(5H)-furanone, 9CI	-	FA	脂肪酰类	Others	其他	C37H66O4	575.503	574.496	6.3541	[M+H]+	0.886181	3	0.646	rp	185336-15-6	131750907	HMDB0029795	-	-	2.00124e+06	3.73326e+06	1.38669e+06	3.00795e+06	1.3815e+06	204723	687649	2.14689e+06	2.45096e+06	2.31135e+06	139589	447758	2.984e+06	2.37787e+06	4.27723e+06	6.19742e+06	4.22542e+06	3.5651e+06	4.03372e+06	2.6329e+06	3.91027e+06	3.64961e+06	-
ME0011220	T3_positive	(3beta,5alpha,6beta,24R)-Stigmastane-3,5,6-triol	-	Alcohol and amines	醇、胺类	Alcohols	醇类	C29H52O3	431.393	448.392	6.7069	[M+H-H2O]+	9.85191	3	0.6446	rp	20835-91-0	634760	HMDB0030014	-	-	1.36359e+06	3.67863e+06	2.41234e+06	2.13034e+06	3.41024e+06	2.57799e+06	1.38184e+06	2.11783e+06	594430	3.21631e+06	1.37525e+06	2.46574e+06	977980	946178	3.00788e+06	3.29306e+06	1.17982e+06	2.55986e+06	2.2038e+06	2.47463e+06	2.00044e+06	2.44623e+06	-
ME0062136	T3_positive	(2R)-2-[(2R,3R,4S)-3,4-bis(2-hydroxyethoxy)oxolan-2-yl]-2-hydroxyethyl dodecanoate	-	FA	脂肪酰类	Others	其他	C22H42O8	435.303	434.288	6.1772	[M+H]+	17.7581	3	0.5917	rp	9005-67-8	22833389	HMDB0037183	-	-	8.59502e+06	1.21929e+07	8.3075e+06	1.06476e+07	8.69737e+06	1.12572e+07	1.06704e+07	1.29252e+07	1.25594e+07	1.08788e+07	1.37663e+07	4.65045e+06	1.67179e+07	1.44885e+07	2.04033e+07	1.19931e+07	1.51796e+07	883340	1.58584e+07	1.59238e+07	1.5109e+07	1.5031e+07	-
ME0052959	T3_positive	Fusidic acid	-	Others	其他	Medicine	药物	C31H48O6	516.332	516.345	7.3713	[M+]+	23.8019	3	0.5574	rp	1859240	3000226	HMDB0015570	-	C06694	2.08585e+06	1.18724e+06	1.6173e+06	718120	1.63491e+06	2.098e+06	2.33006e+06	993481	639590	448595	2.03812e+06	1.35508e+06	509977	495862	1.89575e+06	1.01843e+06	1.06979e+06	926052	1.86112e+06	1.99823e+06	1.35093e+06	1.86554e+06	-
ME0115901	T3_positive	(3R,3aR,7aS)-3-Butylhexahydro-1(3H)-isobenzofuranone	-	Benzene and substituted derivatives	苯及其衍生物	Benzene and substituted derivatives	苯及其衍生物	C12H20O2	197.153	196.146	5.5223	[M+H]+	0.825	4	0.7298	rp	189504-31-2	12367055	HMDB0034903	-	-	533557	203783	594312	620851	438423	1.54581e+06	510879	961541	1.79643e+06	316938	970499	434919	399333	41811.2	399920	405620	1.83016e+06	518367	584265	753866	742763	686022	-
ME0115350	T3_positive	Tetraethylene glycol	Tetraethylene glycol	Alcohol and amines	醇、胺类	Alcohols	醇类	C8H18O5	195.122	194.115	2.1878	[M+H]+	1.8	1a	0.8054	rp	-	8200	HMDB0094708	-	-	2.22696e+06	2.68994e+06	2.27424e+06	3.57109e+06	2.6254e+06	3.19462e+06	3.1168e+07	3.04116e+06	4.21816e+06	4.56743e+06	2.41117e+06	5.06908e+06	4.9865e+07	2.08411e+07	3.20926e+06	2.55026e+06	5.22195e+06	9.43176e+06	8.63994e+06	8.80636e+06	8.98677e+06	8.80944e+06	-
ME0009341	T3_positive	4-(Butylamino)benzoic acid	4-(丁氨基)苯甲酸	Benzene and substituted derivatives	苯及其衍生物	Benzene and substituted derivatives	苯及其衍生物	C11H15NO2	194.117	193.11	8.9506	[M+H]+	0.45	1b	0.8332	rp	-	95946	HMDB0246301	-	-	1.08416e+07	9.53927e+06	3.25296e+07	1.10439e+07	9.96811e+06	8.464e+06	8.71621e+06	9.23444e+06	9.46712e+06	7.61909e+06	1.00767e+07	8.24051e+06	6.08925e+06	7.7653e+06	2.26775e+07	8.62505e+06	6.62575e+06	3.24159e+07	9.67278e+06	9.62929e+06	9.97494e+06	9.12807e+06	-
ME0004104	T3_positive	3-methoxybenzene-1,2-diol	3-甲氧基儿茶酚	Benzene and substituted derivatives	苯及其衍生物	Phenolics	苯酚类	C7H8O3	105.034	140.047	3.0928	[M+H-2H2O]+	0.4	1b	0.7895	rp	-	13622	HMDB0125538	-	-	1.36392e+07	7.23109e+06	1.68241e+07	1.35239e+07	1.16536e+07	1.12998e+07	8.98836e+06	1.40838e+07	1.25235e+07	9.23095e+06	1.71985e+07	2.10443e+07	1.31199e+07	1.19929e+07	1.65056e+07	1.15412e+07	1.35124e+07	1.04173e+07	1.32626e+07	1.41632e+07	1.46974e+07	1.42287e+07	-
ME0115536	T3_positive	Glucose	葡萄糖	Carbohydrates and Its metabolites	碳水化合物及其代谢物	Sugars	糖类	C6H12O6	203.053	180.063	0.8611	[M+Na]+	0.025	1b	0.7732	rp	-	5793	HMDB0304632	-	C00031	8.21308e+08	4.23503e+08	7.41814e+08	3.27812e+08	3.18768e+08	3.00484e+08	9.57356e+08	8.22784e+08	3.74804e+08	5.53147e+08	6.14734e+08	4.9361e+08	7.17375e+08	7.05645e+08	7.62362e+08	6.30886e+08	5.17255e+08	3.88891e+08	5.66941e+08	5.79205e+08	5.72121e+08	5.73759e+08	ko00010,ko00030,ko00052,ko00500,ko00520,ko00524,ko01100,ko02010,ko04066,ko04068,ko04148,ko04152,ko04742,ko04910,ko04911,ko04917,ko04922,ko04930,ko04931,ko04932,ko04933,ko04973,ko04976,ko04978,ko05230,ko05415
ME0108839	T3_positive	N-Methylalanine	N-甲基丙氨酸	Amino acid and Its metabolites	氨基酸及其代谢物	Amino acids	氨基酸	C4H9NO2	103.055	103.063	1.7089	[M+]+	20.825	1b	0.7536	rp	-	5288725	HMDB0094692	-	C02721	2.9093e+07	7.50253e+07	3.27388e+07	4.22887e+07	3.07401e+07	6.87267e+07	1.9594e+07	6.23503e+07	3.82117e+06	2.86834e+07	3.91002e+07	2.99728e+07	3.18035e+07	6.12287e+07	5.32075e+07	2.06533e+06	3.32509e+07	5.43578e+07	3.72647e+07	4.02997e+07	4.19089e+07	4.29501e+07	-
ME0009421	T3_positive	Phenylethylmalonamide	2-乙基-2-苯基丙二酰胺	Benzene and substituted derivatives	苯及其衍生物	Benzene and substituted derivatives	苯及其衍生物	C11H14N2O2	206.111	206.106	3.318	[M+]+	15.175	1b	0.7432	rp	-	23611	HMDB0245113	-	C07499	4.0533e+06	4.63416e+06	5.03405e+06	3.49168e+06	4.25786e+06	3.48246e+06	4.22455e+06	3.81248e+06	3.62739e+06	3.83765e+06	4.62512e+06	3.96442e+06	3.1203e+06	3.45903e+06	5.19662e+06	3.37001e+06	4.29231e+06	3.42953e+06	4.22756e+06	4.31206e+06	4.41678e+06	4.25469e+06	-
ME0110082	T3_positive	Trp-Thr	色氨酸-苏氨酸	Amino acid and Its metabolites	氨基酸及其代谢物	Small Peptide	小肽	C15H19N3O4	323.169	305.138	2.6431	[M+NH4]+	5.65	1b	0.7105	rp	-	17773480	HMDB0029093	23712	-	2.25881e+06	2.43539e+06	2.30034e+06	4.9852e+06	2.82496e+06	2.61806e+06	3.05578e+06	3.22015e+06	3.67359e+06	3.2181e+06	2.26387e+06	2.65284e+06	3.06932e+06	2.52133e+06	2.03619e+06	2.2365e+06	2.36428e+06	2.29536e+06	2.38766e+06	2.44067e+06	2.50383e+06	2.43358e+06	-
ME0119424	T3_positive	BW-A868C	BW-A868C	Benzene and substituted derivatives	苯及其衍生物	Benzene and substituted derivatives	苯及其衍生物	C25H37N3O5	477.311	459.273	3.4294	[M+NH4]+	7.91943	1b	0.6931	rp	-	122021	HMDB0249489	-	-	2.69525e+07	2.99248e+07	2.88532e+07	5.28165e+07	3.25651e+07	3.0755e+07	5.6991e+07	3.61072e+07	4.87762e+07	3.85353e+07	2.76056e+07	3.34381e+07	9.68407e+07	6.34217e+07	2.59872e+07	2.59741e+07	2.7511e+07	3.98046e+07	3.71679e+07	3.73449e+07	3.74078e+07	3.73219e+07	-
ME0122532	T3_positive	7-Nitroindazole	7-硝基吲哚	Heterocyclic compounds	杂环化合物	Heterocyclic compounds	杂环化合物	C7H5N3O2	186.034	163.038	9.9355	[M+Na]+	15.8	1b	0.6902	rp	-	1893	HMDB0247275	-	-	1.85136e+07	7.26837e+06	1.3342e+07	1.04888e+07	1.50021e+07	1.51043e+07	8.34908e+06	1.31477e+07	1.76869e+07	2.18412e+07	2.43926e+07	1.66628e+07	2.10966e+07	1.80097e+07	2.1048e+07	1.77574e+07	2.16442e+07	1.42922e+07	13712230	1.38312e+07	1.45512e+07	1.34317e+07	-
ME0105496	T3_positive	Alanylarginine	丙精氨酸	Amino acid and Its metabolites	氨基酸及其代谢物	Small Peptide	小肽	C9H19N5O3	210.129	245.149	2.4174	[M+H-2H2O]+	15.975	1b	0.6876	rp	-	9964828	HMDB0028681	-	-	2.80974e+08	2.90876e+08	3.1353e+08	2.94029e+08	2.96166e+08	2.73547e+08	4.18111e+08	4.03883e+08	2.91741e+08	3.77949e+08	4.4456e+08	3.55997e+08	3.49215e+08	2.91923e+08	3.11965e+08	3.83278e+08	3.09239e+08	2.95499e+08	3.45268e+08	3.49368e+08	3.47339e+08	3.58827e+08	-
MEDN1306	T3_positive	Ureidosuccinic acid	N-氨基甲酰基-L-天冬氨酸	Amino acid and Its metabolites	氨基酸及其代谢物	Amino acid derivatives	氨基酸衍生物	C5H8N2O5	215.011	176.043	0.6603	[M+K]+	10.95	1b	0.6359	rp	-	93072	HMDB0000828	5791	C00438	5.11184e+06	6.20221e+06	8.26643e+06	8.09345e+06	8.02077e+06	7.76427e+06	5.88263e+06	8.73868e+06	5.2905e+06	7.98388e+06	5.96383e+06	5.36427e+06	8.33801e+06	1.01582e+07	9.43875e+06	8.02577e+06	6.03374e+06	8.59137e+06	7.40029e+06	7.44279e+06	7.46276e+06	7.53937e+06	ko00240,ko00250,ko01100,ko01240
ME0111237	T3_positive	Octylamine	辛胺	Alcohol and amines	醇、胺类	Amines	胺类	C8H19N	130.159	129.152	2.6679	[M+H]+	0.375	1b	0.6253	rp	-	8143	HMDB0255916	-	C01740	2.67119e+06	3.79207e+06	4.01529e+06	1.17672e+06	1.74261e+06	1.8998e+06	1.96863e+06	4.11478e+06	2.97093e+06	8.03036e+06	2.78706e+06	955062	1.82948e+06	3.45453e+06	2.87888e+06	5.10282e+06	3.03487e+06	7.54687e+06	6.09516e+06	6.56103e+06	6.4887e+06	6.09487e+06	-
ME0155569	T3_positive	2-Phenylethynesulfonamide	2-苯乙炔磺酰胺	Benzene and substituted derivatives	苯及其衍生物	Benzene and substituted derivatives	苯及其衍生物	C8H7NO2S	181.028	181.02	9.2937	[M+]+	21.625	1b	0.5822	rp	-	327653	HMDB0256545	-	-	1.3169e+08	3.1546e+07	2.56502e+07	3.26787e+07	4.13264e+07	3.51044e+07	3.42272e+07	2.73823e+07	2.67243e+07	2.93519e+07	3.14009e+07	3.48429e+07	2.10686e+07	1.29478e+08	1.24369e+08	4.97166e+07	2.29957e+07	2.03476e+07	2.35656e+07	2.23668e+07	2.39444e+07	2.31727e+07	-
ME0011927	T3_positive	1,2-Distearoyl-sn-glycero-3-phosphocholine	PC(18:0/18:0)	GP	甘油磷脂类	PC	磷脂酰胆碱	C44H88NO8P	812.613	789.625	8.4247	[M+Na]+	0.935253	2	0.9693	rp	-	94190	HMDB0008036	-	C00157	927933	9.16998e+06	1.02471e+07	562674	3.2634e+06	3.56089e+07	8.42682e+06	9.98354e+06	5.92567e+06	1.11535e+07	1.26127e+07	6.50629e+06	2.07891e+07	8.50079e+06	6.46065e+06	6.81266e+06	7.31519e+06	6.04436e+06	6.97908e+06	6.93397e+06	6.56051e+06	6.97447e+06	ko00564,ko00590,ko00591,ko00592,ko01100,ko04723,ko05231
ME0054562	T3_positive	1-(1Z-hexadecenyl)-sn-glycero-3-phosphocholine	1-(1Z-Hexadecenyl)-sn-glycero-3-phosphocholine	GP	甘油磷脂类	PC	磷脂酰胆碱	C24H50NO6P	480.345	479.338	7.1476	[M+H]+	0.249821	2	0.9594	rp	-	10917802	HMDB0010407	-	C00157	1.36524e+07	1.36565e+07	1.66487e+07	9.2055e+06	1.14392e+07	1.34298e+07	1.45844e+07	7.86033e+06	1.01933e+07	9.58676e+06	1.28961e+07	1.01551e+07	1.1409e+07	9.23122e+06	8.69323e+06	1.02876e+07	6.17065e+06	8.04652e+06	1.18212e+07	1.19089e+07	1.12015e+07	1.13947e+07	ko00564,ko00590,ko00591,ko00592,ko01100,ko04723,ko05231
ME0169093	T3_positive	DL-Pantothenic acid	DL-泛酸	Organic acid and Its derivatives	有机酸及其衍生物	Organic acid and Its derivatives	有机酸及其衍生物	C9H17NO5	220.117	219.111	2.2022	[M+H]+	2.425	2	0.9576	rp	-	988	HMDB0250782	-	-	6.5137e+07	5.67936e+07	8.37215e+07	5.99918e+07	5.87399e+07	6.48403e+07	5.84235e+07	6.27059e+07	1.10786e+08	6.9236e+07	5.43525e+07	7.69841e+07	7.44289e+07	5.54127e+07	7.15198e+07	7.24093e+07	7.24157e+07	7.08062e+07	7.14792e+07	7.49936e+07	7.53477e+07	7.47441e+07	-
ME0111077	T3_positive	Histidinol	组胺醇	Amino acid and Its metabolites	氨基酸及其代谢物	Small Peptide	小肽	C6H11N3O	124.087	141.09	7.6368	[M+H-H2O]+	0.225	2	0.9486	rp	-	776	HMDB0253185	-	-	1.95996e+07	3.25998e+07	2.01177e+07	2.5436e+07	2.98548e+07	7.20757e+07	2.52152e+07	2.28739e+07	1.06885e+07	2.10871e+08	3.16236e+07	8.53835e+07	8.55169e+06	3.52646e+07	5.20321e+07	2.12767e+07	3.43456e+07	2.27017e+07	4.45933e+07	3.35885e+07	4.42357e+07	4.48147e+07	-
ME0138249	T3_positive	Genistein 4'-O-glucuronide	金雀异黄素 4'-O-葡糖苷酸	Flavonoids	黄酮	Isoflavones	异黄酮	C21H18O11	447.092	446.085	3.7059	[M+H]+	0.246034	2	0.9431	rp	-	45782816	HMDB0041737	-	-	147401	700937	319093	2.84063e+06	685478	2.76851e+06	920701	137601	388867	1.29332e+06	369963	1.63087e+06	745739	724804	3.32346e+06	509310	473723	345088	700304	530278	710170	747014	-
MEDP1212	T3_positive	1,3-Dicyclohexylurea	1,3-二环己基脲	Alcohol and amines	醇、胺类	Polyamines	多胺	C13H24N2O	225.196	224.189	6.1202	[M+H]+	0.4	2	0.9428	rp	-	4277	HMDB0244166	-	-	5.38769e+07	5.53649e+07	5.45364e+07	5.65168e+07	5.41275e+07	5.57131e+07	5.50608e+07	5.72295e+07	5.54882e+07	5.52886e+07	5.42264e+07	5.24587e+07	5.73591e+07	5.63642e+07	5.70977e+07	5.45045e+07	5.44053e+07	5.53674e+07	5.61537e+07	5.60447e+07	5.58401e+07	5.5983e+07	-
ME0055185	T3_positive	Myristoylcarnitine	肉豆蔻酰肉碱	FA	脂肪酰类	CAR	酰基肉碱	C21H41NO4	372.309	371.304	6.5929	[M+H]+	3.65	2	0.9418	rp	-	6426854	HMDB0254979	-	-	6.95952e+07	9.01119e+07	8.09551e+07	7.22875e+07	4.99157e+07	5.13604e+07	8.15898e+07	6.74764e+07	7.75713e+07	6.45485e+07	5.66507e+07	6.82483e+07	7.11136e+07	6.76238e+07	5.50465e+07	6.37286e+07	4.88749e+07	5.82124e+07	7.06104e+07	6.98181e+07	6.95667e+07	6.77979e+07	-
ME0013005	T3_positive	1-Stearoyl-2-linoleoyl-sn-glycerol	1-硬脂酰基-2-亚油酰基-sn-甘油	GL	甘油脂类	DG	甘油二酯	C39H72O5	603.537	620.538	8.8552	[M+H-H2O]+	3.84402	2	0.9372	rp	-	6441562	HMDB0007161	-	C00641	1.49339e+07	1.35041e+07	1.45403e+07	1.35558e+07	1.55002e+07	1.73471e+07	1.50538e+07	1.35467e+07	1.29771e+07	1.28945e+07	1.1019e+07	1.18238e+07	4.50686e+06	5.15183e+06	4.59263e+06	4.93708e+06	4.63311e+06	5.46567e+06	1.04707e+07	1.06341e+07	9.32522e+06	9.4548e+06	ko00561,ko00562,ko00564,ko01100,ko04070,ko04730
ME0107655	T3_positive	DL-Arginine	DL-精氨酸	Amino acid and Its metabolites	氨基酸及其代谢物	Amino acids	氨基酸	C6H14N4O2	175.119	174.112	0.9361	[M+H]+	0.05	2	0.9371	rp	-	232	HMDB0251511	-	C02385	1.27296e+07	1.10453e+08	6.54179e+07	3.69214e+07	8.33566e+07	7.21397e+07	7.18559e+07	1.1843e+08	1.16945e+08	8.47964e+07	6.67696e+07	1.5951e+08	8.58056e+07	8.44939e+07	1.32146e+08	6.72161e+07	5.50428e+07	6.1921e+07	8.33177e+07	8.14253e+07	8.60457e+07	8.60914e+07	-
ME0056918	T3_positive	1,2-Dipalmitoleoyl-sn-glycero-3-phosphocholine	1,2-二棕榈油酰基-sn-甘油-3-磷酸胆碱	GP	甘油磷脂类	PC	磷脂酰胆碱	C40H76NO8P	747.563	729.531	7.4723	[M+NH4]+	2.35431	2	0.931	rp	-	24778764	HMDB0008002	-	C00157	138376	636441	102812	405719	92246.1	549856	214707	171379	96128.7	239056	219774	76192.8	71605.1	200132	297583	53691	66830.8	140157	147292	144766	149422	146511	ko00564,ko00590,ko00591,ko00592,ko01100,ko04723,ko05231
ME0055517	T3_positive	o-Xylene	邻二甲苯	Benzene and substituted derivatives	苯及其衍生物	Benzene and substituted derivatives	苯及其衍生物	C8H10	107.086	106.078	6.5432	[M+H]+	0.125	2	0.9306	rp	-	7237	HMDB0059851	-	C07212	2.48419e+07	3.09937e+07	2.25357e+07	3.36694e+07	1.15626e+07	1.21028e+07	2.00682e+07	2.25905e+07	2.28189e+07	1.34177e+07	1.11874e+07	1.32022e+07	2.38764e+07	2.58753e+07	2.35847e+07	2.18563e+07	3.07922e+07	2.27105e+07	3.13209e+07	3.11041e+07	3.11636e+07	3.07354e+07	ko01100
ME0169628	T3_positive	Palmitoylcarnitine	棕榈酰肉碱	FA	脂肪酰类	CAR	酰基肉碱	C23H45NO4	400.342	399.335	7.3457	[M+H]+	0.849274	2	0.9248	rp	-	461	HMDB0240783	-	-	694880	4.03223e+06	1.02391e+06	1.0568e+06	1.5875e+06	1.23914e+06	2.37497e+06	1.21753e+06	1.09816e+06	962121	1.424e+06	1.37593e+06	722918	655266	523508	997095	534110	921570	1.12784e+06	1.06186e+06	966226	1.05962e+06	-
ME0109045	T3_positive	4-Chloro-L-phenylalanine	对氯苯丙氨酸	Amino acid and Its metabolites	氨基酸及其代谢物	Amino acids	氨基酸	C9H10ClNO2	200.047	199.04	2.5173	[M+H]+	0.775	2	0.9196	rp	-	736190	HMDB0244605	-	-	9.26208e+08	6.76375e+08	7.32346e+08	6.88519e+08	6.79681e+08	8.00602e+08	7.28641e+08	7.06407e+08	8.73838e+08	7.82878e+08	8.91653e+08	6.75128e+08	7.2706e+08	9.01626e+08	9.24928e+08	7.972e+08	7.18586e+08	7.48219e+08	7.15578e+08	7.20141e+08	7.22886e+08	7.20053e+08	-
MEDP1528	T3_positive	Carnitine C18:1-OH	肉碱 C18:1-OH	FA	脂肪酰类	CAR	酰基肉碱	C25H47NO5	442.354	441.345	6.6812	[M+H]+	2.66755	2	0.9175	rp	-	53481699	HMDB0013154	-	-	2.09724e+06	2.01829e+06	1.78132e+06	2.23184e+06	1.64949e+06	528053	2.16728e+06	2.0942e+06	2.60638e+06	2.03472e+06	1.39648e+06	1.96183e+06	848992	3.71528e+06	2.04179e+06	3.27009e+06	1.11001e+06	1.56264e+06	3.21405e+06	3.08931e+06	2.4313e+06	3.20854e+06	-
ME0011795	T3_positive	1-(1Z-octadecenyl)-sn-glycero-3-phosphocholine	1-(1Z-十八碳烯基)-sn-甘油-3-磷酸胆碱	GP	甘油磷脂类	LPC	溶血磷脂酰胆碱	C26H54NO6P	508.377	507.369	7.4723	[M+H]+	2.00639	2	0.9156	rp	-	24779527	HMDB0013122	-	C00157	5.37962e+06	2.13447e+06	4.41582e+06	2.30583e+06	3.87643e+06	4.70595e+06	6.72397e+06	3.72393e+06	1.73017e+06	2.22082e+06	1.56047e+06	2.69031e+06	3.13895e+06	4.47713e+06	1.65383e+06	1.25354e+06	2.10482e+06	2.85132e+06	3.50148e+06	3.33482e+06	3.01732e+06	3.61275e+06	ko00564,ko00590,ko00591,ko00592,ko01100,ko04723,ko05231
ME0057646	T3_positive	1-Stearoyl-2-docosahexanoyl-sn-glycero-3-phosphocholine	1-二十二碳六烯酰基-2-硬脂酰基-sn-甘油-3-磷酸胆碱	GP	甘油磷脂类	PC	磷脂酰胆碱	C48H84NO8P	834.601	833.593	7.0691	[M+H]+	0.527198	2	0.9047	rp	-	52923691	HMDB0008727	-	C00157	5.1597e+06	4.7829e+07	5.68262e+07	3.46569e+07	4.25279e+07	3.07257e+07	3.3585e+07	4.32987e+07	3.71949e+07	2.5072e+07	2.39883e+07	4.47105e+07	2.1667e+07	2.36729e+07	2.24782e+07	3.14429e+07	2.22251e+07	1.80471e+08	3.3145e+07	3.23604e+07	3.39127e+07	3.34296e+07	ko00564,ko00590,ko00591,ko00592,ko01100,ko04723,ko05231
ME0057922	T3_positive	1-(1Z-octadecenyl)-2-(9Z-octadecenoyl)-sn-glycero-3-phosphocholine	1-(1Z-十八碳烯基)-2-(9Z-十八烯酰基)-sn-甘油-3-磷酸胆碱	GP	甘油磷脂类	PC-P	磷脂酰胆碱	C44H86NO7P	794.603	771.614	7.0691	[M+Na]+	0.490811	2	0.9006	rp	-	42607428	HMDB0011243	-	C00157	8.10188e+06	4.81018e+06	1.61908e+06	1.56273e+06	3.75129e+06	1.26581e+07	2.08219e+06	4.08874e+06	1.90618e+06	3.23475e+06	4.93939e+06	9190413	3693973	4.19414e+06	3.29469e+06	6.41459e+06	3.44917e+06	4.33688e+06	7.78041e+06	8.06954e+06	5.07357e+06	7.64621e+06	ko00564,ko00590,ko00591,ko00592,ko01100,ko04723,ko05231
ME0006242	T3_positive	Benzocaine	苯佐卡因	Benzene and substituted derivatives	苯及其衍生物	Benzene and substituted derivatives	苯及其衍生物	C9H11NO2	166.086	165.079	5.3077	[M+H]+	1.2	2	0.8982	rp	-	2337	HMDB0004992	3934	C07527	6.61981e+06	4.87309e+06	1.32373e+07	5.00235e+06	6.39739e+06	4.02024e+06	8.20865e+06	7.04078e+06	3.74059e+06	8.20487e+06	6.35252e+06	6.54511e+06	3.00695e+06	1.91451e+06	5.0338e+06	1.07186e+07	4.11801e+06	6.1874e+06	5.77576e+06	5.52788e+06	5.72224e+06	5.82142e+06	-
ME0110917	T3_positive	N-(2-hydroxyethyl)icosanamide	花生四烯酸乙醇酰胺	Organic acid and Its derivatives	有机酸及其衍生物	Organic acid and Its derivatives	有机酸及其衍生物	C22H45NO2	356.352	355.345	6.9061	[M+H]+	1.575	2	0.8677	rp	-	3787294	HMDB0248559	-	-	8.93008e+06	8.01512e+06	7.09832e+06	6.89105e+06	9.1413e+06	4.41751e+06	4.65385e+06	9.79688e+06	3.49657e+06	4.81926e+06	5.09336e+06	5.52187e+06	9.68923e+06	5.66679e+06	8.79777e+06	5.85549e+06	7.09632e+06	6.81448e+06	8.91343e+06	8.7696e+06	8.1477e+06	8.71596e+06	-
MEDP1417	T3_positive	Carnitine C10:1-OH	肉碱 C10:1-OH	FA	脂肪酰类	CAR	酰基肉碱	C17H31NO5	312.216	329.22	4.8902	[M+H-H2O]+	2.05	2	0.8607	rp	-	53481649	HMDB0013202	-	-	1.50576e+06	1.22133e+06	2.43897e+06	2.09715e+06	1.35283e+06	1.15228e+06	1.56051e+06	1.922e+06	1.99903e+06	1.45055e+06	1.21177e+06	1.59805e+06	2.04194e+06	2.68893e+06	1.63395e+06	1.64742e+06	1.31318e+06	1.609e+06	1.59635e+06	1.63591e+06	1.54931e+06	1.63024e+06	-
ME0006770	T3_positive	Diaveridine	二维啶	Benzene and substituted derivatives	苯及其衍生物	Benzene and substituted derivatives	苯及其衍生物	C13H16N4O2	261.13	260.127	2.505	[M+H]+	12.075	2	0.8602	rp	-	21453	HMDB0251144	-	-	924219	763677	686648	985488	682871	552695	1.98624e+07	729943	1.33357e+06	941356	465407	850394	30496155	1.24014e+07	380824	499034	471837	5.49739e+06	4.71125e+06	4.705e+06	4.85344e+06	4.84009e+06	-
ME0056137	T3_positive	1-Heneicosanoyl-2-docosanoyl-glycero-3-phosphate	PA(21:0/22:0)	GP	甘油磷脂类	PA	磷脂酸	C46H91O8P	847.617	802.645	6.1772	[M-H+2Na]+	0.401125	3	0.9974	rp	-	52929290	HMDB0115235	-	-	1.58561e+07	1.69637e+07	1.64793e+07	1.73648e+07	2.89933e+06	1.09031e+07	1.70608e+07	2.15848e+07	2.1237e+07	1.693e+07	2.60537e+07	2.92651e+06	2.7046e+07	2.25072e+07	2.38883e+07	2.35731e+07	2.16308e+07	1.53921e+07	2.29869e+07	2.33038e+07	2.12307e+07	2.27834e+07	-
ME0057247	T3_positive	1-(11Z,14Z-eicosadienoyl)-2-pentadecanoyl-glycero-3-phosphocholine	PC(20:2(11Z,14Z)/15:0)	GP	甘油磷脂类	PC	磷脂酰胆碱	C43H82NO8P	789.612	771.578	8.814	[M+NH4]+	0.367269	3	0.9927	rp	-	52923157	HMDB0008330	-	C00157	6.47027e+06	6.34061e+06	3.80074e+06	7.0808e+06	7.51109e+06	7.58159e+06	4.02176e+06	2.6311e+06	2.78805e+06	7.05608e+06	5.97003e+06	5.73708e+06	1.11315e+07	1.02971e+07	5.81791e+06	6.88379e+06	5.40137e+06	1.05561e+07	8.50961e+06	8.80584e+06	8.67573e+06	8.45308e+06	ko00564,ko00590,ko00591,ko00592,ko01100,ko04723,ko05231
ME0057158	T3_positive	PC(18:4(6Z,9Z,12Z,15Z)/20:0)	PC(18:4(6Z,9Z,12Z,15Z)/20:0)	GP	甘油磷脂类	PC	磷脂酰胆碱	C46H84NO8P	848.558	809.593	8.8264	[M+K]+	0.989916	3	0.9873	rp	-	52922917	HMDB0008241	-	C00157	1.83759e+06	675541	4.10616e+06	2.44629e+06	2.48737e+06	1.1806e+06	3.04074e+06	2.70061e+06	2.40065e+06	541715	2.71415e+06	1.78686e+06	695298	1.9422e+06	1.01486e+06	1.31035e+06	2.74401e+06	1.93554e+06	1.67039e+06	1.57067e+06	1.78739e+06	1.69219e+06	ko00564,ko00590,ko00591,ko00592,ko01100,ko04723,ko05231
ME0056803	T3_positive	1-tetradecanoyl-2-(13Z,16Z-docosadienoyl)-glycero-3-phosphocholine	PC(14:0/22:2(13Z,16Z))	GP	甘油磷脂类	PC	磷脂酰胆碱	C44H84NO8P	768.591	785.593	8.814	[M+H-H2O]+	1.22302	3	0.984	rp	-	52922236	HMDB0007888	-	C00157	4.44268e+06	5.56036e+06	3.45027e+06	1.39105e+06	5.0515e+06	1.96815e+06	256860	623034	4.44408e+06	3.92068e+06	2.47879e+06	5.40505e+06	5.21138e+06	3.89279e+06	3.97329e+06	5.15196e+06	4.87843e+06	1.27354e+07	3.23635e+06	3.08702e+06	3.23196e+06	3.36493e+06	ko00564,ko00590,ko00591,ko00592,ko01100,ko04723,ko05231
ME0059261	T3_positive	PE-NMe(14:0/24:0)	PE-NMe(14:0/24:0)	GP	甘油磷脂类	PE	磷脂酰乙醇胺	C44H88NO8P	812.613	789.625	8.814	[M+Na]+	1.18137	3	0.9828	rp	-	131820112	HMDB0112997	-	C00350	1.69074e+06	5.23934e+07	4.68875e+07	47754559	4.07854e+07	5.53771e+07	4.4586e+07	4.49661e+07	3.65893e+07	4.956e+07	6.84777e+07	5.5716e+07	3.7649e+07	3.75726e+07	4.69993e+07	1.7024e+08	5.83626e+07	1.56992e+08	3.74302e+07	3.95583e+07	3.99323e+07	4.31642e+07	ko00563,ko00564,ko01100,ko04136,ko04140,ko04723,ko05167
ME0056949	T3_positive	1-Octadecanoyl-2-pentadecanoyl-glycero-3-phosphocholine	PC(18:0/15:0)	GP	甘油磷脂类	PC	磷脂酰胆碱	C41H82NO8P	789.612	747.578	6.7069	[M+CH3CN+H]+	0.11398	3	0.9805	rp	-	52922645	HMDB0008033	-	C00157	3.231e+07	5.25392e+07	7.25778e+07	1.60794e+07	6.62946e+07	4.76457e+06	4.84583e+06	1.09529e+07	1.01173e+07	5.14044e+06	9.90341e+06	3.17419e+07	1.41467e+07	1.88728e+07	7.85359e+06	2.82851e+07	9.19641e+06	2.50643e+07	2.47818e+07	2.84346e+07	1.93688e+07	2.2889e+07	ko00564,ko00590,ko00591,ko00592,ko01100,ko04723,ko05231
ME0055971	T3_positive	1-(11Z,14Z-eicosadienoyl)-2-docosanoyl-glycero-3-phosphate	PA(20:2(11Z,14Z)/22:0)	GP	甘油磷脂类	PA	磷脂酸	C45H85O8P	851.551	784.598	8.0294	[M-2H+3Na]+	0.598907	3	0.9677	rp	-	52929175	HMDB0115551	-	-	1.54036e+06	1.89494e+06	1.15661e+06	975457	662093	792291	741650	561451	931288	1.0006e+06	631789	510765	504986	504180	491224	674597	512335	713094	1.48789e+06	1.57698e+06	1.28058e+06	1.12381e+06	-
ME0059478	T3_positive	PE-NMe(18:2(9Z,12Z)/20:0)	PE-NMe(18:2(9Z,12Z)/20:0)	GP	甘油磷脂类	PE	磷脂酰乙醇胺	C44H84NO8P	768.592	785.593	7.0691	[M+H-H2O]+	1.87356	3	0.9632	rp	-	131820289	HMDB0113176	-	C00350	1.36103e+07	1.59972e+07	1.00004e+07	1.03441e+07	9.70521e+06	1.26595e+07	1.02715e+07	1.38052e+07	5.12493e+06	5.62967e+06	7.64366e+06	1.35518e+07	1.74013e+07	1.18398e+07	1.04376e+07	1.80523e+07	1.23835e+07	9.54676e+06	1.00589e+07	8.30918e+06	1.0289e+07	1.07381e+07	ko00563,ko00564,ko01100,ko04136,ko04140,ko04723,ko05167
ME0056904	T3_positive	1-hexadecanoyl-2-(4Z,7Z,10Z,13Z,16Z-docosapentaenoyl)-sn-glycero-3-phosphocholine	PC(16:0/22:5(4Z,7Z,10Z,13Z,16Z))	GP	甘油磷脂类	PC	磷脂酰胆碱	C46H82NO8P	808.586	807.578	8.814	[M+H]+	1.34803	3	0.9631	rp	-	24778735	HMDB0007989	-	C00157	8.73409e+07	6.64948e+07	6.11003e+07	7.56481e+07	7.86946e+07	6.86833e+07	6.82346e+07	8.34499e+07	9.2199e+07	6.62747e+07	8.00373e+07	8.1445e+07	6.17008e+07	6.44831e+07	7.16888e+07	7.79706e+07	6.59066e+07	8.66188e+07	8.66534e+07	8.54612e+07	8.55118e+07	8.27862e+07	ko00564,ko00590,ko00591,ko00592,ko01100,ko04723,ko05231
ME0056894	T3_positive	1-palmitoyl-2-(11Z,14Z-eicosadienoyl)-sn-glycero-3-phosphocholine	PC(16:0/20:2(11Z,14Z))	GP	甘油磷脂类	PC	磷脂酰胆碱	C44H84NO8P	830.564	785.593	8.8176	[M-H+2Na]+	0.79464	3	0.9446	rp	-	52922420	HMDB0007979	-	C00157	1.04973e+07	7.88933e+06	9.8795e+06	6.83795e+06	7.38872e+06	6.43759e+06	7.75929e+06	5.82098e+06	7.79642e+06	5.43397e+06	7.59147e+06	9.56331e+06	5.96728e+06	5.76391e+06	9.45714e+06	1.02962e+07	5.41811e+06	8.918e+06	1.00716e+07	9.98237e+06	9.54942e+06	9.9764e+06	ko00564,ko00590,ko00591,ko00592,ko01100,ko04723,ko05231
ME0056956	T3_positive	PC(18:0/18:3(6Z,9Z,12Z))	PC（18：0/18：3（6Z，9Z，12Z））	GP	甘油磷脂类	PC	磷脂酰胆碱	C44H82NO8P	806.568	783.578	8.0294	[M+Na]+	1.72335	3	0.9365	rp	-	52922655	HMDB0008040	-	C00157	7.23336e+06	2.313e+07	1.06635e+08	2.96016e+08	1.68565e+07	7.30737e+06	2.76679e+07	7.04187e+08	8.69842e+07	1.65092e+08	4.89835e+07	3.44103e+08	1.35188e+08	2.20893e+07	1.18106e+08	3.34852e+08	1.49352e+08	2.39678e+08	5.4096e+07	6.02337e+07	5.99823e+07	7.35348e+07	ko00564,ko00590,ko00591,ko00592,ko01100,ko04723,ko05231
ME0056957	T3_positive	PC(18:0/18:3(9Z,12Z,15Z))	PC（18：0/18：3（9Z，12Z，15Z））	GP	甘油磷脂类	PC	磷脂酰胆碱	C44H82NO8P	806.568	783.578	7.0691	[M+Na]+	1.59937	3	0.9363	rp	-	52922657	HMDB0008041	-	C00157	9.57072e+07	7.37111e+07	5.88132e+07	4.21942e+07	5.70505e+07	4.86611e+07	4.80039e+07	4.14412e+07	1.00196e+07	2.71448e+07	3.39147e+07	3.80925e+07	1.45566e+07	1.89904e+07	2.88911e+07	1.57502e+07	2.47423e+07	1.69693e+07	8.0016e+07	8.13866e+07	5.67649e+07	8.23055e+07	ko00564,ko00590,ko00591,ko00592,ko01100,ko04723,ko05231
ME0059587	T3_positive	PE-NMe(20:0/18:0)	PE-NMe(20:0/18:0)	GP	甘油磷脂类	PE	磷脂酰乙醇胺	C44H88NO8P	812.613	789.625	7.0691	[M+Na]+	1.42749	3	0.9361	rp	-	131820397	HMDB0113284	-	C00350	4.63273e+07	6.42265e+07	3.27046e+07	7.73776e+07	1.4954e+07	2.34398e+08	8.35814e+07	1.03021e+08	7.73799e+07	6.44751e+07	7.00221e+07	7.85289e+07	6.95346e+07	6.30014e+07	8.26255e+07	7.89411e+07	6.17907e+07	5.20727e+07	4.34616e+07	5.21346e+07	4.99304e+07	4.81763e+07	ko00563,ko00564,ko01100,ko04136,ko04140,ko04723,ko05167
ME0057092	T3_positive	PC(18:3(6Z,9Z,12Z)/20:0)	PC(18:3(6Z,9Z,12Z)/20:0)	GP	甘油磷脂类	PC	磷脂酰胆碱	C46H86NO8P	834.601	811.609	8.814	[M+Na]+	2.62402	3	0.9338	rp	-	52922797	HMDB0008175	-	C00157	4.91522e+07	1.01795e+08	7.87876e+07	6.14744e+07	5.47904e+07	7.68569e+07	6.25069e+07	7.24058e+07	4.92669e+07	4.00957e+07	7.9281e+07	4.7969e+07	3.91553e+07	3.44338e+07	4.43421e+07	4.66631e+07	4.04974e+07	5.8431e+07	3.40237e+07	3.89987e+07	4.14072e+07	3.861e+07	ko00564,ko00590,ko00591,ko00592,ko01100,ko04723,ko05231
ME0057424	T3_positive	PC(20:5(5Z,8Z,11Z,14Z,17Z)/20:2(11Z,14Z))	PC(20:5(5Z,8Z,11Z,14Z,17Z)/20:2(11Z,14Z))	GP	甘油磷脂类	PC	磷脂酰胆碱	C48H82NO8P	854.567	831.578	8.8264	[M+Na]+	0.0117018	3	0.9328	rp	-	52923369	HMDB0008506	-	C00157	1.20175e+06	2.77365e+06	1.2602e+06	962720	2.60046e+06	1.59512e+06	1.06356e+06	993171	344450	714299	2.01582e+06	1.65175e+06	1.0415e+06	964750	2.17684e+06	115173	540811	2.45359e+06	1.58176e+06	1.59372e+06	1.63883e+06	1.63689e+06	ko00564,ko00590,ko00591,ko00592,ko01100,ko04723,ko05231
ME0059393	T3_positive	PE-NMe(18:0/20:2(11Z,14Z))	PE-NMe(18:0/20:2(11Z,14Z))	GP	甘油磷脂类	PE	磷脂酰乙醇胺	C44H84NO8P	808.581	785.593	9.2937	[M+Na]+	2.05297	3	0.9273	rp	-	131820210	HMDB0113095	-	C00350	688310	426715	209404	7.32403e+06	249904	345587	332892	634697	972064	472442	323638	4.3741e+06	72883.3	326521	543259	266669	484168	535535	427027	502333	497487	530326	ko00563,ko00564,ko01100,ko04136,ko04140,ko04723,ko05167
ME0059581	T3_positive	PE-NMe(18:4(6Z,9Z,12Z,15Z)/24:1(15Z))	PE-NMe(18:4(6Z,9Z,12Z,15Z)/24:1(15Z))	GP	甘油磷脂类	PE	磷脂酰乙醇胺	C48H86NO8P	836.612	835.609	8.4838	[M+H]+	5.1517	3	0.9254	rp	-	131820391	HMDB0113278	-	C00350	420783	1.55351e+06	3.38793e+06	1.94745e+06	1.49929e+06	2.11751e+06	2.43851e+06	2.33676e+06	1.58907e+06	3.06469e+06	1.94914e+06	1.73567e+06	1.36691e+06	1.46113e+06	2.19612e+06	1.36835e+06	823664	1.47618e+06	1.44433e+06	1.39427e+06	1.45529e+06	1.48786e+06	ko00563,ko00564,ko01100,ko04136,ko04140,ko04723,ko05167
ME0057061	T3_positive	PC(18:2(9Z,12Z)/20:2(11Z,14Z))	PC(18:2(9Z,12Z)/20:2(11Z,14Z))	GP	甘油磷脂类	PC	磷脂酰胆碱	C46H84NO8P	832.585	809.593	7.0691	[M+Na]+	2.81053	3	0.9155	rp	-	52922743	HMDB0008145	-	C00157	5.12606e+06	3.66056e+06	3.45709e+06	1.16647e+06	3.09611e+06	2.20981e+06	1.93277e+06	1.08015e+06	3.0983e+06	746196	1.3916e+06	877434	243685	610833	608774	1.77074e+06	1.27849e+06	670423	3.49445e+06	3.8302e+06	2.64576e+06	2.90695e+06	ko00564,ko00590,ko00591,ko00592,ko01100,ko04723,ko05231
ME0057190	T3_positive	PC(20:0/18:4(6Z,9Z,12Z,15Z))	PC(20:0/18:4(6Z,9Z,12Z,15Z))	GP	甘油磷脂类	PC	磷脂酰胆碱	C46H84NO8P	832.586	809.593	6.5805	[M+Na]+	3.29096	3	0.9125	rp	-	52923071	HMDB0008273	-	C00157	4.69952e+07	1.99709e+07	2.21025e+07	7.68023e+07	3.14993e+07	6.03805e+07	5.5347e+07	8.55159e+07	3.43854e+07	9.95916e+07	6.07972e+07	1.48421e+08	1.0081e+08	1.18243e+08	5.88582e+07	1.61999e+08	2.09254e+07	1.74608e+07	5.07609e+07	5.87917e+07	3.65135e+07	5.11368e+07	ko00564,ko00590,ko00591,ko00592,ko01100,ko04723,ko05231
ME0166040	T3_positive	1-Palmitoyl-2-vernoloyl-phosphatidylcholine	1-棕榈酰-2-vernoloyl-磷脂酰胆碱	GL	甘油脂类	DG	甘油二酯	C42H80NO9P	774.563	773.557	8.8595	[M+H]+	1.12321	3	0.9093	rp	-	90659302	HMDB0285953	-	C00641	7.09996e+06	8.56824e+06	6.03845e+06	5.59958e+06	5.94296e+06	4.71604e+06	4.28142e+06	4.21428e+06	4.60807e+06	6.60276e+06	3.1996e+06	5.27231e+06	5.3385e+06	6.92331e+06	3.98216e+06	5.61665e+06	8.53038e+06	7.71732e+06	5.27429e+06	5.22343e+06	5.20833e+06	5.23967e+06	ko00561,ko00562,ko00564,ko01100,ko04070,ko04730
ME0058680	T3_positive	1-Docosanoyl-2-pentadecanoyl-glycero-3-phosphoethanolamine	PE(22:0/15:0)	GP	甘油磷脂类	PE	磷脂酰乙醇胺	C42H84NO8P	806.567	761.593	6.2401	[M-H+2Na]+	3.39712	3	0.9074	rp	-	52924718	HMDB0009483	-	C00350	1.147e+08	1.54931e+08	1.92422e+08	7.43515e+07	177686282	1.02435e+08	2.10794e+08	1.31164e+08	6.24657e+07	1.84115e+08	1.50248e+08	9.00457e+07	9.47579e+07	1.34608e+08	1.59879e+08	1.89957e+08	1.0487e+08	1.22214e+08	1.60521e+08	1.58668e+08	1.47379e+08	1.55002e+08	ko00563,ko00564,ko01100,ko04136,ko04140,ko04723,ko05167
ME0058108	T3_positive	Phophatidylethanolamine(15:0/24:0)	PE(15:0/24:0)	GP	甘油磷脂类	PE	磷脂酰乙醇胺	C44H88NO8P	812.614	789.625	7.7494	[M+Na]+	0.689134	3	0.9007	rp	-	53479581	HMDB0008914	-	C00350	1.57107e+07	127197	1.06334e+07	7.70184e+06	2.96021e+06	9.42307e+06	1.03635e+07	9.20781e+06	6.53836e+07	1.00727e+07	1.17236e+07	1.12611e+07	6.6968e+06	1.12209e+07	8.337e+06	8.37209e+06	8.12412e+06	6.89802e+06	9.76638e+06	9.50531e+06	9.76481e+06	1.02605e+07	ko00563,ko00564,ko01100,ko04136,ko04140,ko04723,ko05167
ME0015704	T3_positive	alpha-Ionone	α-紫罗兰酮	Aldehyde,Ketones,Esters	醛、酮、酯类	Ketones	酮类	C13H20O	175.148	192.151	5.952	[M+H-H2O]+	1.05	3	0.8998	rp	-	5282108	HMDB0059883	-	C12286	7.0838e+06	8.52286e+06	7.68861e+06	8.1562e+06	6.62915e+06	1.24211e+07	7.17097e+06	9.70428e+06	1.48615e+07	5.50398e+06	8.45066e+06	7.96011e+06	1.20044e+07	5.53542e+06	7.02843e+06	7.02363e+06	1.16651e+07	6.6792e+06	8.47547e+06	8.92582e+06	9.32748e+06	8.98208e+06	-
ME0054970	T3_positive	MG(0:0/18:2(9Z,12Z)/0:0)	2-Linoleoylglycerol	GL	甘油脂类	MG	单甘油酯	C21H38O4	337.274	354.277	6.1149	[M+H-H2O]+	0.475	3	0.8969	rp	-	5365676	HMDB0011538	-	C01885	1.58948e+06	611073	936642	297234	470490	700689	1.4659e+06	1.34674e+06	1.10184e+06	1.22815e+06	1.03446e+06	738503	412460	1.32006e+06	723245	732190	466878	944472	782004	679624	691391	808778	ko00561,ko01100,ko04714,ko04923,ko04975,ko04977
ME0056986	T3_positive	1,2-di-[(11Z)-octadecenoyl]-sn-glycero-3-phosphocholine	PC(18:1(11Z)/18:1(11Z))	GP	甘油磷脂类	PC	磷脂酰胆碱	C44H84NO8P	830.565	785.593	7.5231	[M-H+2Na]+	0.28896	3	0.8934	rp	-	24778895	HMDB0008070	-	C00157	5.72912e+06	3.43201e+06	1.02064e+07	2.66845e+06	1.89318e+06	9.60185e+06	6.80495e+06	2.76004e+06	3.25977e+06	4.27259e+06	2.11196e+06	7.6638e+06	1.65317e+06	2.41636e+06	6.8549e+06	9.12261e+06	1.50897e+06	1.64391e+06	4.68855e+06	5.06435e+06	5.29569e+06	4.47084e+06	ko00564,ko00590,ko00591,ko00592,ko01100,ko04723,ko05231
ME0057022	T3_positive	PC(18:1(9Z)/18:3(6Z,9Z,12Z))	PC(18:1(9Z)/18:3(6Z,9Z,12Z))	GP	甘油磷脂类	PC	磷脂酰胆碱	C44H80NO8P	782.573	781.562	8.4645	[M+H]+	5.0347	3	0.8903	rp	-	52922685	HMDB0008106	-	C00157	9.98605e+07	2.19647e+07	1.10796e+07	1.16262e+07	1.1368e+07	1.55351e+07	1.21295e+07	2.05553e+07	9.04007e+06	3.83213e+07	1.0116e+07	1.14011e+07	1.3818e+07	1.04113e+07	4.15078e+07	4.30467e+07	1.4138e+07	1.68709e+07	2.84173e+07	3.17591e+07	2.15655e+07	2.71932e+07	ko00564,ko00590,ko00591,ko00592,ko01100,ko04723,ko05231
ME0111155	T3_positive	n,n,n-Trimethylethenaminium	n,n,n-三甲基乙胺	Alcohol and amines	醇、胺类	Amines	胺类	C5H12N+	86.0968	86.097	0.9361	[M+]+	0.825	3	0.8893	rp	-	10043	HMDB0059961	-	-	3.68513e+07	2.96546e+07	1.90533e+07	5.73546e+07	4.00757e+07	9.67129e+07	2.51284e+07	2.51716e+07	2.63795e+07	3.22295e+07	3.31241e+07	2.97832e+07	3.20857e+07	2.07888e+07	3.99247e+07	2.20943e+07	2.89104e+07	3.83078e+07	3.98615e+07	3.94933e+07	3.69126e+07	3.8673e+07	-
ME0060234	T3_positive	PE-NMe2(15:0/22:0)	PE-NMe2(15:0/22:0)	GP	甘油磷脂类	PE	磷脂酰乙醇胺	C44H88NO8P	812.612	789.625	6.6438	[M+Na]+	2.28891	3	0.8836	rp	-	131821041	HMDB0113931	-	C00350	9.75763e+07	1.22574e+08	1.12629e+08	2.09997e+07	3.30044e+08	5.71033e+07	2.26865e+08	4.59165e+07	4.60918e+07	4.60423e+07	2.74588e+08	6.69258e+07	8.73965e+07	1.94129e+08	2.07507e+08	5.00836e+07	1.91011e+08	1.66737e+08	1.40745e+08	1.50821e+08	1.41481e+08	1.04818e+08	ko00563,ko00564,ko01100,ko04136,ko04140,ko04723,ko05167
ME0011790	T3_positive	1-(1Z-octadecenyl)-2-(4Z,7Z,10Z,13Z,16Z,19Z-docosahexaenoyl)-sn-glycero-3-phosphocholine	1-(1Z-十八碳烯基)-2-(4Z，7Z，10Z，13Z，16Z，19Z-二十二碳六烯酰基)-sn-甘油-3-磷酸胆碱	GP	甘油磷脂类	PC	磷脂酰胆碱	C48H84NO7P	818.591	817.598	8.8512	[M+H]+	17.8841	3	0.8819	rp	-	42607430	HMDB0011262	-	C00157	3.34222e+06	4.11267e+06	3.6692e+06	3.59671e+06	3.51844e+06	3.66036e+06	4.36779e+06	3.37973e+06	3.17337e+06	3.66309e+06	4.4097e+06	4.3175e+06	3.466e+06	3.5718e+06	4.91652e+06	4.59625e+06	2.86138e+06	4.82048e+06	3.81221e+06	3.86718e+06	4.00932e+06	3.84717e+06	ko00564,ko00590,ko00591,ko00592,ko01100,ko04723,ko05231
ME0059254	T3_positive	PE-NMe(14:0/22:0)	PE-NMe(14:0/22:0)	GP	甘油磷脂类	PE	磷脂酰乙醇胺	C42H84NO8P	806.568	761.593	8.814	[M-H+2Na]+	4.265	3	0.8796	rp	-	131820105	HMDB0112990	-	C00350	1.4375e+08	1.22203e+08	1.10067e+08	1.14256e+08	9.85577e+07	1.00925e+08	1.27966e+08	1.1534e+08	9.05402e+07	9.82334e+07	9.83086e+07	1.136e+08	9.36712e+07	1.03687e+08	1.5976e+08	1.39117e+08	1.09604e+08	1.11476e+08	1.1092e+08	1.15718e+08	1.10932e+08	1.10128e+08	ko00563,ko00564,ko01100,ko04136,ko04140,ko04723,ko05167
ME0009445	T3_positive	4-Tetradecanamidobenzylphosphonic acid	4-十四烷酰胺苄基膦酸	Benzene and substituted derivatives	苯及其衍生物	Benzene and substituted derivatives	苯及其衍生物	C21H36NO4P	398.24	397.238	6.4803	[M+H]+	14	3	0.8795	rp	-	44176227	HMDB0246585	-	-	9.37336e+06	1.09117e+07	7.8774e+06	1.23157e+07	8.47086e+06	1.14612e+07	3.53669e+06	1.35335e+07	8.76859e+06	1.07004e+07	6.60926e+06	1.4024e+07	6.97809e+06	2.73083e+07	9.41346e+06	1.02864e+07	4.49982e+06	9.30678e+06	4.86815e+06	4.48488e+06	3.18698e+06	4.51314e+06	-
ME0104699	T3_positive	Spermidic acid	N-羧乙基-氨基丁酸	Organic acid and Its derivatives	有机酸及其衍生物	Organic acid and Its derivatives	有机酸及其衍生物	C7H13NO4	140.068	175.084	0.8866	[M+H-2H2O]+	6.15	3	0.8767	rp	-	2572	HMDB0002201	6542	-	9.10009e+08	2.2183e+09	8.39915e+08	9.47177e+08	1.13554e+09	1.11352e+09	7.82644e+08	9.12243e+08	1.22308e+09	9.8852e+08	1.30821e+09	1.10317e+09	1.22031e+09	1.29625e+09	1.57615e+09	1.07874e+09	1.20092e+09	1.18026e+09	1.17887e+09	1.18562e+09	1191417407	1.19016e+09	-
ME0056675	T3_positive	[(2R)-2-henicosanoyloxy-3-phosphonooxypropyl] 20-methylhenicosanoate	PA(i-22:0/21:0)	GP	甘油磷脂类	PA	磷脂酸	C46H91O8P	825.632	802.645	6.1772	[M+Na]+	3.464	3	0.8711	rp	-	131822556	HMDB0115900	-	-	2.00127e+08	1.64175e+08	2.0724e+08	1.7418e+08	1.89211e+08	1.43931e+08	2.32347e+08	2.31036e+08	1.94583e+08	2.25145e+08	2.40128e+08	1.96148e+08	2.32318e+08	2.10747e+08	7.29555e+07	2.35656e+08	2.2399e+08	2.68985e+08	1.67665e+08	1.57022e+08	1.49424e+08	1.58575e+08	-
ME0115754	T3_positive	(+)-2,3-Dihydro-3-methyl-1H-pyrrole	(+)-2,3-二氢-3-甲基-1H-吡咯	Heterocyclic compounds	杂环化合物	Heterocyclic compounds	杂环化合物	C5H9N	84.0813	83.0735	1.2756	[M+H]+	1.25	3	0.8686	rp	-	22419314	HMDB0033529	-	-	1.78457e+07	2.38241e+07	4.66662e+07	2.35214e+07	2.71658e+07	1.90051e+07	3.45062e+07	3.00957e+07	3.0491e+07	2.11371e+07	1.81132e+07	1.74316e+07	2.44657e+07	1.87876e+07	1.68419e+07	1.64805e+07	1.80384e+07	2.62089e+07	2.77386e+07	3.15169e+07	3.23554e+07	3.14692e+07	-
ME0057262	T3_positive	PC(20:2(11Z,14Z)/20:4(5Z,8Z,11Z,14Z))	PC(20:2(11Z,14Z)/20:4(5Z,8Z,11Z,14Z))	GP	甘油磷脂类	PC	磷脂酰胆碱	C48H84NO8P	834.601	833.593	7.6869	[M+H]+	0.40738	3	0.8672	rp	-	52923195	HMDB0008345	-	C00157	6.42556e+06	1.74116e+07	3.0932e+07	1.5262e+07	1.32652e+08	2.10915e+07	3.02206e+07	1.23616e+07	1.55029e+07	1.62448e+08	2.1044e+07	9.75179e+06	1.98634e+07	1.76565e+07	9.31668e+06	1.00634e+08	5.49385e+06	3.13405e+07	6.95375e+06	1.17481e+07	1.03514e+07	9.7101e+06	ko00564,ko00590,ko00591,ko00592,ko01100,ko04723,ko05231
ME0057932	T3_positive	PC(P-18:0/20:4(5Z,8Z,11Z,14Z))	1-(1Z-十八碳烯基)-2-(5Z，8Z，11Z，14Z-二十碳四烯酰基)-sn-甘油-3-磷酸胆碱	GP	甘油磷脂类	PC-P	磷脂酰胆碱	C46H84NO7P	758.568	793.598	8.4774	[M+H-2H2O]+	22.4629	3	0.8657	rp	-	24779390	HMDB0011253	-	C00157	9.85099e+07	1.91179e+08	5.39209e+07	5.06814e+07	2.14346e+08	5.62017e+07	3.76423e+07	8.02516e+07	8.90729e+07	1.59661e+08	3.04692e+07	4.17116e+07	8.08882e+07	5.34216e+07	1.61867e+08	2.0273e+08	7.96569e+07	45203449	4.53969e+07	4.65302e+07	4.55107e+07	4.6624e+07	ko00564,ko00590,ko00591,ko00592,ko01100,ko04723,ko05231
ME0056965	T3_positive	PC(18:0/20:4(8Z,11Z,14Z,17Z))	PC（18：0/20：4（8Z，11Z，14Z，17Z））	GP	甘油磷脂类	PC	磷脂酰胆碱	C46H84NO8P	810.604	809.593	7.965	[M+H]+	4.36713	3	0.8594	rp	-	53478701	HMDB0008049	-	C00157	4.07549e+07	538758	5.98649e+07	6.41872e+07	5.84629e+07	5.32384e+07	3.97867e+07	1.1437e+07	4.08448e+07	2.87102e+07	1.3137e+08	5.66382e+07	3.80804e+07	1.00335e+08	1.16412e+08	2.91557e+07	3.92658e+07	7.12853e+07	3.96545e+07	3.75264e+07	3.90691e+07	3.82679e+07	ko00564,ko00590,ko00591,ko00592,ko01100,ko04723,ko05231
ME0059333	T3_positive	PE-NMe(16:0/20:0)	PE-NMe(16:0/20:0)	GP	甘油磷脂类	PE	磷脂酰乙醇胺	C42H84NO8P	784.587	761.593	8.814	[M+Na]+	5.02178	3	0.8582	rp	-	131820161	HMDB0113046	-	C00350	1.1863e+08	1.03144e+08	9.26333e+07	8.00791e+07	8.4893e+07	8.47403e+07	8.38008e+07	7.219e+07	7.7904e+07	9.08494e+07	8.09036e+07	7.79082e+07	7.46741e+07	7.03957e+07	8.29904e+07	8.75089e+07	1.04052e+08	8.44091e+07	8.80625e+07	8.60536e+07	8.68622e+07	8.84567e+07	ko00563,ko00564,ko01100,ko04136,ko04140,ko04723,ko05167
ME0059423	T3_positive	PE-NMe(18:1(11Z)/20:3(5Z,8Z,11Z))	PE-NMe(18:1(11Z)/20:3(5Z,8Z,11Z))	GP	甘油磷脂类	PE	磷脂酰乙醇胺	C44H80NO8P	804.555	781.562	8.824	[M+Na]+	3.9028	3	0.8537	rp	-	131820238	HMDB0113123	-	C00350	2.26737e+07	1.54244e+07	1.61186e+07	1.16991e+07	1.53326e+07	1.18851e+07	1.89138e+07	1.12707e+07	9.15012e+06	1.04842e+07	1.51805e+07	2.20655e+07	10787446	1.10935e+07	1.2388e+07	1.95775e+07	9.43842e+06	1.37664e+07	2.36809e+07	2.30728e+07	2.10149e+07	2.3567e+07	ko00563,ko00564,ko01100,ko04136,ko04140,ko04723,ko05167
ME0056051	T3_positive	PA(20:4(5Z,8Z,11Z,14Z)/20:1(11Z))	PA(20:4(5Z,8Z,11Z,14Z)/20:1(11Z))	GP	甘油磷脂类	PA	磷脂酸	C43H75O8P	768.555	750.52	7.5731	[M+NH4]+	1.61342	3	0.8529	rp	-	52929230	HMDB0115157	-	-	411342	1.10262e+06	1.20717e+06	521343	446420	779825	946112	195317	1.53205e+06	1.18216e+06	765386	1.77549e+06	1.03799e+06	1.07476e+06	4.63187e+06	82896.8	3.09229e+06	4.12667e+06	1.02224e+06	661302	1.1488e+06	1.0882e+06	-
ME0058207	T3_positive	PE(18:0/22:5(7Z,10Z,13Z,16Z,19Z))	PE(18:0/22:5(7Z,10Z,13Z,16Z,19Z))	GP	甘油磷脂类	PE	磷脂酰乙醇胺	C45H80NO8P	862.554	793.562	8.8202	[M+Na+HCOOH]+	3.1882	3	0.8527	rp	-	53479612	HMDB0009011	-	C00350	4.4502e+06	3.69409e+06	2.38557e+06	1.32203e+06	1.34178e+06	2.95763e+06	3.02251e+06	339701	2.17577e+06	2.29169e+06	2.828e+06	3.48468e+06	2.91831e+06	2.4799e+06	2.96597e+06	1.93203e+06	1.2575e+06	857741	2.22063e+06	2.11489e+06	2.02206e+06	2.12656e+06	ko00563,ko00564,ko01100,ko04136,ko04140,ko04723,ko05167
ME0055600	T3_positive	[(2R)-1-pentadecanoyloxy-3-phosphonooxypropan-2-yl] (Z)-docos-13-enoate	PA(15:0/22:1(13Z))	GP	甘油磷脂类	PA	磷脂酸	C40H77O8P	717.546	716.536	7.5481	[M+H]+	4.02763	3	0.8521	rp	-	131821879	HMDB0114825	-	-	2.14444e+06	1.98396e+06	2.03347e+06	2.6558e+06	2.09336e+06	2.08799e+06	2.31465e+06	2.70737e+06	3.03774e+06	1.98037e+06	1.71944e+06	2.00439e+06	2.68352e+06	2.17956e+06	1.89064e+06	1.36115e+06	1.86312e+06	1.57531e+06	1.99888e+06	1.92375e+06	1.97724e+06	1.99001e+06	-
ME0056826	T3_positive	1-(9Z-tetradecenoyl)-2-eicosanoyl-glycero-3-phosphocholine	PC(14:1(9Z)/20:0)	GP	甘油磷脂类	PC	磷脂酰胆碱	C42H82NO8P	742.572	759.578	7.5356	[M+H-H2O]+	3.9188	3	0.8506	rp	-	52922276	HMDB0007911	-	C00157	232232	263987	471519	192723	336642	252808	299031	302047	100846	85534.2	47483.9	118013	39306.1	180256	113688	127176	204630	162375	246701	224236	247945	220110	ko00564,ko00590,ko00591,ko00592,ko01100,ko04723,ko05231
ME0054499	T3_positive	LPA(21:0/0:0)	LPA 21:0	GP	甘油磷脂类	LPA	溶血磷脂酸	C24H49O7P	522.358	480.322	8.8512	[M+CH3CN+H]+	4.42228	3	0.8503	rp	-	17786810	HMDB0114741	-	C00681	4.88499e+07	5.03675e+07	3.97736e+07	7.66381e+07	3.61698e+07	5.9266e+07	3.7667e+07	4.68144e+07	5.86601e+07	4.44772e+07	4.29494e+07	4.28829e+07	3.84671e+07	4.38025e+07	4.1558e+07	3.80694e+07	3.38061e+07	4.35245e+07	4.02208e+07	4.00758e+07	4.03823e+07	3.97703e+07	ko00561,ko00564,ko01100,ko04072,ko04080,ko04540,ko04810,ko04975,ko04977,ko05200
ME0056679	T3_positive	[(2R)-2-(12-methyltetradecanoyloxy)-3-phosphonooxypropyl] 20-methylhenicosanoate	PA(i-22:0/a-15:0)	GP	甘油磷脂类	PA	磷脂酸	C40H79O8P	760.579	718.551	7.9778	[M+CH3CN+H]+	7.57312	3	0.8479	rp	-	131822560	HMDB0115904	-	-	2.45316e+07	2.94578e+07	3.57313e+07	3.20934e+07	2.50811e+07	3.33866e+07	1.55579e+07	2.11827e+07	2.18442e+07	2.85745e+07	4.16521e+07	2.85712e+07	2.41325e+07	2.90141e+07	2.68868e+07	3.36954e+07	3.60854e+07	1.95114e+07	8.6837e+06	1.80026e+07	1.61581e+07	1.63201e+07	-
ME0059517	T3_positive	PE-NMe(18:3(6Z,9Z,12Z)/22:2(13Z,16Z))	PE-NMe(18:3(6Z,9Z,12Z)/22:2(13Z,16Z))	GP	甘油磷脂类	PE	磷脂酰乙醇胺	C46H82NO8P	808.588	807.578	7.9905	[M+H]+	4.06884	3	0.8458	rp	-	131820327	HMDB0113214	-	C00350	1.46323e+07	7.5414e+06	5.36197e+06	2.96714e+06	5.72171e+06	3.66907e+06	2.73212e+06	9.25798e+06	1.84902e+07	2.65902e+06	5.73708e+06	5.05143e+06	3.19741e+06	7.79193e+06	3.43008e+06	5036769	8.54897e+06	6.26442e+06	1.04417e+07	1.14637e+07	1.06797e+07	8.04276e+06	ko00563,ko00564,ko01100,ko04136,ko04140,ko04723,ko05167
ME0056920	T3_positive	1-[(9Z)-hexadecenoyl]-2-[(11Z)-octadecenoyl]-sn-glycero-3-phosphocholine	PC(16:1(9Z)/18:1(11Z))	GP	甘油磷脂类	PC	磷脂酰胆碱	C42H80NO8P	780.556	757.562	8.814	[M+Na]+	5.43206	3	0.8452	rp	-	24778766	HMDB0008004	-	C00157	7.01105e+07	5.65461e+07	5.42426e+07	4.10365e+07	4.10086e+07	4.05948e+07	4.9807e+07	3.38761e+07	4.01947e+07	3.99557e+07	3.81657e+07	4.8475e+07	4.14255e+07	4.64355e+07	4.4813e+07	4.16746e+07	5.8142e+07	5.01395e+07	4.20149e+07	4.27281e+07	4.27123e+07	4.40001e+07	ko00564,ko00590,ko00591,ko00592,ko01100,ko04723,ko05231
ME0057216	T3_positive	1-(11Z-eicosenoyl)-2-(9Z-hexadecenoyl)-glycero-3-phosphocholine	PC(20:1(11Z)/16:1(9Z))	GP	甘油磷脂类	PC	磷脂酰胆碱	C44H84NO8P	786.597	785.593	7.9566	[M+H]+	5.03432	3	0.844	rp	-	52923103	HMDB0008299	-	C00157	3.36687e+07	3.56287e+06	2.52696e+06	2.08753e+07	3.82861e+07	4.78513e+07	3.5445e+07	4.62507e+07	4.5627e+07	4.74673e+07	4.01111e+07	1.14246e+08	4.71951e+07	4.95065e+07	5.16507e+07	5.44133e+07	5.53867e+07	1.69239e+08	3.06714e+07	3.66554e+07	3.82774e+07	4.03287e+07	ko00564,ko00590,ko00591,ko00592,ko01100,ko04723,ko05231
ME0012955	T3_positive	1-Palmitoyl-2-arachidonoyl-sn-glycero-3-phosphoglycerol	1-棕榈酰-2-花生四烯酰-sn-甘油-3-磷酸甘油	GP	甘油磷脂类	PG	磷脂酰甘油	C42H75O10P	793.511	770.51	7.7756	[M+Na]+	14.5054	3	0.8418	rp	-	46891843	HMDB0010580	-	C00344	5.36516e+06	4697780	4.26668e+06	3.87129e+06	2.8286e+06	2.36066e+06	3.96348e+06	3.78069e+06	4.21045e+06	3.61239e+06	2.37352e+06	2.87429e+06	2.67478e+06	3.32519e+06	2.22965e+06	1.72175e+06	2.23876e+06	1.69622e+06	3.53283e+06	3.51382e+06	3.15914e+06	3.11238e+06	ko00564,ko01100
ME0106507	T3_positive	Histidine	组氨酸	Amino acid and Its metabolites	氨基酸及其代谢物	Amino acids	氨基酸	C6H9N3O2	156.077	155.07	0.7612	[M+H]+	0.7	3	0.8355	rp	-	773	HMDB0250763	-	C00768	2.35529e+07	2.86442e+07	2.90069e+07	2.82198e+07	2.8493e+07	3.02408e+07	2.6599e+07	2.44786e+07	2.59317e+07	2.44532e+07	2.6563e+07	2.30177e+07	3.07888e+07	2.99975e+07	2.74987e+07	2.56961e+07	2.43019e+07	2.38687e+07	2.81011e+07	2.81127e+07	2.80947e+07	2.80054e+07	-
ME0118547	T3_positive	3-Pyridinemethanol	3-吡啶甲醇	Alcohol and amines	醇、胺类	Alcohols	醇类	C6H7NO	110.06	109.053	9.2989	[M+H]+	0.6	3	0.8307	rp	-	7510	HMDB0245980	-	-	2.70211e+07	2.15942e+07	1.30488e+07	5.59078e+06	7.82867e+06	2.7918e+07	1.2519e+07	2.75034e+07	4.41751e+06	2.63367e+07	2.15761e+07	2.40037e+07	5.06415e+06	2.37869e+07	1.25164e+07	2.25646e+07	2.22809e+07	1.02153e+07	1.88511e+07	1.71698e+07	1.87684e+07	1.86477e+07	-
ME0057219	T3_positive	1-(11Z-eicosenoyl)-2-(9Z-octadecenoyl)-glycero-3-phosphocholine	PC(20:1(11Z)/18:1(9Z))	GP	甘油磷脂类	PC	磷脂酰胆碱	C46H88NO8P	836.611	813.625	7.5856	[M+Na]+	3.29901	3	0.8253	rp	-	52923113	HMDB0008302	-	C00157	623217	1.07974e+06	1.80288e+06	2.62057e+06	4.69472e+06	2.88039e+06	4.32554e+06	2.03145e+06	1.78875e+06	5.73946e+06	3.60917e+06	6.20572e+06	7.75672e+06	3.33654e+06	4.458e+06	3.5683e+06	1.93595e+06	2.85643e+06	3.77985e+06	3.42771e+06	3.98162e+06	3.77913e+06	ko00564,ko00590,ko00591,ko00592,ko01100,ko04723,ko05231
ME0057029	T3_positive	PC(18:1(9Z)/20:3(8Z,11Z,14Z))	PC(18:1(9Z)/20:3(8Z,11Z,14Z))	GP	甘油磷脂类	PC	磷脂酰胆碱	C46H84NO8P	810.604	809.593	7.5481	[M+H]+	4.1204	3	0.8232	rp	-	52922697	HMDB0008113	-	C00157	7.0511e+07	9.47591e+07	5.39127e+07	2.302e+08	5.40919e+07	7.91332e+07	1.04071e+08	8.92495e+07	5.40953e+07	5.11125e+07	8.15163e+07	1.10971e+08	5.1103e+07	6.2854e+07	6.05144e+07	3.77266e+07	1.36238e+08	4.78573e+07	7.35868e+07	6.98506e+07	73787781	7.46912e+07	ko00564,ko00590,ko00591,ko00592,ko01100,ko04723,ko05231
ME0057259	T3_positive	PC(20:2(11Z,14Z)/20:2(11Z,14Z))	PC(20:2(11Z,14Z)/20:2(11Z,14Z))	GP	甘油磷脂类	PC	磷脂酰胆碱	C48H88NO8P	802.598	837.625	8.8765	[M+H-2H2O]+	15.3997	3	0.8231	rp	-	52923191	HMDB0008342	-	C00157	1.78722e+06	1.79602e+06	2.38031e+06	2.44597e+06	1.53068e+06	1.65513e+06	843312	2.61851e+06	960667	2.32199e+06	1.26842e+06	1.33214e+06	2.60084e+06	2.32499e+06	3.44032e+06	3.04801e+06	428578	1.25463e+06	1.41679e+06	1.28983e+06	1.05153e+06	1.36507e+06	ko00564,ko00590,ko00591,ko00592,ko01100,ko04723,ko05231
ME0056671	T3_positive	[(2R)-2-heptadecanoyloxy-3-phosphonooxypropyl] 20-methylhenicosanoate	PA(i-22:0/17:0)	GP	甘油磷脂类	PA	磷脂酸	C42H83O8P	810.603	746.583	6.2277	[M+CH3CN+Na]+	6.21763	3	0.8213	rp	-	131822552	HMDB0115896	-	-	2.26509e+08	1.00769e+06	1.01105e+08	1.79627e+08	1.38539e+08	2.39065e+08	2.31034e+08	2.3938e+08	3.98997e+08	3.6835e+08	1.72908e+08	2.011e+08	2.31845e+08	1.51434e+08	1.49537e+08	1.75161e+08	1.53944e+08	1.1111e+08	1.77584e+08	1.71889e+08	1.79788e+08	1.82103e+08	-
ME0056927	T3_positive	1-(9Z-hexadecenoyl)-2-(11Z-eicosenoyl)-glycero-3-phosphocholine	PC(16:1(9Z)/20:1(11Z))	GP	甘油磷脂类	PC	磷脂酰胆碱	C44H84NO8P	786.597	785.593	7.5481	[M+H]+	5.28858	3	0.8096	rp	-	52922459	HMDB0008011	-	C00157	1.03361e+06	1.09718e+07	3.4469e+06	2.77682e+06	3.30841e+07	3.76673e+07	7.6751e+07	6.11277e+07	4.59765e+07	5.02075e+07	43745825	3.84936e+07	5.44768e+07	4.82298e+07	4.50359e+07	4.33773e+07	1.84186e+08	4.68513e+07	50303038	5.58505e+07	5.70845e+07	5.59228e+07	ko00564,ko00590,ko00591,ko00592,ko01100,ko04723,ko05231
ME0056523	T3_positive	[(2R)-3-phosphonooxy-2-tetradecanoyloxypropyl] 22-methyltetracosanoate	PA(a-25:0/14:0)	GP	甘油磷脂类	PA	磷脂酸	C42H83O8P	791.558	746.583	6.2153	[M-H+2Na]+	4.97755	3	0.8075	rp	-	131822404	HMDB0115748	-	-	3.02657e+06	1.28167e+06	1.19364e+06	2.02869e+06	1.54376e+06	1.84314e+06	2.71291e+06	2.16884e+06	3.75544e+06	838818	1.02066e+06	729592	1.61516e+06	967148	1.59794e+06	1.13126e+06	1.34882e+06	3.57371e+06	1.18574e+06	1.41493e+06	1.32356e+06	1.3204e+06	-
ME0059508	T3_positive	PE-NMe(18:3(6Z,9Z,12Z)/20:1(11Z))	PE-NMe(18:3(6Z,9Z,12Z)/20:1(11Z))	GP	甘油磷脂类	PE	磷脂酰乙醇胺	C44H80NO8P	782.574	781.562	7.5481	[M+H]+	5.29027	3	0.8055	rp	-	131820318	HMDB0113205	-	C00350	3.35457e+08	2.47092e+08	4.20554e+08	3.91058e+07	2.07947e+08	3.39252e+07	3.50543e+08	7.92134e+07	3.95011e+07	6.3565e+07	1.09694e+08	5.76618e+07	4.79944e+07	2.93644e+07	1.03999e+08	2.28133e+08	6.87162e+07	6.82966e+07	8.62243e+07	6.30169e+07	6.969e+07	7.72502e+07	ko00563,ko00564,ko01100,ko04136,ko04140,ko04723,ko05167
ME0161229	T3_positive	[3-[Hydroxy-[2-(methylamino)ethoxy]phosphoryl]oxy-2-octadecanoyloxypropyl] octadecanoate	PE-NMe(18:0/18:0)	GL	甘油脂类	DG	甘油二酯	C42H84NO8P	762.598	761.593	6.5929	[M+H]+	3.88145	3	0.8042	rp	-	9547030	HMDB0112975	-	C00641	1.51994e+07	2.31934e+07	3.06225e+06	1.05624e+07	7.25424e+07	8.60317e+07	7.23712e+07	6.39729e+07	1.45803e+07	3.06451e+07	2.25096e+07	2.82453e+07	1.18513e+08	3.38655e+07	1.16131e+08	3.09665e+07	7.73184e+07	4.65338e+07	4.48008e+07	6.73521e+07	7.23706e+07	6.10138e+07	ko00561,ko00562,ko00564,ko01100,ko04070,ko04730
ME0125180	T3_positive	5-[3-[4-(6,8-Dihydroxy-1,3-dimethyl-1,2,3,4-tetrahydroisoquinolin-5-yl)-1-hydroxy-8-methoxy-6-methylnaphthalen-2-yl]-4-hydroxy-5-methoxy-7-methylnaphthalen-1-yl]-1,3-dimethyl-1,2,3,4-tetrahydroisoquinoline-6,8-diol	Michellamine B	Heterocyclic compounds	杂环化合物	Heterocyclic compounds	杂环化合物	C46H48N2O8	757.358	756.341	3.8812	[M+H]+	12.8475	3	0.8018	rp	-	4185	HMDB0242626	-	-	1.55098e+07	1.69505e+07	1.79549e+07	2.10552e+07	1.68485e+07	1.54421e+07	1.49145e+07	1.74743e+07	17494745	1.78135e+07	1.25782e+07	1.51563e+07	1.68995e+07	1.42638e+07	1.22269e+07	1.27998e+07	1.27092e+07	1.12469e+07	1.45969e+07	1.43271e+07	1.45766e+07	1.42565e+07	-
ME0056966	T3_positive	PC(18:0/20:5(5Z,8Z,11Z,14Z,17Z))	PC（18：0/20：5（5Z，8Z，11Z，14Z，17Z））	GP	甘油磷脂类	PC	磷脂酰胆碱	C46H82NO8P	846.546	807.578	8.8512	[M+K]+	5.42206	3	0.7937	rp	-	24778860	HMDB0008050	-	C00157	5.12325e+06	4.98739e+06	4.54453e+06	4.0225e+06	3.02735e+06	2.04681e+06	1.72517e+06	4.85616e+06	4.78332e+06	1.14379e+06	4.58214e+06	4.9047e+06	3.03648e+06	3341854	2.37924e+06	2.70726e+06	2.64722e+06	2.82406e+06	3.89112e+06	2.34514e+06	3.57382e+06	3.65282e+06	ko00564,ko00590,ko00591,ko00592,ko01100,ko04723,ko05231
ME0013615	T3_positive	1-octadecanoyl-2-(9Z-octadecenoyl)-sn-glycero-3-phosphoserine	2-油酰基-1-硬脂酰基-sn-甘油-3-磷酸丝氨酸	GP	甘油磷脂类	PC	磷脂酰胆碱	C42H80NO10P	790.554	789.552	8.8642	[M+H]+	6.059	3	0.7905	rp	-	9547087	HMDB0010163	-	C00157	1.72994e+07	1.75854e+07	1.30826e+07	1.33152e+07	4.04223e+06	1.39064e+07	1.35998e+07	1.14503e+07	1.36514e+07	1.10828e+07	7.69583e+06	8.15568e+06	1.16295e+07	1.36316e+07	1.38846e+07	1.06732e+07	1.25896e+07	1.59477e+07	8.29662e+06	8.86282e+06	9.48717e+06	8.91352e+06	ko00564,ko00590,ko00591,ko00592,ko01100,ko04723,ko05231
ME0056698	T3_positive	[(2R)-3-phosphonooxy-2-tetradecanoyloxypropyl] 22-methyltricosanoate	PA(i-24:0/14:0)	GP	甘油磷脂类	PA	磷脂酸	C41H81O8P	755.548	732.567	7.7756	[M+Na]+	10.8662	3	0.7902	rp	-	131822579	HMDB0115923	-	-	221680	506751	714592	1.15664e+06	348718	231092	1.12082e+06	1.1901e+06	1.75262e+06	1.22573e+06	463343	220108	955500	1.06218e+06	470524	1.38332e+06	382000	788238	640404	685577	674260	626528	-
MEDP0638	T3_positive	LPE(16:1/0:0)	LPE(16:1/0:0)	GP	甘油磷脂类	PE	磷脂酰乙醇胺	C21H42NO7P	452.277	451.27	6.6688	[M+H]+	0.464317	3	0.7895	rp	-	52925129	HMDB0011504	-	C00350	2.27798e+06	1.76615e+06	675266	1.90749e+06	1.70942e+06	1.1936e+06	1.42698e+06	4.62046e+06	2.58965e+06	1.41166e+06	1.8945e+06	2.83202e+06	1.36494e+06	1377492	907109	1.93023e+06	1.05862e+06	2.73913e+06	2.03364e+06	2.06824e+06	2.05772e+06	2.08283e+06	ko00563,ko00564,ko01100,ko04136,ko04140,ko04723,ko05167
ME0194061	T3_positive	1-(Ammoniomethyl)cycloheaxaneacetate	1-(氨甲基)环己烷乙酸酯	Heterocyclic compounds	杂环化合物	Heterocyclic compounds	杂环化合物	C9H17NO2	194.106	171.126	2.4051	[M+Na]+	24.075	3	0.7857	rp	-	6919078	HMDB0005015	-	-	1.87262e+07	1.41491e+07	1.81165e+07	1.61196e+07	1.5799e+07	1.48792e+07	1.32155e+07	1.76346e+07	1.54988e+07	1.66315e+07	1.51255e+07	1.38754e+07	1.39905e+07	1.39943e+07	1.53494e+07	1.64421e+07	1.44243e+07	1.83799e+07	1.50442e+07	1.49596e+07	1.49502e+07	1.50445e+07	-
ME0012940	T3_positive	1-Oleoyl-2-myristoyl-sn-glycero-3-phosphocholine	1-油酰基-2-肉豆蔻酰基-sn-甘油-3-磷酸胆碱	GP	甘油磷脂类	PC	磷脂酰胆碱	C40H78NO8P	714.535	731.547	8.7888	[M+H-H2O]+	11.9097	3	0.7836	rp	-	24778931	HMDB0008097	-	C00157	1.41456e+06	1332277	1.57732e+06	1.84241e+06	1.51667e+06	2.13237e+06	2.65173e+06	1.53581e+06	1.21643e+06	2.25537e+06	1.13912e+06	1.42414e+06	1.81809e+06	1.58298e+06	2.19508e+06	1.43111e+06	2.56582e+06	1.27015e+06	1.56876e+06	1.63648e+06	1.36318e+06	1.49678e+06	ko00564,ko00590,ko00591,ko00592,ko01100,ko04723,ko05231
ME0013157	T3_positive	Carnitine C9:0	肉碱 C9:0	FA	脂肪酰类	CAR	酰基肉碱	C16H31NO4	319.266	301.225	5.5223	[M+NH4]+	17.475	3	0.7788	rp	-	53477823	HMDB0006320	-	-	2.90364e+06	2.42302e+06	2.96089e+06	2.49968e+06	2.41618e+06	2.30462e+06	2.42743e+06	2.72811e+06	2.55247e+06	2.65906e+06	2.62246e+06	2.4802e+06	2.45159e+06	2.72995e+06	2.70154e+06	2.48837e+06	2.64804e+06	2.76388e+06	2.56734e+06	2.59283e+06	2.59006e+06	2.56861e+06	-
ME0059480	T3_positive	PE-NMe(18:2(9Z,12Z)/20:2(11Z,14Z))	PE-NMe(18:2(9Z,12Z)/20:2(11Z,14Z))	GP	甘油磷脂类	PE	磷脂酰乙醇胺	C44H80NO8P	782.573	781.562	7.2447	[M+H]+	5.16248	3	0.7784	rp	-	131820291	HMDB0113178	-	C00350	2.72044e+08	1.31032e+08	330595822	2.01971e+08	1.57271e+08	1.18142e+08	1.2633e+08	3.2302e+08	3.37246e+08	3.02844e+08	8.14993e+07	7.65426e+08	2.54137e+08	6.82932e+08	1.44395e+08	4.58501e+08	2.47835e+08	2.00889e+08	2.18115e+08	2.3138e+08	1.85921e+08	2.16602e+08	ko00563,ko00564,ko01100,ko04136,ko04140,ko04723,ko05167
ME0151857	T3_positive	ISOPRENE	异戊二烯	Others	其他	Hydrocarbon derivatives	烃衍生物	C5H8	86.0968	68.0626	5.3327	[M+NH4]+	0.75	3	0.7782	rp	-	6557	HMDB0253673	-	C16521	1.69676e+07	1.20568e+07	1.15475e+07	1.85994e+07	1.67083e+07	2.02879e+07	1.77493e+07	1.7354e+07	1.58411e+07	1.84307e+07	1.01753e+08	1.38179e+07	2.65418e+07	15199127	1.50136e+07	1.4354e+07	1.17305e+07	1.75481e+07	1.05705e+07	10535019	1.00535e+07	9.91738e+06	ko00900
ME0057102	T3_positive	PC(18:3(6Z,9Z,12Z)/22:2(13Z,16Z))	PC(18:3(6Z,9Z,12Z)/22:2(13Z,16Z))	GP	甘油磷脂类	PC	磷脂酰胆碱	C48H86NO8P	874.579	835.609	8.8512	[M+K]+	7.53511	3	0.7773	rp	-	52922815	HMDB0008185	-	C00157	3.2018e+06	2519611	2.83733e+06	3.82109e+06	3.01549e+06	3.88448e+06	3.6924e+06	3.76181e+06	737916	1.50461e+06	2.43989e+06	4.4604e+06	1.20537e+06	3.83306e+06	2.41115e+06	2.27852e+06	992114	3.06844e+06	2.80391e+06	2.3694e+06	3.07067e+06	2.87161e+06	ko00564,ko00590,ko00591,ko00592,ko01100,ko04723,ko05231
ME0057183	T3_positive	1-eicosanoyl-2-(9Z-hexadecenoyl)-glycero-3-phosphocholine	PC(20:0/16:1(9Z))	GP	甘油磷脂类	PC	磷脂酰胆碱	C44H86NO8P	788.613	787.609	7.5356	[M+H]+	4.83125	3	0.7742	rp	-	52923059	HMDB0008266	-	C00157	1.08659e+06	3.24621e+06	8.31808e+06	3.74704e+06	1.09243e+07	5.81021e+06	2.88052e+06	8.28959e+06	1.02483e+07	7.21165e+06	5.16618e+06	9.00078e+06	8.73307e+06	8.71733e+06	1.00022e+07	7.97986e+06	3.11683e+07	5.60356e+06	9.99913e+06	9.61856e+06	1.0349e+07	1.02281e+07	ko00564,ko00590,ko00591,ko00592,ko01100,ko04723,ko05231
ME0052792	T3_positive	Stearic acid	硬脂酸(十八烷酸)	FA	脂肪酰类	FFA	游离脂肪酸	C18H36O2	302.305	284.272	6.6944	[M+NH4]+	1.325	3	0.7739	rp	-	5281	HMDB0000827	189	C01530	1.73839e+07	1.55423e+07	1.6141e+07	1.44855e+07	2.99042e+07	3.44942e+06	1.34582e+07	6.43119e+06	2.6638e+06	8.19177e+06	1.93346e+07	9.31957e+06	2.15982e+07	1.9873e+07	1.50901e+07	1.49058e+07	1.43083e+07	1.75925e+07	1.9233e+07	1.78606e+07	1.99115e+07	1.95082e+07	ko00061,ko01040,ko01100
ME0056854	T3_positive	1-pentadecanoyl-2-(9Z-octadecenoyl)-glycero-3-phosphocholine	PC(15:0/18:1(9Z))	GP	甘油磷脂类	PC	磷脂酰胆碱	C41H80NO8P	728.555	745.562	7.5356	[M+H-H2O]+	5.29813	3	0.7733	rp	-	52922312	HMDB0007939	-	C00157	2.74709e+06	1.90093e+06	1.52014e+06	1.82596e+06	1.36438e+06	1.28895e+06	1.69203e+06	1.47432e+06	1.39236e+06	1.27265e+06	1.28671e+06	1.01141e+06	1.0165e+06	1.00264e+06	1.21993e+06	933081	1.12139e+06	795541	1.91303e+06	1.99878e+06	1.6688e+06	1.90585e+06	ko00564,ko00590,ko00591,ko00592,ko01100,ko04723,ko05231
ME0129706	T3_positive	1,7-Bis(4-hydroxyphenyl)-5-methoxy-3-heptanone	1,7-双（4-羟基苯基)-5-甲氧基庚烷-3-酮	Aldehyde,Ketones,Esters	醛、酮、酯类	Ketones	酮类	C20H24O4	329.173	328.168	5.8381	[M+H]+	5.4	3	0.7722	rp	-	56776297	HMDB0138162	-	-	135436	189160	440276	636864	183100	491313	389428	336787	529290	1.03042e+06	811825	548301	823457	1.19832e+06	778864	237801	643787	534144	879397	882814	849089	907160	-
ME0104474	T3_positive	N-Acetylaminooctanoic acid	N-乙酰氨基辛酸	Organic acid and Its derivatives	有机酸及其衍生物	Organic acid and Its derivatives	有机酸及其衍生物	C10H19NO3	224.128	201.137	6.0837	[M+Na]+	4.775	3	0.7716	rp	-	95555	HMDB0059745	-	-	8.54578e+07	1.78662e+08	4.94583e+07	2.40268e+07	4.83257e+07	4.78818e+07	5.04528e+07	1.68089e+08	2.07728e+07	4.53555e+07	1.75528e+08	1.74741e+08	4.73222e+07	3.72411e+07	1.4993e+08	7.53207e+07	3.98829e+07	4.93636e+07	4.16957e+07	5.47784e+07	5.53229e+07	5.90366e+07	-
ME0124143	T3_positive	Fluphenazine sulfoxide	氟奋乃静亚砜	Heterocyclic compounds	杂环化合物	Heterocyclic compounds	杂环化合物	C22H26F3N3O2S	453.167	453.17	6.5432	[M+]+	5.9139	3	0.7704	rp	-	3036919	HMDB0252402	-	-	3.82118e+07	4.40216e+07	4.95465e+07	5.47797e+07	2.11449e+07	2.15858e+07	3.0689e+07	3.54999e+07	3.45915e+07	2.64837e+07	2.48714e+07	2.43134e+07	3.3307e+07	4.18673e+07	4.135e+07	25114585	4.05417e+07	2.94171e+07	4.77636e+07	4.67519e+07	4.46786e+07	4.49279e+07	-
ME0056969	T3_positive	1-octadecanoyl-2-(13Z,16Z-docosadienoyl)-glycero-3-phosphocholine	PC（18：0/22：2（13Z，16Z））	GP	甘油磷脂类	PC	磷脂酰胆碱	C48H92NO8P	888.658	841.656	8.3352	[M+HCOO+2H]+	11.7142	3	0.77	rp	-	52922667	HMDB0008053	-	C00157	5.68373e+07	5.24494e+07	6.36236e+07	6.71232e+07	4.89871e+07	6.05643e+07	5.15239e+07	4.12728e+07	7.49125e+07	6.483e+07	4.01499e+07	4.87916e+07	5.2835e+07	5.45313e+07	5.31105e+07	4.50648e+07	5.73886e+07	5.20209e+07	5.86125e+07	5.40412e+07	5.75451e+07	5.79873e+07	ko00564,ko00590,ko00591,ko00592,ko01100,ko04723,ko05231
ME0151666	T3_positive	Ile-Asp	异亮氨酰-天冬氨酸	Amino acid and Its metabolites	氨基酸及其代谢物	Small Peptide	小肽	C10H18N2O5	246.124	246.122	2.8191	[M+]+	6.075	3	0.7682	rp	-	14304554	HMDB0028903	23843	-	5.24343e+06	6.76314e+06	1.23687e+07	7.96799e+06	7.35927e+06	1.04474e+07	1.03621e+07	9.41886e+06	8.10574e+06	8.44802e+06	8.86573e+06	1.43739e+07	1.08988e+07	8.7267e+06	1.16334e+07	5.50744e+06	8.85371e+06	9.23718e+06	1.07827e+07	1.08701e+07	1.10969e+07	1.1295e+07	-
ME0005354	T3_positive	5-(14-Heneicosenyl)-1,3-benzenediol	5-(14-Heneicosenyl)-1,3-苯二醇	Benzene and substituted derivatives	苯及其衍生物	Phenolics	苯酚类	C27H46O2	403.361	402.35	7.8846	[M+H]+	8.47884	3	0.7669	rp	-	131752739	HMDB0039869	-	-	1.14866e+08	6.53939e+07	5.38997e+07	4.67554e+07	4.41267e+07	4.51991e+07	2.16701e+08	5.58797e+07	4.92418e+07	4.5884e+07	4.28878e+07	4.03147e+07	3.14504e+07	3.05021e+07	4.20154e+07	2.25063e+07	3.12865e+07	3.00429e+07	4.48385e+07	4.55347e+07	4.39084e+07	4.14321e+07	-
ME0009030	T3_positive	N-Desmethyl tapentadol	N-去甲基他喷他多	Benzene and substituted derivatives	苯及其衍生物	Benzene and substituted derivatives	苯及其衍生物	C13H21NO	207.159	207.162	4.6007	[M+]+	7.525	3	0.7651	rp	-	71159880	HMDB0060611	-	-	454212	370039	60909.3	557212	138562	651719	617423	155040	1.26012e+06	139996	335266	1.23516e+06	852196	378204	136926	201749	514368	608394	689009	730182	724351	666931	-
ME0110483	T3_positive	(3R,4S)-3-acetamido-4-(diaminomethylideneamino)-2-[(1R,2R)-1,2,3-trihydroxypropyl]-3,4-dihydro-2H-pyran-6-carboxylic acid	(3R,4S)-3-acetamido-4-(二氨基亚甲基氨基)-2-[(1R,2R)-1,2,3-三羟丙基]-3,4-二氢-2H-吡喃-6-羧酸	Heterocyclic compounds	杂环化合物	Heterocyclic compounds	杂环化合物	C12H20N4O7	332.134	332.133	2.0603	[M+]+	2.5	3	0.7646	rp	-	58753595	HMDB0014698	-	-	686719	375029	145001	254306	232098	191099	461671	527438	348705	85399.7	608985	94610.5	56345.6	619479	365808	882313	894693	208016	335184	327731	345164	299451	-
ME0014650	T3_positive	5,8,11,14-Eicosatetraynoic acid	5,8,11,14-二十碳四丁酸	Organic acid and Its derivatives	有机酸及其衍生物	Organic acid and Its derivatives	有机酸及其衍生物	C20H24O2	319.165	296.178	3.4048	[M+Na]+	4.075	3	0.762	rp	-	1780	HMDB0252124	-	-	783952	2.55045e+06	3.38085e+06	1.36671e+06	2.76824e+06	4.30357e+06	2.43369e+06	1.09515e+06	2.61755e+06	1.23346e+06	2.47132e+06	4.92061e+06	1.7534e+06	1.18267e+06	1.94238e+06	1.12816e+06	5.79427e+06	1.17008e+06	2.51169e+06	2.58153e+06	2.56343e+06	2.67193e+06	-
ME0123736	T3_positive	Disopyramide	丙吡胺	Alcohol and amines	醇、胺类	Amines	胺类	C21H29N3O	362.217	339.231	3.0055	[M+Na]+	8.9	3	0.7607	rp	-	3114	HMDB0014425	2342	C06965	2.43835e+06	1.90298e+06	1.28951e+06	5.73639e+06	1.72422e+06	751341	539120	656200	841074	145889	790075	638208	1.10694e+06	1.34655e+06	491077	4.00433e+06	228896	111617	495219	309917	505562	515978	-
ME0001193	T3_positive	1-(4-Methoxyphenyl)-4-methylpentan-3-ol	1-(4-甲氧基苯基)-4-甲基-3-戊醇	Benzene and substituted derivatives	苯及其衍生物	Phenolics	苯酚类	C13H20O2	226.18	208.146	5.3588	[M+NH4]+	0.425	3	0.7571	rp	-	64513944	HMDB0132947	-	-	5.7574e+07	4.6101e+07	5.51435e+07	3.64395e+07	4.99312e+07	1.22884e+08	43658960	4.81751e+07	64195385	5.3592e+07	5.86116e+07	6.00074e+07	7.69559e+07	5.71418e+07	5.19963e+07	4.43949e+07	7.22723e+07	5.98956e+07	5.17672e+07	5.21099e+07	5.21428e+07	5.24421e+07	-
ME0109217	T3_positive	Phenylbutyrylglutamine	苯基丁酰谷氨酰胺	Alcohol and amines	醇、胺类	Amines	胺类	C15H20N2O4	315.133	292.142	5.0044	[M+Na]+	3.725	3	0.7568	rp	-	9943917	HMDB0011687	-	-	876938	847111	2.05797e+06	1.2446e+06	535420	524390	423590	1.62603e+06	669094	1.44637e+06	930092	932425	456073	48022.8	1.24901e+06	1.9551e+06	664006	1.23459e+06	753830	760526	777146	779316	-
ME0111242	T3_positive	N-(2-Hydroxyethyl)hexadec-9-enamide	N-(2-羟乙基)hexadec-9-enamide	Alcohol and amines	醇、胺类	Amines	胺类	C18H35NO2	262.252	297.267	6.2153	[M+H-2H2O]+	2.2	3	0.7563	rp	-	54428293	HMDB0013648	46564	-	9.16593e+06	1.31545e+07	1.28195e+07	1.51176e+07	2.08049e+07	2.19622e+07	1.63925e+07	1.34281e+07	25577879	1.74578e+07	1.45303e+07	1.64248e+07	1.29342e+07	1.30534e+07	1.40256e+07	1.81246e+07	1.42023e+07	2.22342e+07	1.54801e+07	1.54245e+07	1.53592e+07	1.54676e+07	-
ME0059537	T3_positive	PE-NMe(18:3(9Z,12Z,15Z)/20:1(11Z))	PE-NMe(18:3(9Z,12Z,15Z)/20:1(11Z))	GP	甘油磷脂类	PE	磷脂酰乙醇胺	C44H80NO8P	782.573	781.562	6.9567	[M+H]+	4.65134	3	0.7554	rp	-	131820347	HMDB0113234	-	C00350	207726129	1.07774e+08	7.54394e+07	6.09871e+07	8.05756e+07	6.87804e+07	7.16822e+07	1.10631e+08	1.32314e+08	5.18301e+07	6.56888e+07	3.35888e+07	9.8407e+07	2.65542e+07	1.19529e+08	1.12564e+08	1.18125e+08	1.25667e+08	1.60281e+08	1.66786e+08	1.58143e+08	1.05036e+08	ko00563,ko00564,ko01100,ko04136,ko04140,ko04723,ko05167
ME0148479	T3_positive	Digoxigenin bisdigitoxoside	地高辛双地黄苷	Steroids	甾体	Steroid	甾体	C35H54O11	673.341	650.367	3.8434	[M+Na]+	22.1428	3	0.7526	rp	-	92999	HMDB0060818	-	-	1.90284e+07	1.81854e+07	1.81316e+07	3.13713e+07	2.30208e+07	2.00312e+07	2.01388e+07	2.41208e+07	3.05946e+07	2.42064e+07	1.70722e+07	1.98686e+07	1.94299e+07	1.90938e+07	1.52341e+07	1.48959e+07	1.60926e+07	1.46219e+07	1.76586e+07	1.73464e+07	1.76564e+07	1.71458e+07	-
ME0050103	T3_positive	1,2-Dioleoyl-sn-glycerol	1,2-二油酰基-sn-甘油	GL	甘油脂类	DG	甘油二酯	C39H72O5	603.536	620.538	6.4803	[M+H-H2O]+	1.85573	3	0.7506	rp	-	9543716	HMDB0007218	-	C00641	1.07562e+07	1.6254e+07	7979229	9.90798e+06	5.53914e+06	6.726e+06	7.05392e+06	1.20796e+07	1.36947e+07	9.69191e+06	6.05794e+06	8.57928e+06	3.54725e+06	2.10107e+06	3.43233e+06	2.37565e+06	4.53185e+06	1.67827e+06	5.02743e+06	5.39063e+06	4.46303e+06	5.29153e+06	ko00561,ko00562,ko00564,ko01100,ko04070,ko04730
ME0127157	T3_positive	1-(Methylsulfinyl)propyl 1-propenyl disulfide	1-(甲基亚磺酰基)丙基1-丙烯基二硫化物	Others	其他	Others	其他	C7H14OS3	210.021	210.021	4.686	[M+]+	2.8	3	0.7457	rp	-	14704628	HMDB0033058	-	-	1.23207e+06	1.71011e+06	1.79934e+06	724788	1.59062e+06	1.15042e+06	1.40936e+06	1.72555e+06	1.31787e+06	1.55247e+06	1.59295e+06	1.56486e+06	1.60155e+06	1.69628e+06	1.43068e+06	1.55719e+06	1.64691e+06	742713	1.52355e+06	1.53426e+06	1.50893e+06	1.50976e+06	-
ME0123396	T3_positive	Clopidol	氯吡多	Heterocyclic compounds	杂环化合物	Heterocyclic compounds	杂环化合物	C7H7Cl2NO	173.985	190.99	9.1398	[M+H-H2O]+	5.675	3	0.7446	rp	-	18087	HMDB0250359	-	-	99837.8	169163	391747	424746	331459	1.01676e+06	338690	347950	215159	596496	847582	580934	393637	576022	376250	748583	643111	608702	523908	582187	565806	553609	-
ME0113642	T3_positive	6-{[3-(2,3-dihydroxyphenyl)propanoyl]oxy}-3,4,5-trihydroxyoxane-2-carboxylic acid	6-{[3-(2，3-二羟基苯基）丙酰基]氧基}-3，4，5-三羟基氧烷-2-羧酸	Organic acid and Its derivatives	有机酸及其衍生物	Organic acid and Its derivatives	有机酸及其衍生物	C15H18O10	376.123	358.09	2.09	[M+NH4]+	2.5	3	0.7441	rp	-	131837846	HMDB0134098	-	-	379553	288391	823301	196445	752361	1.1157e+06	527629	779297	809003	371920	953231	650427	423634	455186	349299	449344	500198	365430	498599	419726	502692	522477	-
ME0015862	T3_positive	1-O-Hexadecyl-2-arachidonoyl-sn-glycero-3-phosphocholine	1-O-Hexadecyl-2-arachidonoyl-sn-glycero-3-phosphocholine	Benzene and substituted derivatives	苯及其衍生物	Benzene and substituted derivatives	苯及其衍生物	C44H82NO7P	790.554	767.583	6.2153	[M+Na]+	22.5027	3	0.7422	rp	-	6443139	HMDB0304650	-	-	2.76914e+06	6.5925e+06	4.65794e+06	4.98314e+06	1.28593e+06	4.26595e+06	3.78991e+06	4.30775e+06	4.11909e+06	4.85977e+06	5.4001e+06	5.03339e+06	3.16232e+06	2.67154e+06	2.96187e+06	2.50002e+06	3.1726e+06	3.75259e+06	4.29017e+06	4.39459e+06	4.26816e+06	3.7625e+06	-
ME0056784	T3_positive	1-Myristoyl-2-palmitoyl-sn-glycero-3-phosphocholine	1-肉豆蔻酰基-2-棕榈酰基-sn-甘油-3-磷酸胆碱	GP	甘油磷脂类	PC	磷脂酰胆碱	C38H76NO8P	688.523	705.531	7.2696	[M+H-H2O]+	7.20378	3	0.7416	rp	-	129657	HMDB0007869	-	C00157	2.41085e+06	2.29864e+06	2.50696e+06	2.76448e+06	2.51339e+06	2.48497e+06	3.14824e+06	2.3436e+06	2.66892e+06	2.57963e+06	1.74662e+06	2.09175e+06	1.84468e+06	2.94845e+06	1.92474e+06	1.78869e+06	1.79907e+06	1.31853e+06	2601040	2.56578e+06	2.15841e+06	2.60463e+06	ko00564,ko00590,ko00591,ko00592,ko01100,ko04723,ko05231
ME0009064	T3_positive	Etilamfetamine	依拉非他明	Benzene and substituted derivatives	苯及其衍生物	Benzene and substituted derivatives	苯及其衍生物	C11H17N	163.133	163.136	9.6099	[M+]+	7.25	3	0.7407	rp	-	9982	HMDB0252099	-	-	4.51486e+06	1.96301e+06	2.10546e+06	4.56242e+06	1.35882e+07	1.90969e+06	2.44282e+06	4.0548e+06	2.53605e+06	9.92245e+06	4.76393e+06	2.9617e+06	1.00438e+07	1.63919e+07	1.73832e+06	2.00236e+06	1.60862e+07	3.8936e+06	8.70131e+06	6.78018e+06	8.84764e+06	9.21654e+06	-
ME0005898	T3_positive	10,10-Bis(pyridin-4-ylmethyl)anthracen-9-one	10,10-Bis(pyridin-4-ylmethyl)anthracen-9-one	Benzene and substituted derivatives	苯及其衍生物	Benzene and substituted derivatives	苯及其衍生物	C26H20N2O	394.187	376.158	6.3042	[M+NH4]+	12.15	3	0.7367	rp	-	656732	HMDB0259926	-	C13779	9.05693e+06	1.19188e+07	9.34896e+06	1.09442e+07	3.95047e+06	1.40277e+07	1.15983e+07	1.31174e+07	7.28653e+06	4.00706e+06	344489	2.13766e+06	1.2728e+07	6.58535e+06	1.13168e+07	8.67901e+06	1.05858e+07	9.97919e+06	6219902	5.20762e+06	5.87906e+06	6.027e+06	-
ME0109997	T3_positive	1H-Indole-2-carboxylic acid, 1-[(2S)-2-[[(1S)-1-(ethoxycarbonyl)-3-phenylpropyl]amino]-1-oxopropyl]octahydro-, (2S,3aR,7aS)-	1H-吲哚-2-羧酸，1-[(2S)-2-[[(1S)-1-(乙氧基羰基)-3-苯丙基]氨基]-1-氧代丙基]八氢-，(2S,3aR,7aS )-	Amino acid and Its metabolites	氨基酸及其代谢物	Amino acid derivatives	氨基酸衍生物	C24H34N2O5	430.243	430.247	4.0712	[M+]+	6.6706	3	0.7358	rp	-	13069290	HMDB0014660	-	-	4.34465e+06	4.29906e+06	1.16937e+06	847514	2.51381e+06	3.70288e+06	3.01928e+06	3.8617e+06	3.20327e+06	2.6308e+06	3.91925e+06	2.31117e+06	2.96717e+06	4.32495e+06	2.66621e+06	3.95859e+06	4.09931e+06	2.40348e+06	3.46745e+06	3.45526e+06	3.49937e+06	3.49716e+06	-
ME0007007	T3_positive	Ethenzamide	乙酰胺	Benzene and substituted derivatives	苯及其衍生物	Benzene and substituted derivatives	苯及其衍生物	C9H11NO2	204.044	165.079	9.4957	[M+K]+	5.3	3	0.733	rp	-	3282	HMDB0245110	-	-	4.84969e+06	2.2344e+07	1.16539e+07	2.9383e+07	3.56775e+07	3.57977e+07	2.70014e+07	7.30446e+06	7.12269e+06	2.69868e+07	3.39965e+07	3.41398e+07	3.76931e+07	3.04568e+07	3.52269e+07	3.51478e+07	1.20268e+07	4.3841e+06	1.41321e+07	2.08468e+07	1.95769e+07	21367887	-
ME0056902	T3_positive	1-hexadecanoyl-2-(13Z,16Z-docosadienoyl)-glycero-3-phosphocholine	PC(16:0/22:2(13Z,16Z))	GP	甘油磷脂类	PC	磷脂酰胆碱	C46H88NO8P	836.61	813.625	6.7194	[M+Na]+	4.49431	3	0.7319	rp	-	52922426	HMDB0007987	-	C00157	1.19708e+07	6.57336e+06	7.75214e+06	7.42159e+06	9.4076e+06	8.66414e+06	7.3764e+06	1.59864e+07	8.17389e+06	9.72555e+06	5.85284e+06	6.49396e+06	1.16181e+07	7.05337e+06	4.13033e+07	1.38498e+07	4.80803e+06	3.0354e+06	2.29638e+07	2.52145e+07	2.68734e+07	2.75171e+07	ko00564,ko00590,ko00591,ko00592,ko01100,ko04723,ko05231
ME0003979	T3_positive	3-Ethylphenol	3-乙基苯酚	Benzene and substituted derivatives	苯及其衍生物	Phenolics	苯酚类	C8H10O	122.071	122.073	1.2756	[M+]+	3.175	3	0.7316	rp	-	12101	HMDB0059873	-	C14386	36179308	5.10872e+07	4.537e+07	6.54215e+07	5.6115e+07	7.94707e+07	3.46811e+07	4.69328e+07	8.61074e+07	5.31837e+07	5.97418e+07	6.65758e+07	3.14903e+07	2.70855e+07	5.33911e+07	3.7089e+07	5.27247e+07	5.30951e+07	4.63224e+07	4.64775e+07	4.67112e+07	46329501	-
ME0059295	T3_positive	PE-NMe(15:0/16:0)	PE-NMe(15:0/16:0)	GP	甘油磷脂类	PE	磷脂酰乙醇胺	C37H74NO8P	656.494	691.515	7.3713	[M+H-2H2O]+	10.6778	3	0.7314	rp	-	131820080	HMDB0112964	-	C00350	2.13463e+08	1.95816e+08	1.74022e+08	2.24942e+08	2.02534e+08	1.62272e+08	2.14522e+08	2.01143e+08	1.83612e+08	1.7823e+08	1.39586e+08	1.5366e+08	1.5347e+08	1.62703e+08	1.36637e+08	1.2132e+08	1.69957e+08	1.15526e+08	1.892e+08	1.82694e+08	1.61568e+08	1.83541e+08	ko00563,ko00564,ko01100,ko04136,ko04140,ko04723,ko05167
ME0114618	T3_positive	Iloperidone	伊潘立酮	Aldehyde,Ketones,Esters	醛、酮、酯类	Ketones	酮类	C24H27FN2O4	449.179	426.195	3.0686	[M+Na]+	13.3353	3	0.7308	rp	-	71360	HMDB0253402	-	-	177511	1.89579e+06	209509	2.55038e+06	1.98951e+06	1.9515e+06	579632	462719	3.05975e+06	1.58307e+06	482461	949239	514775	324005	515837	574717	652570	1.21835e+06	478432	471421	475025	440276	-
FDATP01419	T3_positive	Fosfosal	福斯福尔	Organic acid and Its derivatives	有机酸及其衍生物	Phosphoric acids	磷酸类化合物	C7H7O6P	200.997	217.998	1.2131	[M+H-H2O]+	4.675	3	0.7283	rp	-	3418	HMDB0252467	-	-	436877	3.7128e+06	2.79567e+06	4.94145e+06	9.00675e+06	6.28042e+06	4.0877e+06	3.84317e+06	7.04201e+06	3.83262e+06	2.81154e+06	4.11389e+06	2.2829e+06	2.91688e+06	5.54622e+06	3.87203e+06	7.18473e+06	6.27896e+06	2.82428e+06	3.81962e+06	4.2088e+06	3.80918e+06	-
ME0014756	T3_positive	5-ethyl-3-methoxybenzene-1,2,4-triol	5-乙基-3-甲氧基-1，2，4-苯三醇	Benzene and substituted derivatives	苯及其衍生物	Benzene and substituted derivatives	苯及其衍生物	C9H12O4	184.073	184.074	6.2091	[M+]+	0.35	3	0.7268	rp	-	131832071	HMDB0125597	-	-	2.39035e+07	4.24932e+07	2.97683e+07	2.01256e+07	1.68258e+07	1.4652e+07	1.22841e+07	1.56856e+07	1.12393e+07	1.77768e+07	3.25632e+07	1.87881e+07	1.90374e+07	1.69122e+07	3.36073e+07	9.0236e+07	6.16389e+07	1.70808e+07	2.24356e+07	2.15411e+07	1.74184e+07	2.13641e+07	-
ME0148098	T3_positive	Cys-Gln	半胱氨酸-谷酰氨	Amino acid and Its metabolites	氨基酸及其代谢物	Small Peptide	小肽	C8H15N3O4S	250.079	249.078	0.9237	[M+H]+	16.575	3	0.7267	rp	-	18218195	HMDB0028773	24035	-	8.3109e+07	9.35086e+07	6.64157e+07	6.86383e+07	6.63176e+07	6.70273e+07	1.05367e+08	9.09349e+07	7.38227e+07	8.09542e+07	8.16361e+07	7.26864e+07	1.01913e+08	1.10137e+08	8.50487e+07	9.90847e+07	7.27909e+07	6.7482e+07	9.37599e+07	9.30918e+07	9.32749e+07	9.04788e+07	-
ME0055599	T3_positive	1-Pentadecanoyl-2-docosanoyl-glycero-3-phosphate	PA(15:0/22:0)	GP	甘油磷脂类	PA	磷脂酸	C40H79O8P	782.573	718.551	6.2277	[M+CH3CN+Na]+	7.71819	3	0.7243	rp	-	52928747	HMDB0114824	-	-	6.89757e+08	7.40864e+08	506619333	4.02366e+08	2.44923e+08	2.69452e+08	4.96047e+08	3.74889e+08	3.1661e+08	1.89999e+08	2.47396e+08	1.59977e+08	3.76349e+08	3.43139e+08	2.06294e+08	2.5367e+08	2.83716e+08	1.59179e+08	1.53431e+08	1.73656e+08	1.68416e+08	1.61578e+08	-
ME0105506	T3_positive	2-(2-Aminopropanoylamino)-3-sulfanylpropanoic acid	2-(2-氨基丙酰氨基)-3-硫烷基丙酸	Amino acid and Its metabolites	氨基酸及其代谢物	Small Peptide	小肽	C6H12N2O3S	175.059	192.057	1.2506	[M+H-H2O]+	13.1	3	0.7237	rp	-	13019623	HMDB0028684	-	-	8.70022e+06	9.36333e+06	1.2048e+07	8.13669e+06	8.75175e+06	6.71462e+06	1.07236e+07	7.68674e+06	8.13224e+06	9.07038e+06	8.64322e+06	7.86324e+06	1.00215e+07	9.54144e+06	1.08333e+07	1.15102e+07	8.54394e+06	1.12157e+07	7.19498e+06	7.61554e+06	7.16306e+06	6.82699e+06	-
ME0058427	T3_positive	1-eicosanoyl-2-(11Z-eicosenoyl)-sn-glycero-3-phosphoethanolamine	PE(20:0/20:1(11Z))	GP	甘油磷脂类	PE	磷脂酰乙醇胺	C45H88NO8P	848.628	801.625	7.2958	[M+HCOO+2H]+	10.9705	3	0.7233	rp	-	9546851	HMDB0009230	-	C00350	6.40811e+06	5.84851e+06	5.36468e+06	5.56896e+06	6.08423e+06	5.70611e+06	7.33443e+06	6.03245e+06	5.60877e+06	6032723	4.44277e+06	5.30208e+06	4.01293e+06	4.71076e+06	5.04914e+06	3.61045e+06	4.16464e+06	2.04849e+06	5.39608e+06	5.18774e+06	4.43031e+06	5.02862e+06	ko00563,ko00564,ko01100,ko04136,ko04140,ko04723,ko05167
ME0103118	T3_positive	Vitamin E	维生素E	CoEnzyme and vitamins	辅酶和维生素	CoEnzyme and vitamins	辅酶和维生素	C29H50O2	431.392	430.381	7.6869	[M+H]+	8.39151	3	0.7231	rp	-	14985	HMDB0001893	6376	C02477	1.05493e+07	1.53895e+06	3.36159e+06	3.43186e+06	6.29455e+06	1.26309e+06	2.01701e+06	4.18523e+06	2.89956e+06	4.29074e+06	3.05285e+06	2.65763e+06	5.15781e+06	5.7204e+06	6.53734e+06	2.83928e+06	6.1315e+06	4.95878e+06	5.13509e+06	5.93162e+06	3.33379e+06	4.83306e+06	ko00130,ko01100,ko01240,ko04216,ko04977
ME0059464	T3_positive	PE-NMe(18:1(9Z)/24:0)	PE-NMe(18:1(9Z)/24:0)	GP	甘油磷脂类	PE	磷脂酰乙醇胺	C48H94NO8P	888.658	843.672	8.6712	[M-H+2Na]+	16.9809	3	0.7214	rp	-	131820277	HMDB0113162	-	C00350	2.55787e+06	1.01247e+06	619791	2.12343e+06	1.32267e+06	1.92679e+06	1.93597e+06	2.20446e+06	1.27164e+06	486560	951561	2.02289e+06	1.47616e+06	1.63474e+06	728494	1.87011e+06	1.20819e+06	1.49508e+06	2.68646e+06	1.5787e+06	2.43296e+06	2.55494e+06	ko00563,ko00564,ko01100,ko04136,ko04140,ko04723,ko05167
ME0001547	T3_positive	1-Chloro-2,4-dinitrobenzene	1-氯-2,4-二硝基苯	Benzene and substituted derivatives	苯及其衍生物	Benzene and substituted derivatives	苯及其衍生物	C6H3ClN2O4	202.994	201.978	5.8193	[M+H]+	20.675	3	0.7205	rp	-	6	HMDB0243844	-	C14397	1.89024e+06	4.56942e+06	2.29248e+06	1.1275e+07	3.49184e+06	1.43608e+07	3.89099e+06	2.35231e+06	4.81301e+06	5.38308e+06	4.19684e+06	2.85187e+06	2.7021e+06	3.6333e+06	5.35062e+06	5.35417e+06	1.47145e+06	2.02441e+06	5.19333e+06	5.41159e+06	5.60969e+06	5.79584e+06	-
ME0057212	T3_positive	1-(11Z-eicosenoyl)-2-tetradecanoyl-glycero-3-phosphocholine	PC(20:1(11Z)/14:0)	GP	甘油磷脂类	PC	磷脂酰胆碱	C42H82NO8P	782.573	759.578	6.5556	[M+Na]+	7.78208	3	0.7202	rp	-	52923093	HMDB0008295	-	C00157	7.45005e+08	4.20385e+08	3.93383e+08	2.95134e+08	1.75054e+09	2.66042e+09	3.3183e+08	2.37409e+09	1.10257e+08	1.55456e+09	1.75632e+09	1.8765e+09	2.46756e+08	1.37284e+08	1.65285e+09	1.64424e+09	2.48854e+08	1.23173e+09	6.73559e+08	1.13626e+09	1.07105e+09	1.07612e+09	ko00564,ko00590,ko00591,ko00592,ko01100,ko04723,ko05231
ME0108455	T3_positive	N-(5-Methyl-3-oxohexyl)alanine	N-(5-甲基-3-氧代己基)丙氨酸	Amino acid and Its metabolites	氨基酸及其代谢物	Amino acid derivatives	氨基酸衍生物	C10H19NO3	224.128	201.137	1.2382	[M+Na]+	4.525	3	0.7119	rp	-	10631902	HMDB0041540	-	-	6.22863e+07	5.82728e+07	5.43169e+07	5.67163e+07	5.72654e+07	1.03737e+08	5.95449e+07	1.12074e+08	5.72787e+07	5.79155e+07	5.80918e+07	6.17471e+07	5.89698e+07	6.25785e+07	5.80066e+07	7.04941e+07	5.89147e+07	6.73522e+07	6.76155e+07	6.94376e+07	6.82974e+07	6.7328e+07	-
MEDL02338	T3_positive	3-p-Coumaroylquinic acid	5-O-对香豆酰奎宁酸	Phenolic acids	酚酸类	Phenolic acids	酚酸类	C16H18O8	356.134	338.1	2.1831	[M+NH4]+	0.675	3	0.7107	rp	-	9945785	HMDB0029681	-	-	1.42108e+06	581978	270137	294838	332136	963289	386015	1.36388e+06	433849	712585	1.57952e+06	429246	582739	1.56149e+06	1.35837e+06	2.36553e+06	2.2583e+06	786235	1.05588e+06	1.07211e+06	1.06557e+06	1.08766e+06	-
ME0052438	T3_positive	DL-alpha-Tocopherol	DL-α-生育酚	Alcohol and amines	醇、胺类	Alcohols	醇类	C29H50O2	431.392	430.381	8.9069	[M+H]+	8.39151	3	0.7072	rp	-	2116	HMDB0242201	-	-	519157	421523	226395	674549	543944	476384	223195	802214	492133	248608	1.26522e+06	227826	128018	1.04355e+06	434250	841157	1.54883e+06	272884	674944	637621	691618	682845	-
ME0057225	T3_positive	1,2-di-[(11Z)-eicosenoyl]-sn-glycero-3-phosphocholine	1,2-Dieicosenoyl-sn-glycero-3-phosphocholine	GP	甘油磷脂类	PC	磷脂酰胆碱	C48H92NO8P	842.658	841.656	6.1772	[M+H]+	6.95414	3	0.7062	rp	-	24779063	HMDB0008308	-	C00157	7.08412e+07	5.98992e+07	7.25508e+07	6.72597e+07	6.65871e+07	4.95599e+07	8.0457e+07	7.87702e+07	6.40381e+07	7.62504e+07	8.39885e+07	5.19889e+07	8.04503e+07	7.57243e+07	6.97867e+07	7.43154e+07	7.25083e+07	8.10413e+07	7.09119e+07	7.09595e+07	7.15751e+07	7.06017e+07	ko00564,ko00590,ko00591,ko00592,ko01100,ko04723,ko05231
ME0115672	T3_positive	Chloral hydrate	水合氯醛	Aldehyde,Ketones,Esters	醛、酮、酯类	Aldehydes	醛类	C2H3Cl3O2	164.92	163.92	0.7736	[M+H]+	17.9	3	0.7051	rp	-	2707	HMDB0060451	-	C06899	8.68446e+07	9.23655e+07	1.00187e+08	8.96239e+07	7.7045e+07	8.38197e+07	1.38459e+08	1.02298e+08	9.62269e+07	9.06984e+07	8.95042e+07	9.16746e+07	2.36168e+08	1.81878e+08	8.3492e+07	1.09753e+08	8.16794e+07	1.09939e+08	1.08626e+08	1.086e+08	1.0822e+08	1.08087e+08	ko00980
ME0060217	T3_positive	PE-NMe2(15:0/16:0)	PE-NMe2(15:0/16:0)	GP	甘油磷脂类	PE	磷脂酰乙醇胺	C38H76NO8P	670.509	705.531	7.3588	[M+H-2H2O]+	12.468	3	0.7044	rp	-	131820976	HMDB0113865	-	C00350	3.09287e+06	2.18626e+06	1.85225e+06	2.37364e+06	2.08014e+06	1.88363e+06	3.86507e+06	2.4686e+06	1.48799e+06	1.82697e+06	1.52392e+06	1.57204e+06	1.03632e+06	1.44791e+06	1.35083e+06	1.27041e+06	1.20639e+06	1.14313e+06	2.53065e+06	2.47966e+06	1.67373e+06	2.53793e+06	ko00563,ko00564,ko01100,ko04136,ko04140,ko04723,ko05167
ME0059323	T3_positive	PE-NMe(16:0/15:0)	PE-NMe(16:0/15:0)	GP	甘油磷脂类	PE	磷脂酰乙醇胺	C37H74NO8P	674.505	691.515	6.7567	[M+H-H2O]+	9.65142	3	0.7022	rp	-	131820156	HMDB0113041	-	C00350	1.55593e+07	1.45575e+07	1.71426e+07	2.24554e+07	1.9167e+07	1.53398e+07	1.987e+07	2.05712e+07	2.11558e+07	2.18068e+07	1.57422e+07	1.74063e+07	1.7241e+07	1.78025e+07	1.47949e+07	1.73903e+07	1.97841e+07	1.3789e+07	1.79121e+07	1.81282e+07	1.81118e+07	1.78336e+07	ko00563,ko00564,ko01100,ko04136,ko04140,ko04723,ko05167
ME0054975	T3_positive	MG(0:0/20:0/0:0)	MG(0:0/20:0/0:0)	GL	甘油脂类	MG	单甘油酯	C23H46O4	455.338	386.34	8.8642	[M+Na+HCOOH]+	9.00437	3	0.7015	rp	-	537294	HMDB0011542	-	C01885	996369	1.06035e+06	976531	1.83384e+06	1.36199e+06	1.11973e+06	1.05599e+06	383456	1.19566e+06	596945	1.03004e+06	1.0915e+06	722782	1.74385e+06	501362	1.45832e+06	692449	3.7699e+06	637520	646386	545259	690799	ko00561,ko01100,ko04714,ko04923,ko04975,ko04977
ME0168303	T3_positive	N-Oleoyl-L-Serine	N-油酰基-L-丝氨酸	Amino acid and Its metabolites	氨基酸及其代谢物	Amino acid derivatives	氨基酸衍生物	C21H39NO4	370.295	369.288	6.404	[M+H]+	0.025	3	0.7001	rp	-	44190514	HMDB0242185	-	-	3.99538e+07	3.47375e+07	4.98885e+07	48921251	2.96069e+07	3.64522e+07	4.06074e+07	5.9145e+07	6.15485e+07	3.05972e+07	3.41213e+07	2.9721e+07	4.1822e+07	5.19221e+07	3.47166e+07	3.62729e+07	2.57634e+07	4.16122e+07	4.06444e+07	4.0307e+07	4.01257e+07	3.9593e+07	-
ME0169262	T3_positive	Hexetidine	海克西替丁	Heterocyclic compounds	杂环化合物	Heterocyclic compounds	杂环化合物	C21H45N3	378.32	339.361	5.3202	[M+K]+	10.375	3	0.6973	rp	-	3607	HMDB0253159	-	-	748291	650526	859678	804137	1.69331e+06	416623	399816	582342	359637	516853	851212	405284	533441	273969	386182	327385	528092	378173	777037	746166	755460	781041	-
ME0056795	T3_positive	1-tetradecanoyl-2-(11Z,14Z-eicosadienoyl)-glycero-3-phosphocholine	PC(14:0/20:2(11Z,14Z))	GP	甘油磷脂类	PC	磷脂酰胆碱	C42H80NO8P	780.556	757.562	7.4974	[M+Na]+	5.17583	3	0.6926	rp	-	52922228	HMDB0007880	-	C00157	5.38798e+06	1.79342e+06	1.88351e+06	981530	634917	760854	2.10411e+06	2.49885e+06	447919	1371456	923476	1.37926e+06	1.04908e+06	1.53613e+06	945250	298211	844682	537320	3.08942e+06	3.07131e+06	3.04309e+06	2.46362e+06	ko00564,ko00590,ko00591,ko00592,ko01100,ko04723,ko05231
ME0149516	T3_positive	Gelsemin	明胶	Alkaloids	生物碱	Alkaloids	生物碱	C20H22N2O2	345.151	322.168	2.6555	[M+Na]+	15.325	3	0.6896	rp	-	279057	HMDB0252666	-	-	2.28178e+06	1.93194e+06	2.00087e+06	3.34469e+06	2.40324e+06	2.29536e+06	2.32885e+06	2.89409e+06	3.517e+06	2.94833e+06	1.75235e+06	2.63902e+06	1.72388e+06	2.22026e+06	1.97045e+06	1.45767e+06	2.04862e+06	2.23366e+06	1.68069e+06	1.72088e+06	1.67428e+06	1.59783e+06	-
ME0103090	T3_positive	VERBENONE	（-)-马鞭草烯酮	Benzene and substituted derivatives	苯及其衍生物	Benzene and substituted derivatives	苯及其衍生物	C10H14O	133.101	150.105	7.3713	[M+H-H2O]+	0.425	3	0.6881	rp	-	29025	HMDB0259787	-	C09913	7.58361e+06	5.05435e+06	4.28025e+06	3.7694e+06	5.34377e+06	5.24727e+06	9.03863e+06	5.15017e+06	2.93539e+06	3.28942e+06	4.97753e+06	4.05299e+06	2.76364e+06	3.31242e+06	4.23289e+06	4.14904e+06	4.19031e+06	3.69432e+06	5.58392e+06	5.36649e+06	4.45292e+06	5.50186e+06	-
ME0055770	T3_positive	[(2R)-1-[(9Z,12Z)-octadeca-9,12-dienoyl]oxy-3-phosphonooxypropan-2-yl] tetracosanoate	PA(18:2(9Z,12Z)/24:0)	GP	甘油磷脂类	PA	磷脂酸	C45H85O8P	831.62	784.598	8.0294	[M+HCOO+2H]+	10.63	3	0.6811	rp	-	131821942	HMDB0114971	-	-	2.99729e+07	3.90714e+07	3.50432e+07	3.967e+07	2.53019e+07	2.45062e+07	3.26804e+07	3.17162e+07	4.1086e+07	3.13031e+07	2.58874e+07	2.9194e+07	2.89611e+07	34076920	3.17513e+07	2.48163e+07	3.26094e+07	2.85156e+07	3.40349e+07	3.2167e+07	3.12596e+07	33174627	-
ME0142286	T3_positive	1-Chloro-2-nitrobenzene	1-氯-2-硝基苯	Benzene and substituted derivatives	苯及其衍生物	Benzene and substituted derivatives	苯及其衍生物	C6H4ClNO2	139.988	156.993	8.8642	[M+H-H2O]+	4.4	3	0.6721	rp	-	6945	HMDB0245074	-	C14407	2.44375e+07	2.64589e+07	2.25181e+07	2.17816e+07	2.51836e+07	2.70491e+07	2.90374e+07	2.3583e+07	2.19945e+07	2.35616e+07	2.21564e+07	2.59875e+07	2.13541e+07	2.37822e+07	2.61041e+07	2.3655e+07	2.2531e+07	2.26925e+07	2.48557e+07	2.28253e+07	2.4397e+07	2.44e+07	-
ME0103608	T3_positive	Lamivudine-triphosphate	拉米夫定三磷酸	Nucleotide and Its metabolites	核苷酸及其代谢物	Nucleotide and Its metabolites	核苷酸及其代谢物	C8H14N3O12P3S	468.959	468.951	4.3091	[M+]+	16.8461	3	0.6689	rp	-	75607486	HMDB0060636	-	-	2.8758e+07	2.2067e+07	2.16596e+07	3.47814e+07	2.73063e+07	2.68312e+07	3.21488e+07	2.64759e+07	3.86614e+07	2.60935e+07	2.0704e+07	1.97281e+07	2.80479e+07	2.86625e+07	1.7675e+07	2.20096e+07	2.46098e+07	1.50847e+07	2.52853e+07	2.55867e+07	2.58712e+07	2.58733e+07	-
ME0060530	T3_positive	PE-NMe2(20:0/22:6(4Z,7Z,10Z,13Z,16Z,19Z))	PE-NMe2(20:0/22:6(4Z,7Z,10Z,13Z,16Z,19Z))	GP	甘油磷脂类	PE	磷脂酰乙醇胺	C49H86NO8P	830.617	847.609	8.016	[M+H-H2O]+	13.1109	3	0.6661	rp	-	131821314	HMDB0114207	-	C00350	6.73098e+07	8.17157e+07	7.86143e+07	8.348e+07	6.4631e+07	5.5707e+07	7.1387e+07	6.87956e+07	8.60339e+07	7.02418e+07	5.60783e+07	6.36262e+07	6.57392e+07	7.42874e+07	6.78478e+07	5.32459e+07	7.03846e+07	6.08334e+07	7.24668e+07	6.80842e+07	6.74709e+07	7.13226e+07	ko00563,ko00564,ko01100,ko04136,ko04140,ko04723,ko05167
ME0059645	T3_positive	PE-NMe(20:2(11Z,14Z)/18:0)	PE-NMe(20:2(11Z,14Z)/18:0)	GP	甘油磷脂类	PE	磷脂酰乙醇胺	C44H84NO8P	808.587	785.593	6.2526	[M+Na]+	5.12007	3	0.6633	rp	-	131820454	HMDB0113342	-	C00350	9.09541e+07	8.90186e+07	6.60581e+07	6.75098e+07	1.12247e+08	8.06599e+07	1.05786e+08	6.67663e+07	8.24247e+07	1.21085e+08	6.04393e+07	8.31293e+07	9.09276e+07	8.42231e+07	1.1521e+08	7.14202e+07	1.02302e+08	5.49295e+07	6.54191e+07	8.84192e+07	9.04931e+07	97589774	ko00563,ko00564,ko01100,ko04136,ko04140,ko04723,ko05167
ME0058038	T3_positive	PE(14:0/22:4(7Z,10Z,13Z,16Z))	PE(14:0/22:4(7Z,10Z,13Z,16Z))	GP	甘油磷脂类	PE	磷脂酰乙醇胺	C41H74NO8P	722.504	739.515	7.3208	[M+H-H2O]+	10.5327	3	0.658	rp	-	52924126	HMDB0008844	-	C00350	361.5	10287.6	2680.14	437.44	12775	365.77	3156.8	2648.52	426.21	2420.89	447.62	26791.8	7920.38	400.15	2187.96	359.7	3018.47	2268.47	20541.5	20070.9	15773.6	19854.8	ko00563,ko00564,ko01100,ko04136,ko04140,ko04723,ko05167
ME0063683	T3_positive	Stigmastane-3,6-dione	Stigmastane-3,6-二酮	Others	其他	Others	其他	C29H48O2	428.374	428.365	7.8762	[M+]+	20.2398	3	0.6479	rp	-	543599	HMDB0039822	-	-	1.19034e+06	1.51629e+06	757536	2.68651e+06	515910	700438	423904	952880	577440	838795	3.00684e+06	349920	526751	284545	611821	322282	214740	448194	1.36128e+06	1.19984e+06	952551	1.10943e+06	-
ME0009033	T3_positive	N-Desmethyl Imatinib	N-去甲基伊马替尼	Benzene and substituted derivatives	苯及其衍生物	Benzene and substituted derivatives	苯及其衍生物	C28H29N7O	518.217	479.243	3.5791	[M+K]+	20.7253	3	0.6438	rp	-	9869737	HMDB0013862	-	-	3.27265e+06	2.32922e+06	5.43049e+06	941811	2.85932e+06	2.68348e+06	2.35215e+06	3.25362e+06	2.32771e+06	2.59755e+06	3028112	2.74115e+06	1.40766e+06	537689	1.24202e+06	195648	524248	1.42106e+06	818287	1.07358e+06	1.17675e+06	1.09416e+06	-
ME0058357	T3_positive	PE(18:3(9Z,12Z,15Z)/18:3(9Z,12Z,15Z))	1,2-Dilinolenoyl-sn-glycero-3-phosphoethanolamine	GP	甘油磷脂类	PE	磷脂酰乙醇胺	C41H70NO8P	735.467	735.484	7.5481	[M+]+	22.4478	3	0.6417	rp	-	52924890	HMDB0009161	-	C00350	3.14761e+06	3.20866e+06	4.36509e+06	3.09544e+06	2.79019e+06	2.27015e+06	4.06295e+06	2.90749e+06	1.83685e+06	2.82753e+06	2.77635e+06	3.32492e+06	1.85838e+06	1.81417e+06	1.4432e+06	1.51603e+06	1.9654e+06	2.38499e+06	4.05291e+06	4.25606e+06	3.32686e+06	4.2406e+06	ko00563,ko00564,ko01100,ko04136,ko04140,ko04723,ko05167
ME0059410	T3_positive	PE-NMe(18:1(11Z)/15:0)	PE-NMe(18:1(11Z)/15:0)	GP	甘油磷脂类	PE	磷脂酰乙醇胺	C39H76NO8P	794.459	717.531	6.5432	[M-H+2K]+	11.0013	3	0.6407	rp	-	131820227	HMDB0113112	-	C00350	1.07208e+06	2.58991e+06	3.02791e+06	2.71225e+06	667894	3.43819e+06	748465	1.83326e+06	4.21466e+06	823427	575200	734880	665571	1.60125e+06	3.57764e+06	1.34928e+06	2.29023e+06	4.20483e+06	3.62221e+06	3.41152e+06	3.5405e+06	3.37497e+06	ko00563,ko00564,ko01100,ko04136,ko04140,ko04723,ko05167
ME0106803	T3_positive	Glabrin C	格拉布林 C	Aldehyde,Ketones,Esters	醛、酮、酯类	Esters	酯类	C41H64N8O9	812.494	812.48	4.5602	[M+]+	18.5482	3	0.6374	rp	-	15478861	HMDB0033612	-	-	9.48579e+06	7.38509e+06	1.07929e+07	1.20918e+07	8.41273e+06	9.42484e+06	9.82821e+06	8.09991e+06	1.08592e+07	9.29942e+06	6.10168e+06	8.49957e+06	9.86875e+06	9.07466e+06	4.97768e+06	5.67592e+06	5.86002e+06	5.41879e+06	7.4547e+06	7.65994e+06	7.60978e+06	7.59126e+06	-
ME0059551	T3_positive	PE-NMe(18:3(9Z,12Z,15Z)/24:0)	PE-NMe(18:3(9Z,12Z,15Z)/24:0)	GP	甘油磷脂类	PE	磷脂酰乙醇胺	C48H90NO8P	862.65	839.64	7.9397	[M+Na]+	23.4052	3	0.6372	rp	-	131820361	HMDB0113248	-	C00350	396429	771046	345731	1.06441e+06	687443	907356	838360	722260	1.20373e+06	341489	231502	534358	555881	613825	353750	248767	384461	388969	476947	503712	458340	481897	ko00563,ko00564,ko01100,ko04136,ko04140,ko04723,ko05167
ME0104191	T3_positive	Thiazolidine-4-carboxylic acid	噻唑烷-4-羧酸	Others	其他	Medicine	药物	C4H7NO2S	134.019	133.02	0.8989	[M+H]+	20.375	3	0.6363	rp	-	9934	HMDB0258979	-	-	3.75163e+07	5.42417e+07	3.3435e+07	7.97558e+07	5.41655e+07	3.77817e+07	5.48332e+07	3.3737e+07	4.54017e+07	4.45942e+07	6.21695e+07	4.26856e+07	4.93392e+07	5.67273e+07	6.19099e+07	4.02454e+07	6.82145e+07	4.41126e+07	4.81616e+07	5.0758e+07	5.14665e+07	5.05467e+07	-
ME0001271	T3_positive	Hemimellitene	1,2,3-三甲基苯	Benzene and substituted derivatives	苯及其衍生物	Benzene and substituted derivatives	苯及其衍生物	C9H12	120.102	120.094	8.8264	[M+]+	21	3	0.6361	rp	-	10686	HMDB0059901	-	C14518	1.91642e+07	3.04784e+07	3.13038e+07	1.53464e+07	1.894e+07	1.75143e+07	3.19491e+07	17351507	1.82066e+07	1.96094e+07	1.61537e+07	1.42916e+07	2.01439e+07	2.03762e+07	5.00679e+07	2.03562e+07	1.58472e+07	5.25051e+07	3.47832e+07	3.11072e+07	3.50769e+07	3.31926e+07	-
ME0168814	T3_positive	Bentazone	苯他宗	Benzene and substituted derivatives	苯及其衍生物	Benzene and substituted derivatives	苯及其衍生物	C10H12N2O3S	241.055	240.057	3.1436	[M+H]+	21.9	3	0.6359	rp	-	2328	HMDB0248965	-	C10965	3.01375e+06	1.06917e+06	1.59376e+06	1.63062e+06	1.07678e+06	1.34347e+06	2.26048e+06	2.61575e+06	378519	1.7605e+06	1.99203e+06	1.92895e+06	3.52939e+06	2.22789e+06	3.00223e+06	1.93749e+06	1.81088e+06	608168	1.71203e+06	1.89441e+06	1.8391e+06	1.82754e+06	-
ME0014935	T3_positive	6,10,14-Trimethylpentadecan-2-one	6,10,14-三甲基-2-十五烷酮	Aldehyde,Ketones,Esters	醛、酮、酯类	Ketones	酮类	C18H36O	286.31	268.277	6.8813	[M+NH4]+	1.3	3	0.6308	rp	-	10408	HMDB0303073	-	-	4.14e+06	4.61113e+06	4.78994e+06	2.72753e+06	2.18249e+06	1.79421e+06	1.6248e+06	1.95017e+06	1.91693e+06	3.25898e+06	5.92439e+06	2.57641e+06	1.40584e+06	2.83601e+06	5.59324e+06	3.78316e+06	3.43117e+06	1.99302e+06	4.30927e+06	3.83275e+06	4.29078e+06	4.06162e+06	-
ME0054060	T3_positive	Isobutyryl CoA	异丁酰辅酶A	Hormones and hormone related compounds	激素及激素相关物质	Hormones and hormone related compounds	激素及激素相关物质	C25H42N7O17P3S	855.178	837.157	4.5996	[M+NH4]+	15.4001	3	0.6276	rp	-	439277	HMDB0001243	-	-	5.46186e+06	4.16193e+06	5.23848e+06	8.29944e+06	3.36579e+06	5.69068e+06	5.58083e+06	3.61451e+06	7.22823e+06	4.60698e+06	3.71019e+06	5.15974e+06	2.88676e+06	3.49415e+06	2.31383e+06	2.94279e+06	3.56205e+06	2.27972e+06	4.41813e+06	4.42683e+06	4.17875e+06	4.268e+06	-
ME0005112	T3_positive	2-Hydroxy-1,4-naphthoquinone	2-Hydroxy-1,4-naphthoquinone	Benzene and substituted derivatives	苯及其衍生物	Benzene and substituted derivatives	苯及其衍生物	C10H6O3	175.034	174.032	1.0361	[M+H]+	12.725	3	0.6273	rp	-	6755	HMDB0253997	-	-	6.21026e+06	5.71124e+06	3.12805e+06	5.15867e+06	7.2165e+06	5.98855e+06	1.09399e+06	1.68007e+06	2.48286e+06	2.67384e+06	3.33161e+06	6.17942e+06	3.29695e+06	139857	2.04268e+06	2.54179e+06	5.30714e+06	3.83565e+06	3.29151e+06	3.14226e+06	2.9676e+06	3.37578e+06	-
ME0103901	T3_positive	(3R)-3-Hydroxy-2-oxo-4-phosphonooxybutanoate	2-氧代-3-羟基-4-磷丁酸酯；α-酮基-3-羟基-4-磷酸丁酸酯；（3R)-3-羟基-2-氧代-4-膦酰氧基丁酸酯	Organic acid and Its derivatives	有机酸及其衍生物	Organic acid and Its derivatives	有机酸及其衍生物	C4H7O8P	214.987	213.988	1.4404	[M+H]+	20.125	3	0.6266	rp	-	21145142	HMDB0006801	-	C06054	2.12571e+07	2.49154e+07	2.1232e+07	2.43428e+07	2.37676e+07	2.00864e+07	1.83416e+07	2.36764e+07	2.60511e+07	2.64545e+07	2.18021e+07	2.69123e+07	3.08482e+07	2.4463e+07	3.02324e+07	3.54555e+07	3.79562e+07	3.42318e+07	2.54696e+07	2.66526e+07	2.77666e+07	2.66582e+07	ko00750,ko01100,ko01240
ME0141096	T3_positive	1,2-Dichlorobenzene	1，2-二氯苯；邻二氯苯	Benzene and substituted derivatives	苯及其衍生物	Benzene and substituted derivatives	苯及其衍生物	C6H4Cl2	146.98	145.969	9.5471	[M+H]+	8.975	3	0.6253	rp	-	7239	HMDB0244067	-	C14328	5.25506e+06	2.31119e+07	8.02828e+06	1.61285e+07	6.32756e+06	3.47681e+06	7.33934e+06	8.62577e+06	8426747	4.98912e+06	3.90236e+07	6.55385e+06	7.52912e+06	3.78354e+07	1.31661e+07	8.84829e+06	5.51374e+06	1.05962e+07	6.56753e+06	7.29333e+06	6.26442e+06	7.02026e+06	-
ME0003567	T3_positive	3,3'-Dimethylbenzidine	3,3`-二甲基联苯胺	Benzene and substituted derivatives	苯及其衍生物	Benzene and substituted derivatives	苯及其衍生物	C14H16N2	195.138	212.131	5.4212	[M+H-H2O]+	24.125	3	0.6173	rp	-	8413	HMDB0255871	-	C14443	106241	475810	443563	640764	713378	641012	1.96002e+06	691844	857588	104455	733607	558216	1.12392e+06	829100	913164	457590	222405	494717	420326	395707	417836	410131	-
ME0126110	T3_positive	1-Phenylpiperazine	Phenylpiperazine	Heterocyclic compounds	杂环化合物	Heterocyclic compounds	杂环化合物	C10H14N2	163.132	162.116	9.8374	[M+H]+	23.75	3	0.6129	rp	-	7096	HMDB0243993	-	-	1.64398e+06	856372	919980	1.55237e+06	1.32011e+06	956074	2.93693e+06	1.01681e+06	657395	2.51087e+06	3.68676e+06	638978	1.62403e+06	1.96327e+06	1.78861e+06	710886	2.40652e+06	283160	1.6379e+06	1.71922e+06	1.7506e+06	1.69638e+06	-
ME0111863	T3_positive	1-Phenyl-1,3-octadecanedione	1-苯基-1,3-十八烷二酮	Aldehyde,Ketones,Esters	醛、酮、酯类	Ketones	酮类	C24H38O2	358.281	358.287	6.1772	[M+]+	15.2	3	0.6128	rp	-	87027	HMDB0035583	-	-	1.0462e+08	1.08274e+08	1.16199e+08	1.10073e+08	1.0082e+08	1.07059e+08	1.1361e+08	1.16034e+08	1.09903e+08	1.14015e+08	1.20417e+08	9.61078e+07	1.15242e+08	1.11479e+08	1.17856e+08	1.23275e+08	1.15459e+08	1.10957e+08	1.13778e+08	1.13298e+08	1.13404e+08	1.12745e+08	-
ME0014437	T3_positive	4beta-Hydroxycholesterol	4β-羟基胆固醇	Hormones and hormone related compounds	激素及激素相关物质	Hormones and hormone related compounds	激素及激素相关物质	C27H46O2	403.361	402.35	8.9007	[M+H]+	8.72676	3	0.6128	rp	-	3247060	HMDB0013643	-	-	7.96938e+07	2.67411e+08	3.30558e+08	1.00421e+08	8.96608e+07	1.80091e+08	2.87412e+08	1.84689e+08	2.42266e+08	2.39739e+08	1.46246e+08	1.68233e+08	1.86461e+08	3.77005e+08	1.84058e+08	1.92917e+08	3.81698e+08	2.4109e+08	3.60259e+08	3.29409e+08	3.30795e+08	2.92556e+08	-
ME0006910	T3_positive	Diuron	敌草隆	Benzene and substituted derivatives	苯及其衍生物	Benzene and substituted derivatives	苯及其衍生物	C9H10Cl2N2O	197.001	232.017	4.2527	[M+H-2H2O]+	6.05	3	0.6112	rp	-	3120	HMDB0251497	-	C18428	1.3999e+08	7.08543e+07	4.80516e+07	5.39955e+08	4.81582e+08	1.3068e+08	7.19347e+08	3.14002e+07	8.8659e+07	6.46375e+08	8.43152e+07	1.39832e+08	9.93124e+07	1.02682e+08	2.07789e+08	5.93973e+08	1.05941e+08	7.98764e+08	1.13192e+08	1.25658e+08	7.50591e+07	8.45928e+07	-
ME0009639	T3_positive	Repaglinide aromatic amine	瑞格列奈芳香胺	Benzene and substituted derivatives	苯及其衍生物	Benzene and substituted derivatives	苯及其衍生物	C22H28N2O4	402.232	384.205	3.1052	[M+NH4]+	15.9358	3	0.6098	rp	-	57826284	HMDB0061005	-	-	1.25664e+06	1.07028e+06	957776	1.8064e+06	929301	1.10536e+06	2.30489e+06	1.28847e+06	1.71112e+06	1.80112e+06	1.08e+06	1.29578e+06	2.13786e+06	1.65175e+06	835436	868071	441704	1.30196e+06	1.3841e+06	1.41201e+06	1.39687e+06	1.41389e+06	-
ME0056937	T3_positive	PC(16:1(9Z)/22:4(7Z,10Z,13Z,16Z))	PC(16:1(9Z)/22:4(7Z,10Z,13Z,16Z))	GP	甘油磷脂类	PC	磷脂酰胆碱	C46H82NO8P	790.587	807.578	7.1314	[M+H-H2O]+	15.2927	3	0.6095	rp	-	52922475	HMDB0008021	-	C00157	1.10067e+07	1.1578e+07	1.1363e+07	1.43494e+07	1.36704e+07	1.16765e+07	1.42408e+07	1.48487e+07	1.42132e+07	1.43512e+07	9.91683e+06	1.06501e+07	1.10734e+07	1.06063e+07	9.71244e+06	8.62295e+06	1.14318e+07	8.02104e+06	1.2208e+07	1.19268e+07	1.1006e+07	1.18125e+07	ko00564,ko00590,ko00591,ko00592,ko01100,ko04723,ko05231
ME0055018	T3_positive	MG(17:0/0:0/0:0)	MG(17:0/0:0/0:0)	GL	甘油脂类	MG	单甘油酯	C20H40O4	362.326	344.293	5.9645	[M+NH4]+	0.9	3	0.6082	rp	-	96367592	HMDB0072856	-	C01885	1.95984e+08	2.06028e+08	2.42091e+08	1.97361e+08	3.17217e+08	1.88279e+08	1.93183e+08	2.11643e+08	1.96731e+08	1.91955e+08	2.45237e+08	1.91815e+08	2.06528e+08	1.93406e+08	1.89651e+08	1.80794e+08	2.1174e+08	2.0837e+08	2.33328e+08	2.31974e+08	2.32535e+08	2.33302e+08	ko00561,ko01100,ko04714,ko04923,ko04975,ko04977
ME0119361	T3_positive	31-Hydroxy rifabutin	31-羟基利福布丁	Heterocyclic compounds	杂环化合物	Heterocyclic compounds	杂环化合物	C46H62N4O12	845.413	862.436	4.0231	[M+H-H2O]+	23.7985	3	0.6062	rp	-	156908057	HMDB0060754	-	-	9.96425e+06	9.76238e+06	1.06839e+07	1.32576e+07	9.88259e+06	1.03522e+07	1.14407e+07	9.94002e+06	1.2688e+07	1.17216e+07	9.33951e+06	9.22846e+06	1.05597e+07	7.79626e+06	6.92078e+06	7.80379e+06	8.10434e+06	8.06189e+06	8.93673e+06	8.6157e+06	8.65972e+06	8.17775e+06	-
ME0060758	T3_positive	PE-NMe2(22:0/22:2(13Z,16Z))	PE-NMe2(22:0/22:2(13Z,16Z))	GP	甘油磷脂类	PE	磷脂酰乙醇胺	C51H98NO8P	906.674	883.703	7.4848	[M+Na]+	20.1943	3	0.6059	rp	-	131821539	HMDB0114432	-	C00350	1.53268e+06	2.07123e+06	1.53161e+06	2.38175e+06	1.89919e+06	1.95422e+06	1.92448e+06	2.26679e+06	2.70588e+06	1.6502e+06	1.81733e+06	1.76109e+06	2.85632e+06	2.39691e+06	1.47615e+06	746839	1.92448e+06	1.15335e+06	2.07578e+06	2.00822e+06	1.79268e+06	2.01345e+06	ko00563,ko00564,ko01100,ko04136,ko04140,ko04723,ko05167
ME0006489	T3_positive	Carbaryl	卡巴利	Benzene and substituted derivatives	苯及其衍生物	Benzene and substituted derivatives	苯及其衍生物	C12H11NO2	202.086	201.079	3.2687	[M+H]+	1.7	3	0.6045	rp	-	6129	HMDB0249612	-	C07491	1.02088e+07	8.10011e+06	1.40695e+07	7.76126e+06	2.90631e+07	2.89276e+07	4.4964e+07	3.72978e+07	2.02759e+07	7.66105e+06	2.06619e+07	2.04418e+07	1.82971e+07	1.39684e+07	3.5966e+07	1.62012e+07	1.81628e+07	3.40584e+07	2.07468e+07	2.08673e+07	2.10145e+07	2.10867e+07	-
ME0147408	T3_positive	Chlorbenside	氯苯甙	Others	其他	Others	其他	C13H10Cl2S	268.997	267.988	9.0229	[M+H]+	4.925	3	0.5984	rp	-	7639	HMDB0250091	-	C14584	5.21568e+06	2.83946e+06	4.8912e+06	2.3126e+06	5.15356e+06	4.77532e+06	1.33927e+07	7.39594e+06	6.25037e+06	4.08939e+06	3.71399e+06	6.04461e+06	4.13714e+06	8.8437e+06	4.93824e+06	6.79578e+06	5.0742e+06	3.48137e+06	5.91069e+06	5.69336e+06	5.6685e+06	5.19729e+06	-
ME0060825	T3_positive	PE-NMe2(22:4(7Z,10Z,13Z,16Z)/15:0)	PE-NMe2(22:4(7Z,10Z,13Z,16Z)/15:0)	GP	甘油磷脂类	PE	磷脂酰乙醇胺	C44H80NO8P	782.567	781.562	4.6483	[M+H]+	3.01571	3	0.5973	rp	-	131821604	HMDB0114497	-	C00350	3.83624e+06	1.45553e+06	1.48543e+06	996914	872079	1.46528e+06	402955	1.21212e+06	894207	1.56119e+06	713395	237549	986052	383636	661832	7.2113e+06	1.40234e+06	803028	769811	783746	802678	824544	ko00563,ko00564,ko01100,ko04136,ko04140,ko04723,ko05167
ME0060104	T3_positive	PE-NMe2(11D3/11M3)	PE-NMe2(11D3/11M3)	GP	甘油磷脂类	PE	磷脂酰乙醇胺	C46H80NO10P	876.515	837.552	4.9417	[M+K]+	0.102679	3	0.5969	rp	-	131821769	HMDB0114662	-	C00350	745853	698155	455823	1.17135e+06	523491	585219	486505	571506	1.05697e+06	392933	461381	686008	427466	438562	429725	305205	210893	523727	281922	372395	371806	403753	ko00563,ko00564,ko01100,ko04136,ko04140,ko04723,ko05167
ME0014726	T3_positive	5beta-Cholestane-3alpha,7alpha,24,26-tetrol	5beta-Cholestane-3alpha,7alpha,24,26-tetrol	Alcohol and amines	醇、胺类	Alcohols	醇类	C27H48O4	419.355	436.355	5.2898	[M+H-H2O]+	7.48774	3	0.593	rp	-	5284199	HMDB0062417	-	-	1.11819e+06	1.27786e+06	1.6499e+06	1.45247e+06	1.9389e+06	1.30758e+06	1.19948e+06	1.5459e+06	935408	1.65328e+06	1.74497e+06	1.62722e+06	920080	1.39991e+06	1.56071e+06	1.5968e+06	1.20273e+06	1.55006e+06	1.50797e+06	1499960	1.49371e+06	1.52827e+06	-
ME0004612	T3_positive	4-Hydroxy-2,6-dimethylaniline	4-氨基-3,5-二甲基苯酚	Benzene and substituted derivatives	苯及其衍生物	Phenolics	苯酚类	C8H11NO	155.118	137.084	2.6052	[M+NH4]+	0.15	3	0.5827	rp	-	76543	HMDB0060681	-	C16570	4.9213e+06	6.88245e+06	3.75925e+06	6.09374e+06	4.27649e+06	7.33583e+06	3.79433e+06	4.76667e+06	5.70852e+06	5.11395e+06	4.98914e+06	5.92652e+06	3.83138e+06	5.69568e+06	6.09093e+06	4.84708e+06	4.88573e+06	4.24642e+06	5.15756e+06	5.15883e+06	5.17463e+06	5.19734e+06	ko00982
ME0108915	T3_positive	N-Stearoyltyrosine	N-硬脂酰酪氨酸	Amino acid and Its metabolites	氨基酸及其代谢物	Amino acid derivatives	氨基酸衍生物	C27H45NO4	448.343	447.335	6.7692	[M+H]+	2.09661	3	0.582	rp	-	6710116	HMDB0062343	-	-	2.26401e+06	5.09986e+06	1.05777e+07	3.90156e+06	9.24531e+06	1.01599e+07	2.97268e+06	7.09971e+06	4.17271e+06	5.36977e+06	2.48852e+06	1.08101e+07	2.84413e+06	1.48557e+06	3.68616e+06	3.05166e+06	4.20392e+06	5.74241e+06	5.92745e+06	6.27507e+06	6.14688e+06	6.03191e+06	-
ME0143804	T3_positive	(2R,3S,5S,8R,9S,10S,13S,17R)-17-[(2S,3R,4R,5S)-3,4-dihydroxy-5,6-dimethylheptan-2-yl]-10,13-dimethyl-2,3,4,5,6,7,8,9,11,12,14,15,16,17-tetradecahydro-1H-cyclopenta[a]phenanthrene-2,3-diol	(2R,3S,5S,8R,9S,10S,13S,17R)-17-[(2S,3R,4R,5S)-3,4-二羟基-5,6-二甲基庚烷-2-基]-10, 13-二甲基-2,3,4,5,6,7,8,9,11,12,14,15,16,17-十四氢-1H-环戊二[a]菲-2,3-二醇	Aldehyde,Ketones,Esters	醛、酮、酯类	Ketones	酮类	C28H50O4	450.378	450.371	6.0146	[M+]+	17.5189	3	0.581	rp	-	23724594	HMDB0033984	-	-	1.51111e+06	4.92685e+06	4.64801e+06	5.19519e+06	1.89988e+07	3.15872e+06	3.60043e+06	4.10875e+06	4.8908e+06	3.80672e+06	4.58201e+06	2.64907e+06	3.63206e+06	4.81069e+06	4.8594e+06	3.92843e+06	7.61518e+06	5.51301e+06	5.70592e+06	5.49457e+06	5.32547e+06	5.53371e+06	-
ME0057444	T3_positive	1-docosanoyl-2-(9Z-tetradecenoyl)-glycero-3-phosphocholine	PC(22:0/14:1(9Z))	GP	甘油磷脂类	PC	磷脂酰胆碱	C44H86NO8P	788.611	787.609	6.6251	[M+H]+	6.86012	3	0.5805	rp	-	52923437	HMDB0008526	-	C00157	2.4511e+08	1.34722e+07	2.91659e+07	8.61124e+06	2.22758e+08	7.4976e+07	1.69772e+08	7.02193e+07	1.29763e+08	5.29747e+07	5.28379e+07	4.35951e+07	9.1907e+07	6.69646e+07	1.97067e+08	4.4973e+07	1.83317e+08	2.43697e+08	1.4108e+08	1.65172e+08	1.52194e+08	1.59093e+08	ko00564,ko00590,ko00591,ko00592,ko01100,ko04723,ko05231
ME0005974	T3_positive	Adrafinil	Adrafinil	Benzene and substituted derivatives	苯及其衍生物	Benzene and substituted derivatives	苯及其衍生物	C15H15NO3S	328.036	289.077	0.9175	[M+K]+	12.15	3	0.5755	rp	-	3033226	HMDB0248029	-	-	7.31812e+06	3.00628e+06	6.12002e+06	3.18216e+06	1.32041e+07	1.1803e+07	9.86911e+06	8.11764e+06	1.25388e+07	6.84442e+06	8.72448e+06	11662680	7.40592e+06	7.046e+06	7.27191e+06	8.81075e+06	9.37266e+06	8.69294e+06	4.47322e+06	6.50548e+06	6.45404e+06	5.98545e+06	-
ME0058094	T3_positive	1-pentadecanoyl-2-(11Z-eicosenoyl)-glycero-3-phosphoethanolamine	PE(15:0/20:1(11Z))	GP	甘油磷脂类	PE	磷脂酰乙醇胺	C40H78NO8P	846.439	731.547	6.5432	[M-2H+3K]+	21.136	3	0.5709	rp	-	52924167	HMDB0008900	-	C00350	1.72345e+07	2.21695e+07	7.43882e+06	3.59562e+07	6.96966e+06	9.33265e+06	1.57896e+07	2.1525e+07	2.39558e+07	9.22046e+06	8.11385e+06	8.92051e+06	1.22439e+07	2.3254e+07	2.2383e+07	1.94364e+07	1.91944e+07	2.32373e+07	3.14664e+07	2.92564e+07	3.11951e+07	3.14057e+07	ko00563,ko00564,ko01100,ko04136,ko04140,ko04723,ko05167
ME0128690	T3_positive	[3-(7-Hydroxy-4-oxochromen-2-yl)phenyl] hydrogen sulate	[3-(7-羟基-4-氧代-4H-苯并吡喃-2-基）苯基]氧代磺酸	Organic acid and Its derivatives	有机酸及其衍生物	Organic acid and Its derivatives	有机酸及其衍生物	C15H10O7S	317.003	334.015	5.3962	[M+H-H2O]+	21.3	3	0.5701	rp	-	131837265	HMDB0133344	-	-	1.95327e+06	2.26538e+06	1.29613e+06	1.23412e+06	1.78982e+06	1.49676e+06	1.71141e+06	1.9329e+06	1.5801e+06	1.67849e+06	1.7668e+06	1.21911e+06	877155	1.46565e+06	1.77024e+06	1.44498e+06	1.72954e+06	1.46563e+06	1.78239e+06	1.73032e+06	1.7229e+06	1.78248e+06	-
ME0055048	T3_positive	MG(24:6(6Z,9Z,12Z,15Z,18Z,21Z)/0:0/0:0)	MG(24:6(6Z,9Z,12Z,15Z,18Z,21Z)/0:0/0:0)	GL	甘油脂类	MG	单甘油酯	C27H42O4	431.318	430.308	9.2302	[M+H]+	6.70043	3	0.5699	rp	-	53480998	HMDB0011590	-	C01885	711335	685956	916083	497340	423186	198302	609092	627682	181016	620294	524990	738807	248154	240998	319205	666039	302150	265329	554690	519920	551539	552088	ko00561,ko01100,ko04714,ko04923,ko04975,ko04977
ME0168416	T3_positive	Nicotine	尼古丁	Heterocyclic compounds	杂环化合物	Heterocyclic compounds	杂环化合物	C10H14N2	163.132	162.116	4.3846	[M+H]+	23.75	3	0.5591	rp	-	89594	HMDB0001934	1526	C00745	2.32326e+06	2.76838e+06	1.27476e+06	551960	2.38987e+06	1.99766e+06	1.65335e+06	2.27866e+06	1.33929e+06	1.43599e+06	2.19258e+06	1.32435e+06	3.45945e+06	2.1453e+06	2.97546e+06	1.84904e+06	2.65232e+06	3.79252e+06	3.51485e+06	3.4319e+06	3.48338e+06	3.43922e+06	ko00760,ko00980,ko01100,ko04714,ko05033,ko05207
ME0056657	T3_positive	[(2R)-2-(14-methylpentadecanoyloxy)-3-phosphonooxypropyl] 19-methylicosanoate	PA(i-21:0/i-16:0)	GP	甘油磷脂类	PA	磷脂酸	C40H79O8P	701.557	718.551	8.8264	[M+H-H2O]+	13.456	3	0.5454	rp	-	131822538	HMDB0115882	-	-	1.12561e+07	1.07191e+07	5.97763e+06	7.16579e+06	3.27401e+06	1.43195e+07	8.2485e+06	4.85092e+06	1.01039e+07	7.11479e+06	7.9436e+06	1.08752e+07	7.60499e+06	9.8256e+06	1.43886e+07	8.54466e+06	5.33923e+06	5.96201e+06	9.8516e+06	8.8401e+06	8.91121e+06	7.00524e+06	-
ME0009344	T3_positive	4-Chlorobenzenesulfonamide	4-氯苯磺酰胺	Heterocyclic compounds	杂环化合物	Sulfanilamides	磺胺类化合物	C6H6ClNO2S	173.984	190.981	1.2382	[M+H-H2O]+	17.55	3	0.5285	rp	-	66824	HMDB0061173	-	-	1.77579e+07	8.92303e+06	1.05422e+07	8.73085e+06	1.42681e+07	7.02115e+06	8530298	6.79447e+06	6.91952e+06	7.30389e+06	7.08792e+06	8.15598e+06	1.65454e+07	1.00981e+07	7.81878e+06	1.09539e+07	8.31253e+06	1.07323e+07	1.02026e+07	1.08146e+07	1.04868e+07	1.08932e+07	-
ME0116039	T3_positive	2,7-Dihydroxy-2H-1,4-benzoxazin-3(4H)-one	2,7-二羟基-2H-1,4-benzoxazin-3(4H)-one	Benzene and substituted derivatives	苯及其衍生物	Benzene and substituted derivatives	苯及其衍生物	C8H7NO4	181.028	181.037	5.8637	[M+]+	22.775	3	0.5247	rp	-	11074014	HMDB0038054	-	-	6.58865e+06	6.11272e+06	6.7922e+06	6.65216e+06	8.60354e+06	9.03591e+06	8.31733e+06	6.37946e+06	5.35876e+06	6.31198e+06	5.03931e+06	4.26886e+06	5.13448e+06	7.16639e+06	4.99955e+06	6.63463e+06	4.32304e+06	7.31331e+06	5.80261e+06	6.42548e+06	6.35358e+06	5.93764e+06	-
ME0059582	T3_positive	PE-NMe(20:0/14:0)	PE-NMe(20:0/14:0)	GP	甘油磷脂类	PE	磷脂酰乙醇胺	C40H80NO8P	797.59	733.562	7.1454	[M+CH3CN+Na]+	15.4718	3	0.5191	rp	-	131820392	HMDB0113279	-	C00350	5.34836e+06	5.42049e+06	1.23064e+06	3.38407e+06	2.55015e+06	1.604e+06	4.38057e+06	1.33491e+06	3.79367e+06	3.5723e+07	4.87656e+06	6.28228e+06	9.18303e+06	1.26956e+07	8.03331e+06	5.2144e+06	9.8627e+06	7.81146e+06	4.30999e+06	3.54669e+06	4.09466e+06	4.03035e+06	ko00563,ko00564,ko01100,ko04136,ko04140,ko04723,ko05167
ME0058139	T3_positive	PE(16:0/22:5(7Z,10Z,13Z,16Z,19Z))	PE(16:0/22:5(7Z,10Z,13Z,16Z,19Z))	GP	甘油磷脂类	PE	磷脂酰乙醇胺	C43H76NO8P	748.54	765.531	6.3791	[M+H-H2O]+	16.2185	3	0.5188	rp	-	53479590	HMDB0008945	-	C00350	580869	400623	1.21437e+06	2.08077e+06	1.93002e+06	815231	1.26283e+06	2.91799e+06	2.63143e+06	1.84514e+06	2.19903e+06	1.972e+06	1.58514e+06	1.43019e+06	1.84798e+06	1.16441e+06	2.2603e+06	351366	1.10127e+06	1.17309e+06	1.29575e+06	939647	ko00563,ko00564,ko01100,ko04136,ko04140,ko04723,ko05167
ME0134891	T3_positive	6-(2H-1,3-benzodioxole-5-carbonyloxy)-3,4,5-trihydroxyoxane-2-carboxylic acid	6-(2H-1，3-苯并间二氧杂环戊烯-5-甲酰氧基)-3，4，5-三羟基恶烷-2-羧酸	Organic acid and Its derivatives	有机酸及其衍生物	Organic acid and Its derivatives	有机酸及其衍生物	C14H14O10	381.012	342.059	0.9361	[M+K]+	24	3	0.5156	rp	-	131835631	HMDB0129381	-	-	1.08556e+07	1.79489e+07	2.49784e+07	2.61455e+07	2.26031e+07	3.12298e+07	2.26405e+07	1.94091e+07	2.02637e+07	2.35284e+07	1.27735e+07	2.01332e+07	1.55393e+07	1.57491e+07	1.79026e+07	1.65938e+07	1.69499e+07	2.54442e+07	2.00638e+07	2.02145e+07	2.02176e+07	2.01641e+07	-
ME0157298	T3_positive	Mustard gas	芥子气	Others	其他	Others	其他	C4H8Cl2S	157.975	157.972	8.8642	[M+]+	7.8	3	0.5091	rp	-	10461	HMDB0254958	-	C19164	7.88155e+06	7.95249e+06	6.33301e+06	6.6189e+06	9.22549e+06	6.66738e+06	9.36405e+06	6.27717e+06	7.21295e+06	7.95818e+06	6.38675e+06	7.01091e+06	7.90281e+06	9.13293e+06	6.33541e+06	6.13736e+06	6.10703e+06	7.70397e+06	6.46732e+06	6.27689e+06	6.2163e+06	6.33652e+06	ko05204
ME0056374	T3_positive	PA(22:6(4Z,7Z,10Z,13Z,16Z,19Z)/20:5(5Z,8Z,11Z,14Z,17Z))	PA(22:6(4Z,7Z,10Z,13Z,16Z,19Z)/20:5(5Z,8Z,11Z,14Z,17Z))	GP	甘油磷脂类	PA	磷脂酸	C45H67O8P	784.492	766.457	4.0694	[M+NH4]+	0.464997	4	0.9885	rp	-	52929432	HMDB0115418	-	-	1.05892e+08	1.00915e+08	1.07489e+08	1.7917e+08	1.15452e+08	1.14242e+08	1.1914e+08	1.2075e+08	1.57467e+08	1.29764e+08	9.55802e+07	1.09504e+08	1.11546e+08	1.08582e+08	8.88605e+07	9.30765e+07	1.01793e+08	8.77814e+07	1.04926e+08	1.05452e+08	1.06183e+08	1.05765e+08	-
ME0108744	T3_positive	N-decanoylglycine	N-癸酰甘氨酸	Amino acid and Its metabolites	氨基酸及其代谢物	Amino acid derivatives	氨基酸衍生物	C12H23NO3	252.157	229.168	4.9794	[M+Na]+	0.51575	4	0.9873	rp	-	1712391	HMDB0013267	-	-	3.10096e+06	2.18862e+06	2.20101e+06	1.70237e+06	1.93866e+06	4.79591e+06	1.87887e+06	2.98156e+06	2.20779e+06	2.88631e+06	3.07672e+06	6.01637e+06	2.68e+06	2.39242e+06	2.1996e+06	2.16964e+06	2.61165e+06	2.49851e+06	2.25598e+06	2.24567e+06	2.2461e+06	2.25714e+06	-
ME0011785	T3_positive	1-(11Z-eicosenoyl)-glycero-3-phosphate	1-(11Z-二十碳烯酰基)-甘油-3-磷酸	GP	甘油磷脂类	PA	磷脂酸	C23H45O7P	482.325	464.29	8.8264	[M+NH4]+	1.52706	4	0.9632	rp	-	52929759	HMDB0062305	-	-	2.43424e+07	4.76142e+07	2.63671e+07	5.14129e+07	2.18979e+07	3.12401e+07	2.55022e+07	2.49749e+07	3.45012e+07	2.68107e+07	3.0747e+07	2.71582e+07	2.96259e+07	2.46891e+07	2.64956e+07	2.38308e+07	2.60311e+07	1.97805e+07	2.90314e+07	2.91908e+07	2.95904e+07	2.85888e+07	-
ME0061388	T3_positive	Pgp(18:0/18:2(9Z,12Z))	Pgp(18:0/18:2(9Z,12Z))	GP	甘油磷脂类	PG-P	磷脂酰甘油磷酸	C42H80O13P2	872.541	854.507	4.1968	[M+NH4]+	1.85253	4	0.9558	rp	-	53481825	HMDB0013507	-	C00344	31577106	3.13928e+07	3.28135e+07	5.2747e+07	3.47342e+07	3.45168e+07	3.78308e+07	4.13174e+07	4.48784e+07	4.19193e+07	2.83696e+07	3.28035e+07	3.3218e+07	3.10466e+07	2.80103e+07	2.73397e+07	2.88556e+07	2.83985e+07	2.98569e+07	2.99927e+07	3.00581e+07	2.98605e+07	ko00564,ko01100
ME0107679	T3_positive	L-cis-Cyclo(aspartylphenylalanyl)	L-顺式-环（天冬氨酰苯丙氨酰）	Benzene and substituted derivatives	苯及其衍生物	Benzene and substituted derivatives	苯及其衍生物	C13H14N2O4	285.083	262.095	3.0302	[M+Na]+	3.3925	4	0.922	rp	-	119494	HMDB0031360	-	-	7.78739e+06	3.21838e+06	4.73583e+06	2.3941e+06	2.44244e+06	4.64007e+06	3.04013e+06	6.04004e+06	2.54615e+06	8.55159e+06	8.70781e+06	7.96688e+06	8.16655e+06	6.95662e+06	7.17563e+06	4.32117e+06	4.40678e+06	746001	6.28442e+06	6.39516e+06	6.22173e+06	6.55667e+06	-
ME0056855	T3_positive	1-pentadecanoyl-2-(9Z,12Z-octadecadienoyl)-sn-glycero-3-phosphocholine	PC(15:0/18:2(9Z,12Z))	GP	甘油磷脂类	PC	磷脂酰胆碱	C41H78NO8P	744.553	743.547	7.0691	[M+H]+	6.04424	4	0.8696	rp	-	24778664	HMDB0007940	-	C00157	1.25669e+06	4.37834e+07	3.1082e+07	1.83877e+07	4.06068e+07	3.47844e+07	6.03191e+06	3.76071e+07	1.18791e+07	17617532	3.08373e+07	1.48812e+07	1.74798e+07	1.85175e+07	2.93312e+07	2.16157e+07	2.27414e+07	1.731e+07	1.4623e+07	1.40657e+07	1.42206e+07	1.13652e+07	ko00564,ko00590,ko00591,ko00592,ko01100,ko04723,ko05231
ME0013011	T3_positive	(7r)-4,7-Dihydroxy-N,N,N-Trimethyl-10-Oxo-3,5,9-Trioxa-4-Phosphaheptacosan-1-Aminium 4-Oxide	1-Stearoylglycerophosphocholine	GP	甘油磷脂类	PC	磷脂酰胆碱	C26H55NO7P+	525.377	524.372	6.2277	[M+H]+	6.89459	4	0.8542	rp	-	497300	HMDB0094688	-	C00157	5.47274e+08	5.07026e+08	3.43281e+08	2.03934e+08	2.07623e+08	1.39231e+08	2.89662e+08	4.26999e+08	2.82509e+08	3.43019e+08	1.98898e+08	6.96474e+08	1.95047e+08	1.08314e+09	3.8418e+08	4.74514e+08	4.77179e+08	2.55196e+08	4.2278e+08	4.12565e+08	3.78109e+08	4.15348e+08	ko00564,ko00590,ko00591,ko00592,ko01100,ko04723,ko05231
ME0104766	T3_positive	2-Hydroxyacetaminophen sulfate	2-羟基对乙酰氨基酚硫酸盐	Organic acid and Its derivatives	有机酸及其衍生物	Organic acid and Its derivatives	有机酸及其衍生物	C8H9NO6S	270.002	247.015	0.7736	[M+Na]+	7.6445	4	0.8412	rp	-	86290013	HMDB0062547	-	-	7.66284e+07	7.65425e+07	8.13557e+07	8.06458e+07	7.98659e+07	8.66787e+07	7.60408e+07	7.85111e+07	8.06141e+07	8.2567e+07	9.30459e+07	8.79017e+07	6.56544e+07	7.28521e+07	78785967	7.76923e+07	8.21295e+07	8.34249e+07	7.72763e+07	7.7274e+07	7.70557e+07	7.69155e+07	-
ME0118292	T3_positive	2-Aminopyridine	2-氨基吡啶	Heterocyclic compounds	杂环化合物	Pyridine and pyridine derivatives	吡啶及其衍生物	C5H6N2	112.087	94.0531	0.6856	[M+NH4]+	0.254475	4	0.7437	rp	-	10439	HMDB0245026	-	-	6.74833e+06	1.01318e+07	4.35991e+06	6.01602e+06	5.38602e+06	6.94635e+06	5.20854e+06	5.29392e+06	6.199e+06	4.7278e+06	4.29956e+06	5.1454e+06	1.10859e+07	7.60711e+06	6.6319e+06	8.0631e+06	7.82417e+06	7.08745e+06	6.28218e+06	6.49067e+06	6376640	6.44409e+06	-
ME0109505	T3_positive	Pyro-L-glutaminyl-L-glutamine	焦-L-谷氨酰胺-L-谷氨酰胺	Amino acid and Its metabolites	氨基酸及其代谢物	Amino acid derivatives	氨基酸衍生物	C10H15N3O5	280.09	257.101	1.2891	[M+Na]+	0.42675	4	0.7394	rp	-	14889607	HMDB0039229	-	-	1.07386e+07	1.13681e+07	7.23836e+06	1.30955e+07	1.36308e+07	1.12998e+07	9.46028e+06	9.10541e+06	1.31305e+07	1.33705e+07	1.38616e+07	1.22117e+07	6.77325e+06	1.13108e+07	1.15656e+07	7.37105e+06	1.21803e+07	1.33184e+07	1.1832e+07	1.1524e+07	1.1742e+07	1.17286e+07	-
ME0002460	T3_positive	2-[(3,3-dimethyloxiran-2-yl)methyl]-4-(3-methylbut-2-en-1-yl)benzene-1,3,5-triol	2-[（3，3-二甲基环氧乙烷-2-基）甲基]-4-(3-甲基丁-2-烯-1-基）苯-1，3，5-三醇	Benzene and substituted derivatives	苯及其衍生物	Phenolics	苯酚类	C16H22O4	317.115	278.152	5.4711	[M+K]+	0.47675	4	0.7382	rp	-	131837023	HMDB0133048	-	-	68195.3	502969	78484.4	31987.4	39105.9	345745	51817.7	100353	125680	35794.6	81334.5	69674.2	236950	107995	196689	39151.3	70051.6	41557.1	157651	140343	113197	162369	-
ME0103725	T3_positive	11-nitro-1-undecene	11-硝基-1-十一碳烯	Others	其他	Others	其他	C11H21NO2	222.146	199.157	5.0556	[M+Na]+	0.5725	4	0.7359	rp	-	543829	HMDB0062669	-	-	3.77861e+06	3.02845e+06	3.09569e+06	2.83686e+06	2.69981e+06	2.40242e+06	1.93956e+06	3.17478e+06	2.29095e+06	3.44641e+06	3.81719e+06	1.5493e+06	2.22018e+06	2.75893e+06	1.40853e+06	1.87655e+06	2.34107e+06	2.89114e+06	2.64383e+06	2.72542e+06	2.66795e+06	2.69068e+06	-
MEDP1303	T3_positive	5-Phenyl-1,3-oxazinane-2,4-dione	5-苯基-1,3-恶嗪烷-2,4-二酮	Benzene and substituted derivatives	苯及其衍生物	Benzene and substituted derivatives	苯及其衍生物	C10H9NO3	192.065	191.058	1.6518	[M+H]+	0.608	4	0.735	rp	-	21350393	HMDB0060400	-	C16596	748022	406625	454095	530226	2.2297e+06	962362	407703	1.6402e+06	2.53838e+06	161530	427879	397055	396050	1.07632e+06	309388	506585	469168	639109	1.06259e+06	1.04167e+06	964678	915460	ko00982
ME0169748	T3_positive	Quinmerac	昆梅拉克	Benzene and substituted derivatives	苯及其衍生物	Benzene and substituted derivatives	苯及其衍生物	C11H8ClNO2	222.031	221.024	3.1436	[M+H]+	0.89075	4	0.7282	rp	-	91749	HMDB0257043	-	C18891	2.11372e+06	888525	1.98957e+06	2.17265e+06	1.561e+06	1.57879e+06	3.39953e+06	3.09859e+06	925147	2.24765e+06	2.72182e+06	2.30739e+06	3.65755e+06	2.91599e+06	3.81231e+06	2.33735e+06	2.00767e+06	1.38962e+06	2.27604e+06	2.33813e+06	2.35362e+06	2.29177e+06	-
ME0108932	T3_positive	N-Undecanoylglycine	N-十一烷酰甘氨酸	Amino acid and Its metabolites	氨基酸及其代谢物	Amino acid derivatives	氨基酸衍生物	C13H25NO3	282.146	243.183	5.3588	[M+K]+	1.1095	4	0.723	rp	-	454092	HMDB0013286	-	-	1.07176e+06	375307	1.19027e+06	468980	993406	2.86259e+06	921451	1.14897e+06	1.31431e+06	1.01256e+06	1.19072e+06	1.14248e+06	571848	742593	740902	779927	893101	556948	1.07755e+06	1.05432e+06	1.05466e+06	918109	-
ME0056953	T3_positive	1-Stearoyl-2-vaccenoyl-sn-glycero-3-phosphocholine	PC(18:0/18:1(11Z))	GP	甘油磷脂类	PC	磷脂酰胆碱	C44H86NO8P	788.611	787.609	5.8256	[M+H]+	1.13495	4	0.7224	rp	-	24778815	HMDB0008037	-	C00157	2.88259e+06	4.59788e+06	3.03518e+06	2.73605e+06	1.40102e+07	9.92902e+06	8.48803e+06	9.61433e+06	5.39727e+06	5.66377e+06	6.83463e+06	2.0959e+07	1.05767e+07	1.16805e+07	1.52011e+07	9.34438e+06	8.1983e+06	1.07095e+07	5.32726e+06	7.22688e+06	7.09115e+06	7.7472e+06	ko00564,ko00590,ko00591,ko00592,ko01100,ko04723,ko05231
ME0106766	T3_positive	gamma-Glutamyl-beta-cyanoalanine	γ-谷氨酰-β-氰基丙氨酸	Amino acid and Its metabolites	氨基酸及其代谢物	Amino acids	氨基酸	C9H13N3O5	244.093	243.085	1.2891	[M+H]+	1.3015	4	0.7185	rp	-	53297342	HMDB0060478	-	C05711	2.06434e+07	2.06485e+07	2.69802e+07	1.70795e+07	2.98324e+07	3.17823e+07	3.02374e+07	1.71455e+07	3.00829e+07	2.20651e+07	2.7156e+07	1.68493e+07	1.84513e+07	2.46189e+07	2.54935e+07	2.90955e+07	1.84188e+07	2.2571e+07	2.16864e+07	2.18632e+07	2.17487e+07	2.16917e+07	-
ME0122047	T3_positive	6-Chloro-1,3,5-triazine-2,4-diamine	6-氯-1,3,5-三嗪-2,4-二胺	Heterocyclic compounds	杂环化合物	Heterocyclic compounds	杂环化合物	C3H4ClN5	163.053	145.016	0.9237	[M+NH4]+	1.30725	4	0.7184	rp	-	18831	HMDB0246174	-	C06560	3.40958e+06	5.3655e+06	2.95206e+06	4.36387e+06	2.612e+06	3.26693e+06	2.23242e+06	2.51768e+06	4.48774e+06	3.70008e+06	1.66758e+06	3.87633e+06	4.32967e+06	2.88861e+06	5.73846e+06	2896800	3.53174e+06	3.44527e+06	3.5407e+06	3.64899e+06	3.4116e+06	3.53934e+06	-
ME0056962	T3_positive	PC(18:0/20:3(5Z,8Z,11Z))	PC（18：0/20：3（5Z，8Z，11Z））	GP	甘油磷脂类	PC	磷脂酰胆碱	C46H86NO8P	812.613	811.609	5.4524	[M+H]+	1.36285	4	0.7171	rp	-	24778855	HMDB0008046	-	C00157	890737	2.81493e+06	3.1181e+06	2.2851e+06	1.90144e+06	3.70317e+06	2978258	1829752	2.99458e+06	2.53601e+06	3.10631e+06	8.06089e+06	7.09626e+06	2.58569e+06	3.84872e+06	4.00769e+06	3.18286e+06	3.48395e+06	2.92641e+06	3.05912e+06	3.01492e+06	3.03203e+06	ko00564,ko00590,ko00591,ko00592,ko01100,ko04723,ko05231
ME0123672	T3_positive	Dihydroethidium	二氢乙锭	Heterocyclic compounds	杂环化合物	Heterocyclic compounds	杂环化合物	C21H21N3	338.162	315.173	3.7059	[M+Na]+	1.36925	4	0.7169	rp	-	128682	HMDB0251312	-	-	911307	604765	649662	431772	1.48085e+06	197031	445330	351581	1.4428e+06	752049	989588	1.74518e+06	407715	536137	411395	1.32451e+06	628873	989081	394417	393487	325747	397267	-
ME0152780	T3_positive	Selenocysteine	硒代半胱氨酸	Amino acid and Its metabolites	氨基酸及其代谢物	Amino acid derivatives	氨基酸衍生物	C3H7NO2Se	169.977	168.964	9.0009	[M+H]+	1.97575	4	0.703	rp	-	25076	HMDB0003288	3292	C05688	674140	2.12443e+06	779766	547922	695452	575291	919194	1.53574e+06	542740	431126	370316	586824	955786	816080	1.52032e+06	1.36903e+06	512358	597305	786088	784495	768136	783483	ko00450,ko01100
ME0118858	T3_positive	(±)-2-Propylthiazolidine	2-丙基噻唑烷	Heterocyclic compounds	杂环化合物	Heterocyclic compounds	杂环化合物	C6H13NS	149.112	131.077	2.4174	[M+NH4]+	2.1755	4	0.6985	rp	-	146885	HMDB0040058	-	-	2.36531e+06	2.53584e+06	1.77602e+06	2.58785e+06	2.08809e+06	2.34902e+06	2.49248e+06	2.30639e+06	2.68091e+06	3.1874e+06	3.60057e+06	2.85801e+06	2.0572e+06	3.164e+06	3.94013e+06	3.10371e+06	3.10898e+06	2.17809e+06	2.67372e+06	2.61125e+06	2.63625e+06	2.71108e+06	-
ME0156162	T3_positive	Protorifamycin I	原霉素 I	Heterocyclic compounds	杂环化合物	Heterocyclic compounds	杂环化合物	C35H45NO10	640.313	639.304	8.8642	[M+H]+	2.58577	4	0.6894	rp	-	46173797	HMDB0039057	-	C12246	3.09322e+06	4.63095e+06	2.61052e+06	3.6774e+06	2.17801e+06	3.31277e+06	2.14203e+06	1.97451e+06	4.71403e+06	2.56611e+06	4.7216e+06	3.16887e+06	4.29978e+06	3.28124e+06	2.90453e+06	1.71168e+06	3.04644e+06	688917	3.30845e+06	3.25085e+06	3.12475e+06	3.08255e+06	-
ME0145037	T3_positive	Diammonium ethylenebis(dithiocarbamate)	亚乙基双（二硫代氨基甲酸）二铵	Heterocyclic compounds	杂环化合物	Heterocyclic compounds	杂环化合物	C4H14N4S4	268.997	246.01	0.8866	[M+Na]+	2.82325	4	0.6842	rp	-	3034395	HMDB0031224	-	C18449	86655264	1.15955e+08	1.41284e+08	1.11632e+08	1.37827e+08	1.15357e+08	1.32395e+08	1.13566e+08	1.34429e+08	1.27261e+08	1.23992e+09	1.01337e+08	1.08194e+08	2.51174e+08	242187573	1.28393e+08	1.63585e+08	2.41887e+08	1.61457e+08	157180681	1.63212e+08	1.54598e+08	-
ME0003213	T3_positive	2-Methoxynaphthalene	2-甲氧基萘	Benzene and substituted derivatives	苯及其衍生物	Benzene and substituted derivatives	苯及其衍生物	C11H10O	159.076	158.073	1.0361	[M+H]+	2.9125	4	0.6822	rp	-	7119	HMDB0032861	-	-	1.98483e+06	501174	1.02436e+06	1.05096e+06	1.90221e+06	1.33957e+06	831180	2.75559e+06	1.76834e+06	173913	2.80083e+06	1.30435e+06	209778	1.63079e+06	238860	1.59985e+06	303725	379003	893414	847206	710553	826572	-
MEDP0655	T3_positive	p-Anisidine	对茴香胺	Alcohol and amines	醇、胺类	Amines	胺类	C7H9NO	124.076	123.068	9.4832	[M+H]+	3.96525	4	0.6601	rp	-	7732	HMDB0029300	-	C19326	582170	380020	661109	1.29784e+06	698120	1.24187e+06	575035	1.06412e+06	969416	928077	904431	746796	1.14429e+06	1.02198e+06	788445	712870	1.17914e+06	1.33499e+06	767692	867845	833817	844871	-
ME0109839	T3_positive	Thiomorpholine 3-carboxylate	硫代吗啉-3-羧酸盐	Organic acid and Its derivatives	有机酸及其衍生物	Organic acid and Its derivatives	有机酸及其衍生物	C5H9NO2S	165.077	147.035	1.5506	[M+NH4]+	4.00175	4	0.6593	rp	-	440159	HMDB0059611	-	C03901	162243	309148	234680	193999	78186.7	117731	242356	194761	123573	172593	323970	84624.2	128358	334298	153312	126514	92719.3	206236	201422	210703	192347	199948	-
ME0061539	T3_positive	PGP(a-13:0/a-13:0)	PGP(a-13:0/a-13:0)	GP	甘油磷脂类	PG-P	磷脂酰甘油磷酸	C32H64O13P2	736.432	718.382	3.8688	[M+NH4]+	23.3625	4	0.6555	rp	-	131823167	HMDB0116512	-	C00344	3.65845e+08	3.78681e+08	3.97985e+08	6.27187e+08	4.0798e+08	3.78435e+08	4.07277e+08	4.26398e+08	5.90978e+08	4.63323e+08	3.12112e+08	3.72218e+08	3.8336e+08	3.94563e+08	3.18051e+08	3.1393e+08	3.34425e+08	2.9547e+08	3.73952e+08	3.78432e+08	3.77173e+08	3.76536e+08	ko00564,ko01100
ME0119690	T3_positive	Citraconic anhydride	3-甲基-2,5-呋喃二酮	Aldehyde,Ketones,Esters	醛、酮、酯类	Ketones	酮类	C5H4O3	150.977	112.016	1.2256	[M+K]+	5.11	4	0.6373	rp	-	12012	HMDB0250302	-	-	1.37081e+06	2.43603e+06	1.12703e+06	2.6332e+06	2.64675e+06	3.50808e+06	1.36328e+06	2.25662e+06	2.74561e+06	1.74445e+06	1.93392e+06	2.34715e+06	115956	646688	934396	1.2266e+06	1.9131e+06	1.56775e+06	1.80978e+06	1.74878e+06	1.76548e+06	1.55722e+06	-
ME0127832	T3_positive	(2-{[3-(3,4-Dihydroxy-5-methoxyphenyl)prop-2-enoyl]oxy}ethyl)trimethylazanium	（2-{[3-(3,4-二羟基-5-甲氧基苯基）丙基-2-烯醇基]氧基}乙基）三甲基氮杂铵	Heterocyclic compounds	杂环化合物	Heterocyclic compounds	杂环化合物	C15H22NO5+	314.18	296.15	2.6993	[M+NH4]+	6.99475	4	0.6024	rp	-	131839396	HMDB0136315	-	-	182937	280200	307132	699930	314231	213012	178452	186439	52879.9	151098	220405	57202.5	964459	392051	213966	206854	69819.1	267777	308291	304942	292851	288510	-
ME0145995	T3_positive	Asn-Trp	-	Amino acid and Its metabolites	氨基酸及其代谢物	Small Peptide	小肽	C15H18N4O4	319.136	318.133	2.7183	[M+H]+	9.275	1a	0.8439	rp	-	18218187	HMDB0028742	-	-	348496	556131	71230.3	413067	615652	416166	512178	302863	506337	812553	176492	451224	584628	774916	277002	259545	279797	327079	224371	265120	297019	290380	-
ME0110132	T3_positive	Trp-Pro	-	Amino acid and Its metabolites	氨基酸及其代谢物	Small Peptide	小肽	C16H19N3O3	301.14	301.143	1.2006	[M+]+	4.85	1b	0.746	rp	-	11863652	HMDB0029091	-	-	8.57521e+06	6.30533e+06	3.5944e+07	5.09265e+06	9.28746e+06	6.3074e+06	1.00513e+07	9.24877e+06	8.60224e+06	5.63765e+06	9.1689e+06	2.13002e+06	1.90269e+07	2.19933e+07	1.98049e+07	6.44212e+06	6.22699e+06	8.84144e+06	1.54787e+07	2.12257e+07	2.13985e+07	2.2787e+07	-
ME0167141	T3_positive	[(2S)-3-tetradecanoyloxy-2-[(Z)-tetradec-9-enoyl]oxypropyl] (Z)-octadec-9-enoate	-	GL	甘油脂类	TG	甘油三酯	C49H90O6	843.669	774.674	6.1772	[M+Na+HCOOH]+	1.14974	3	0.9844	rp	-	131753423	HMDB0042281	-	C00422	4.84041e+07	3.92732e+07	5.19165e+07	4.23012e+07	4.64001e+07	3.1661e+07	5.49772e+07	5.49405e+07	4.4239e+07	5.61511e+07	3.3439e+07	4.63204e+07	5.72341e+07	5.21956e+07	4.79987e+07	5.24397e+07	5.10875e+07	5.73488e+07	5.0585e+07	5.05476e+07	5.07373e+07	5.04976e+07	ko00561,ko01100,ko04714,ko04923,ko04931,ko04975,ko04977,ko04979,ko05417
ME0167450	T3_positive	[(2S)-2-pentadecanoyloxy-3-[(Z)-tetradec-9-enoyl]oxypropyl] (6Z,9Z,12Z,15Z)-octadeca-6,9,12,15-tetraenoate	-	GL	甘油脂类	TG	甘油三酯	C50H86O6	821.605	782.642	6.1772	[M+K]+	1.38753	3	0.9358	rp	-	131758606	HMDB0047764	-	C00422	2.76523e+07	1.47503e+08	5.13552e+07	1.0727e+08	4.32163e+07	1.43326e+08	1.57978e+06	1.9725e+07	9.45258e+07	2.44784e+07	1.9392e+07	2.60891e+07	2.12448e+07	5.11598e+07	1.13702e+08	3.49837e+07	7.57388e+07	5.0063e+06	5.41651e+07	5.40321e+07	5.39266e+07	5.31899e+07	ko00561,ko01100,ko04714,ko04923,ko04931,ko04975,ko04977,ko04979,ko05417
ME0066695	T3_positive	TG(14:0/16:1(9Z)/15:0)	-	GL	甘油脂类	TG	甘油三酯	C48H90O6	785.66	762.674	8.8264	[M+Na]+	4.25119	3	0.9288	rp	-	131753444	HMDB0042302	-	C00422	8.1708e+06	3.96122e+06	1.92688e+06	20309.7	1.9073e+06	1.48665e+06	2.09606e+06	298906	1.25668e+06	940787	2.43973e+06	2.51373e+06	2.35059e+06	1.73909e+06	1.71633e+06	3.1244e+06	1.25357e+06	4.60953e+06	3.42994e+06	3.60537e+06	2.9909e+06	3.15429e+06	ko00561,ko01100,ko04714,ko04923,ko04931,ko04975,ko04977,ko04979,ko05417
ME0066596	T3_positive	TG(14:0/15:0/15:0)	-	GL	甘油脂类	TG	甘油三酯	C47H90O6	814.689	750.674	6.6438	[M+CH3CN+Na]+	0.171845	3	0.9243	rp	-	131753238	HMDB0042092	-	C00422	6.56604e+07	7.18698e+07	9.50647e+07	2.75764e+08	1.8542e+08	4.194e+07	1.75445e+08	5.33673e+07	4.97505e+07	4.11273e+07	3.02103e+07	2.00572e+07	4.28144e+07	2.38058e+07	1.58834e+08	4.67125e+07	1.02671e+08	3.36454e+07	6.30001e+07	5.03682e+07	6.38224e+07	6.98165e+07	ko00561,ko01100,ko04714,ko04923,ko04931,ko04975,ko04977,ko04979,ko05417
ME0069110	T3_positive	TG(15:0/16:1(9Z)/16:0)	-	GL	甘油脂类	TG	甘油三酯	C50H94O6	813.686	790.705	8.814	[M+Na]+	10.3724	3	0.8696	rp	-	131754320	HMDB0043193	-	C00422	5.37068e+07	6.6072e+07	3.79438e+07	3.54351e+07	5.72103e+07	9.13951e+07	3.86832e+07	5.95684e+07	2.91492e+07	3.81881e+07	2.93588e+07	1.93551e+07	3.03264e+07	4.14161e+07	1.82345e+07	2.0784e+07	4.33908e+07	2.35485e+07	3.57871e+07	2.71195e+07	3.51171e+07	3.36795e+07	ko00561,ko01100,ko04714,ko04923,ko04931,ko04975,ko04977,ko04979,ko05417
ME0066833	T3_positive	TG(14:0/18:1(9Z)/15:0)	-	GL	甘油脂类	TG	甘油三酯	C50H94O6	813.689	790.705	7.7268	[M+Na]+	6.31687	3	0.8692	rp	-	131753503	HMDB0042362	-	C00422	1.85101e+06	1.46448e+06	9.32384e+06	209947	1.57071e+06	962126	1.46161e+06	1.21583e+06	879271	987371	374822	460766	539492	646838	1.52035e+06	417732	1.47834e+06	667512	3.17947e+06	2.39131e+06	3.50065e+06	2.42445e+06	ko00561,ko01100,ko04714,ko04923,ko04931,ko04975,ko04977,ko04979,ko05417
ME0063847	T3_positive	TG(10:0/10:0/14:0)	-	GL	甘油脂类	TG	甘油三酯	C37H70O6	575.502	610.517	8.8387	[M+H-2H2O]+	2.15464	3	0.8683	rp	-	131778384	HMDB0071579	-	C00422	5.55186e+06	5.38106e+06	3.3158e+06	961254	989549	1.0907e+06	274600	5.59376e+06	1.56118e+06	3.72577e+06	6.83842e+06	6.49901e+06	6.82504e+06	6.20274e+06	5.77297e+06	6.3175e+06	6.74191e+06	6.8215e+06	6.99853e+06	7.09874e+06	6.9438e+06	7.32899e+06	ko00561,ko01100,ko04714,ko04923,ko04931,ko04975,ko04977,ko04979,ko05417
ME0101726	T3_positive	TG(i-22:0/i-15:0/8:0)	-	GL	甘油脂类	TG	甘油三酯	C48H92O6	787.67	764.689	7.9397	[M+Na]+	11.1594	3	0.8563	rp	-	131775316	HMDB0067922	-	C00422	2.3681e+06	2.45759e+06	2.20692e+06	1.07191e+06	537993	270173	321595	361228	222253	299462	86772.9	38450.8	810811	499214	451681	19830.4	276890	183291	273600	256691	272073	271244	ko00561,ko01100,ko04714,ko04923,ko04931,ko04975,ko04977,ko04979,ko05417
ME0068177	T3_positive	TG(14:1(9Z)/14:1(9Z)/18:4(6Z,9Z,12Z,15Z))	-	GL	甘油脂类	TG	甘油三酯	C49H82O6	731.606	766.611	8.8325	[M+H-2H2O]+	12.1105	3	0.8383	rp	-	131758743	HMDB0047902	-	C00422	4.99356e+06	118238	6.16296e+06	4.24505e+06	3.3393e+06	3.51561e+06	4.46148e+06	7.18199e+06	5.91939e+06	2.51841e+06	3.80288e+06	3.56426e+06	5.44814e+06	3.03132e+06	6.27746e+06	5.96032e+06	5.77187e+06	3.68792e+06	4.0804e+06	3.73427e+06	4.08444e+06	4.31028e+06	ko00561,ko01100,ko04714,ko04923,ko04931,ko04975,ko04977,ko04979,ko05417
ME0101552	T3_positive	TG(i-22:0/a-15:0/i-16:0)[rac]	-	GL	甘油脂类	TG	甘油三酯	C56H108O6	991.68	876.815	6.9949	[M-2H+3K]+	9.67036	3	0.8326	rp	-	131775208	HMDB0067788	-	C00422	3.41291e+08	4.05171e+08	3.4126e+08	4.38909e+08	2.84094e+08	4.08128e+08	3.35315e+08	3.02963e+08	3.88916e+08	3.32252e+08	3.21937e+08	3.5936e+08	3.12057e+08	2.68926e+08	3.12701e+08	3.04139e+08	2.38494e+08	3.45194e+08	3.76261e+08	3.7432e+08	3.58368e+08	3.70841e+08	ko00561,ko01100,ko04714,ko04923,ko04931,ko04975,ko04977,ko04979,ko05417
ME0068236	T3_positive	TG(14:1(9Z)/16:0/22:6(4Z,7Z,10Z,13Z,16Z,19Z))	-	GL	甘油脂类	TG	甘油三酯	C55H92O6	887.648	848.689	7.3621	[M+K]+	5.73423	3	0.8284	rp	-	131758633	HMDB0047791	-	C00422	2.32015e+06	2.16002e+06	1.68461e+06	1.58949e+06	1.94432e+06	2.12399e+06	3.50776e+06	1.60563e+06	1.10794e+06	707914	1.63403e+06	1.18499e+06	654118	847443	1.19873e+06	1.47109e+06	884043	856986	1.78046e+06	1.65196e+06	1.34564e+06	1.70831e+06	ko00561,ko01100,ko04714,ko04923,ko04931,ko04975,ko04977,ko04979,ko05417
ME0069061	T3_positive	TG(15:0/16:0/14:1(9Z))	-	GL	甘油脂类	TG	甘油三酯	C48H90O6	785.66	762.674	7.0941	[M+Na]+	4.37847	3	0.8179	rp	-	131754158	HMDB0043024	-	C00422	5.32942e+06	4.46794e+06	4.37154e+06	292443	1.38115e+06	959002	1.49805e+06	1.26738e+06	123677	1.0448e+06	1.26209e+06	3.75491e+06	1.0137e+06	1.71896e+06	2.08557e+06	3.40575e+06	3.43045e+06	1.92017e+06	3.20835e+06	2.11256e+06	2.48408e+06	3.526e+06	ko00561,ko01100,ko04714,ko04923,ko04931,ko04975,ko04977,ko04979,ko05417
FDATN00641	T3_positive	Chromocarb	-	Organic acid and Its derivatives	有机酸及其衍生物	Organic acid and Its derivatives	有机酸及其衍生物	C10H6O4	191.04	190.027	0.9237	[M+H]+	15.725	3	0.8166	rp	-	2741	HMDB0250209	-	-	5.1072e+07	1.07912e+08	3.64268e+07	1.74758e+07	1.24334e+08	5.82151e+07	4.37009e+07	1.19486e+08	6.51314e+07	9.60064e+07	6.22638e+07	9.41155e+07	6.44867e+07	6.4039e+07	5.50619e+07	4.38735e+07	7.23167e+07	6.40889e+07	7.86943e+07	6.92601e+07	8.03296e+07	7.82552e+07	-
ME0077216	T3_positive	TG(18:3(6Z,9Z,12Z)/18:2(9Z,12Z)/22:6(4Z,7Z,10Z,13Z,16Z,19Z))	-	GL	甘油脂类	TG	甘油三酯	C61H96O6	991.672	924.721	6.8937	[M-2H+3Na]+	2.51091	3	0.809	rp	-	131763718	HMDB0053067	-	C00422	2.62705e+07	2.34391e+07	4.61742e+07	2.96792e+07	8.7397e+06	4.80746e+07	2.18223e+07	3.14529e+07	4.25148e+07	3.5258e+07	3.65272e+07	5.51326e+07	3.81899e+07	3.96766e+07	1.83576e+07	3.92615e+07	2.0476e+07	4.94617e+07	2.63773e+07	2.83435e+07	2.79074e+07	2.71663e+07	ko00561,ko01100,ko04714,ko04923,ko04931,ko04975,ko04977,ko04979,ko05417
ME0167205	T3_positive	[(2S)-2-hexadecanoyloxy-3-pentadecanoyloxypropyl] (9Z,12Z)-octadeca-9,12-dienoate	-	GL	甘油脂类	TG	甘油三酯	C52H96O6	893.626	816.721	8.7888	[M-H+2K]+	14.8718	3	0.8057	rp	-	131754166	HMDB0043032	-	C00422	374102	138477	282304	209032	123830	243055	124072	140691	708857	458676	249052	219774	247354	359454	369791	546058	198102	626362	275516	318656	311709	333167	ko00561,ko01100,ko04714,ko04923,ko04931,ko04975,ko04977,ko04979,ko05417
ME0011293	T3_positive	(3xi,7(11)Z)-7(11)-Copaene-4,12-diol	-	Alcohol and amines	醇、胺类	Alcohols	醇类	C15H24O2	237.185	236.178	5.4212	[M+H]+	0.825	3	0.7931	rp	-	131752182	HMDB0037393	-	-	3.09834e+06	2.0955e+06	2.82275e+06	889327	3.30297e+06	6.21192e+06	5.74996e+06	4.15778e+06	5.6875e+06	3.24229e+06	5.34258e+06	4.25462e+06	6.07474e+06	3.9907e+06	4.94051e+06	3.5061e+06	2074902	4.5723e+06	4.15059e+06	4.15043e+06	4.11108e+06	4.18992e+06	-
ME0069167	T3_positive	TG(15:0/18:0/14:1(9Z))	-	GL	甘油脂类	TG	甘油三酯	C50H94O6	813.687	790.705	7.0691	[M+Na]+	9.14348	3	0.7761	rp	-	131754184	HMDB0043053	-	C00422	5.97962e+07	5.46232e+07	4.79717e+07	3.63272e+07	4.99008e+07	3.66749e+07	4.11704e+07	3.73928e+07	3.40469e+07	3.59628e+07	2.35127e+07	1.75078e+07	1.87078e+07	2.07459e+07	2.96331e+07	2.58548e+07	2.11158e+07	2.16366e+07	3.74259e+07	2.61693e+07	3.80093e+07	3.76189e+07	ko00561,ko01100,ko04714,ko04923,ko04931,ko04975,ko04977,ko04979,ko05417
ME0167451	T3_positive	[(2S)-2-pentadecanoyloxy-3-[(Z)-tetradec-9-enoyl]oxypropyl] (5Z,8Z,11Z,14Z,17Z)-icosa-5,8,11,14,17-pentaenoate	-	GL	甘油脂类	TG	甘油三酯	C52H88O6	893.617	808.658	8.31	[M+K+HCOOH]+	11.3246	3	0.771	rp	-	131758608	HMDB0047766	-	C00422	1.6673e+06	1.03785e+06	1.27731e+06	1.93872e+06	2.34669e+06	773363	1.90435e+06	3.37971e+06	1.85011e+06	1.98918e+06	1.80856e+06	1.34621e+06	1.51159e+06	2.61124e+06	1.81247e+06	1.43693e+06	1.63205e+06	2.12696e+06	1.93687e+06	1.73002e+06	1.73836e+06	1.85264e+06	ko00561,ko01100,ko04714,ko04923,ko04931,ko04975,ko04977,ko04979,ko05417
ME0157165	T3_positive	Spinorphin	-	Amino acid and Its metabolites	氨基酸及其代谢物	polypeptide	多肽	C45H64N8O10	877.5	876.475	4.1968	[M+H]+	21.2654	3	0.7646	rp	-	3081832	HMDB0059790	-	-	689945	2.72313e+06	2.70283e+06	4.99595e+06	2.93097e+06	3.3082e+06	2.59923e+06	3.91841e+06	4.30341e+06	3.53343e+06	1.93507e+06	1.78057e+06	2.29111e+06	891517	2.51249e+06	2.15269e+06	1.4993e+06	2.42213e+06	2.23885e+06	2.35491e+06	2.23678e+06	2.09178e+06	-
ME0066598	T3_positive	TG(14:0/15:0/16:1(9Z))	-	GL	甘油脂类	TG	甘油三酯	C48H90O6	785.659	762.674	6.568	[M+Na]+	5.26943	3	0.7571	rp	-	131753245	HMDB0042099	-	C00422	1.59161e+07	5.84467e+06	1.20265e+07	8.60359e+06	729898	7.27268e+06	8.10343e+06	6.03829e+06	1.01499e+06	1.00857e+06	2.33906e+06	5.28394e+06	6.82151e+06	6.07629e+06	1.21766e+07	3.31588e+06	2.36669e+06	2.8091e+06	1.05651e+07	1.2037e+07	9.49403e+06	7.36791e+06	ko00561,ko01100,ko04714,ko04923,ko04931,ko04975,ko04977,ko04979,ko05417
ME0100896	T3_positive	TG(i-21:0/i-12:0/8:0)	-	GL	甘油脂类	TG	甘油三酯	C44H84O6	731.606	708.627	7.1444	[M+Na]+	13.518	3	0.7568	rp	-	131773393	HMDB0065826	-	C00422	1.40101e+06	1.19935e+06	843571	1394916	2.61856e+06	1.90469e+06	917154	1.0625e+06	1.41373e+06	1.35421e+06	689289	2.71934e+06	1.26168e+06	1921473	292013	349850	1.78911e+06	1.46011e+06	1.25284e+06	1.2939e+06	1.20171e+06	1.05101e+06	ko00561,ko01100,ko04714,ko04923,ko04931,ko04975,ko04977,ko04979,ko05417
ME0092290	T3_positive	TG(a-25:0/i-12:0/8:0)[rac]	-	GL	甘油脂类	TG	甘油三酯	C48H92O6	787.674	764.689	6.2401	[M+Na]+	5.31943	3	0.7427	rp	-	131776848	HMDB0069750	-	C00422	1.59396e+07	3.06964e+07	3.97424e+07	9.87551e+07	1.17957e+08	3.86778e+07	5.53964e+07	2.48647e+07	1.23407e+07	3.8019e+07	3.0692e+07	2.0775e+07	1.21295e+07	1.25184e+07	1.40684e+07	1.54742e+07	1.45367e+07	1.17767e+07	6.49593e+06	1.11245e+07	1.00305e+07	1.2375e+07	ko00561,ko01100,ko04714,ko04923,ko04931,ko04975,ko04977,ko04979,ko05417
ME0068213	T3_positive	TG(14:1(9Z)/15:0/22:6(4Z,7Z,10Z,13Z,16Z,19Z))	-	GL	甘油脂类	TG	甘油三酯	C54H90O6	799.667	834.674	6.5929	[M+H-2H2O]+	9.07886	3	0.7316	rp	-	131758610	HMDB0047768	-	C00422	9.47691e+06	1.34322e+07	6.41755e+07	5.36878e+07	2.00045e+07	4.84921e+06	5.35547e+07	9.85771e+06	1.55787e+07	1.54113e+07	1.27356e+07	1.19771e+07	5.65185e+06	1.66503e+07	6.53963e+06	3.11474e+06	3.1184e+06	2.36969e+06	1.05008e+07	1.00945e+07	1.03115e+07	9.55075e+06	ko00561,ko01100,ko04714,ko04923,ko04931,ko04975,ko04977,ko04979,ko05417
ME0100780	T3_positive	TG(i-21:0/a-13:0/i-12:0)[rac]	-	GL	甘油脂类	TG	甘油三酯	C49H94O6	801.684	778.705	6.7567	[M+Na]+	12.3987	3	0.7241	rp	-	131772807	HMDB0065213	-	C00422	1.36454e+07	8.12586e+06	2.61302e+07	9.87582e+06	1.30207e+07	3.6098e+07	3.4475e+07	8.58691e+06	4.22634e+07	1.16202e+07	3.29001e+07	1.07287e+07	4.9911e+07	1.50929e+07	4.46407e+06	805592	1.1788e+06	1.02273e+07	1.50855e+07	1.39033e+07	1.52504e+07	1.51318e+07	ko00561,ko01100,ko04714,ko04923,ko04931,ko04975,ko04977,ko04979,ko05417
ME0064008	T3_positive	TG(10:0/16:0/i-13:0)	-	GL	甘油脂类	TG	甘油三酯	C42H80O6	703.577	680.596	7.8506	[M+Na]+	11.214	3	0.7215	rp	-	131778522	HMDB0071719	-	C00422	2.19042e+06	3.00685e+06	3.66998e+06	2.72494e+06	2.45692e+06	2.91932e+06	1.72613e+06	4.17567e+06	3.05817e+06	2.10493e+06	1.84524e+06	3.0933e+06	1.83788e+06	2.92757e+06	1.88595e+06	446281	3.0775e+06	1.81784e+06	5.41755e+06	5.1815e+06	3.1336e+06	4.01649e+06	ko00561,ko01100,ko04714,ko04923,ko04931,ko04975,ko04977,ko04979,ko05417
ME0167193	T3_positive	[(2S)-2,3-di(pentadecanoyloxy)propyl] (Z)-octadec-9-enoate	-	GL	甘油脂类	TG	甘油三酯	C51H96O6	805.716	804.721	7.0691	[M+H]+	15.0051	3	0.7169	rp	-	131754132	HMDB0042998	-	C00422	1.52579e+07	3.44856e+08	1.89034e+07	1.70675e+07	1.73523e+07	1.71581e+07	2.87432e+07	1.83269e+07	1.03732e+07	2.72629e+07	3.1422e+07	7.931e+06	1.77813e+07	2.96344e+07	3.80725e+07	3.73078e+07	1.51519e+07	2.52687e+07	2.88386e+07	3.03652e+07	3.09143e+07	2.80483e+07	ko00561,ko01100,ko04714,ko04923,ko04931,ko04975,ko04977,ko04979,ko05417
ME0050037	T3_positive	DG(18:0/20:5(5Z,8Z,11Z,14Z,17Z)/0:0)	-	GL	甘油脂类	DG	甘油二酯	C41H70O5	625.519	642.522	8.8387	[M+H-H2O]+	0.111907	3	0.7102	rp	-	9543787	HMDB0007172	-	C00641	1.88273e+06	1.60477e+06	430714	658428	2.15693e+06	3.4846e+06	3.1113e+06	272128	1.1949e+06	3.70131e+06	2.47363e+06	6.50632e+06	4.77346e+06	3.07855e+06	5.18799e+06	4.17739e+06	5.9276e+06	5.51086e+06	2.84977e+06	2.4782e+06	1.87988e+06	2.54526e+06	ko00561,ko00562,ko00564,ko01100,ko04070,ko04730
ME0067063	T3_positive	TG(14:0/20:1(11Z)/14:0)	-	GL	甘油脂类	TG	甘油三酯	C51H96O6	805.72	804.721	6.931	[M+H]+	10.2888	3	0.7102	rp	-	131753529	HMDB0042391	-	C00422	3.7282e+08	2.74496e+07	3.8793e+08	2.54572e+08	2.79497e+08	2.40385e+08	2.41053e+08	2.4195e+08	2.37358e+08	2.68063e+08	3.28676e+08	2.30412e+08	237505626	2.81112e+08	2.90825e+08	3.494e+08	2.78211e+08	2.39194e+08	3.42889e+08	3.30128e+08	3.38901e+08	3.4463e+08	ko00561,ko01100,ko04714,ko04923,ko04931,ko04975,ko04977,ko04979,ko05417
ME0100488	T3_positive	TG(i-21:0/12:0/8:0)	-	GL	甘油脂类	TG	甘油三酯	C44H84O6	731.606	708.627	6.5819	[M+Na]+	13.518	3	0.6872	rp	-	131773516	HMDB0065952	-	C00422	1.17512e+07	1.84638e+07	4.41903e+06	8.6532e+06	2.45634e+07	1.19697e+07	6.32607e+06	5.92188e+06	1.19033e+07	1.4486e+07	7.44496e+06	1.5642e+07	7.03995e+06	1.38602e+07	1.47752e+07	1.02686e+07	9.32469e+06	6.48541e+06	9.90449e+06	9.43571e+06	1.03826e+07	1.04859e+07	ko00561,ko01100,ko04714,ko04923,ko04931,ko04975,ko04977,ko04979,ko05417
ME0153223	T3_positive	L-Histidine,L-lysyl-	-	Amino acid and Its metabolites	氨基酸及其代谢物	Small Peptide	小肽	C12H21N5O3	301.204	283.164	2.7432	[M+NH4]+	14.4	3	0.6846	rp	-	14208651	HMDB0028953	-	-	175895	237767	244227	295171	238256	293551	4.83358e+06	294413	325632	262310	228916	310472	1.52338e+07	5.36958e+06	225004	182806	208342	2.27696e+06	1.48915e+06	1.50376e+06	1.50466e+06	1.52025e+06	-
ME0052171	T3_positive	[(2S)-2-decanoyloxy-3-hydroxypropyl] 19-methylicosanoate	-	GL	甘油脂类	DG	甘油二酯	C34H66O5	639.466	554.491	7.3588	[M+K+HCOOH]+	10.071	3	0.6834	rp	-	131802699	HMDB0094237	-	C00641	1.87178e+06	2.04214e+06	1.92835e+06	2.8515e+06	1.86292e+06	1.54615e+06	1.90861e+06	2.1886e+06	1.99512e+06	2.23166e+06	1.38615e+06	2.0124e+06	1.50979e+06	910637	1.60265e+06	1.18067e+06	1.17364e+06	1.39146e+06	2.01177e+06	1.97041e+06	1.6812e+06	1.95948e+06	ko00561,ko00562,ko00564,ko01100,ko04070,ko04730
ME0066600	T3_positive	TG(14:0/15:0/18:1(9Z))	-	GL	甘油脂类	TG	甘油三酯	C50H94O6	813.686	790.705	6.2483	[M+Na]+	10.6182	3	0.6796	rp	-	131753247	HMDB0042101	-	C00422	6.27388e+07	1.10366e+08	4.212e+07	6.26122e+07	6.00835e+07	4.61368e+07	8.30648e+07	6.90093e+07	7.31404e+07	1.13616e+08	2.5184e+07	1.99892e+07	4.8006e+07	4.00422e+07	6.27099e+07	2.18226e+07	2.61368e+07	2.27798e+07	5.60876e+07	3.26098e+07	5.06737e+07	52759480	ko00561,ko01100,ko04714,ko04923,ko04931,ko04975,ko04977,ko04979,ko05417
ME0082589	T3_positive	TG(21:0/10:0/8:0)	-	GL	甘油脂类	TG	甘油三酯	C42H80O6	703.577	680.596	7.0691	[M+Na]+	11.7825	3	0.6728	rp	-	131773448	HMDB0065883	-	C00422	1.74468e+08	1.36588e+08	1.68477e+08	1.12808e+08	1.64057e+08	1.19041e+08	3.94645e+07	5.65677e+08	1.04846e+08	1.0386e+08	9.62739e+08	1.65754e+08	1.26634e+07	1.18773e+08	1.33091e+08	1.72104e+08	1.7174e+08	1.13062e+08	1.10484e+08	1.16045e+08	1.16848e+08	1.19191e+08	ko00561,ko01100,ko04714,ko04923,ko04931,ko04975,ko04977,ko04979,ko05417
ME0068193	T3_positive	TG(14:1(9Z)/15:0/14:1(9Z))	-	GL	甘油脂类	TG	甘油三酯	C46H84O6	817.586	732.627	6.182	[M+K+HCOOH]+	11.7662	3	0.657	rp	-	131758589	HMDB0047747	-	C00422	576984	5.02189e+07	5.07741e+06	2.18818e+07	3.1235e+06	5.67174e+07	2.32612e+06	1.66452e+06	1.81727e+07	626451	3.88862e+06	5.47834e+06	5.90516e+06	5.0069e+06	1.41884e+07	1.8596e+06	4.54099e+06	5.33939e+06	4.90812e+06	5.01123e+06	4.96466e+06	4.91445e+06	ko00561,ko01100,ko04714,ko04923,ko04931,ko04975,ko04977,ko04979,ko05417
ME0100990	T3_positive	TG(i-21:0/i-16:0/8:0)	-	GL	甘油脂类	TG	甘油三酯	C48H92O6	787.671	764.689	5.8005	[M+Na]+	10.1437	3	0.6505	rp	-	131773173	HMDB0065594	-	C00422	2.98245e+06	5.42578e+06	9.88934e+06	1.12391e+07	4.07682e+06	3.07837e+06	1.77535e+06	2.01513e+06	2.06547e+06	2.35358e+06	1.95265e+06	2.47582e+06	941711	848987	710250	2.33537e+06	974661	1.17049e+06	1.69338e+06	1.69691e+06	1.80476e+06	1.37587e+06	ko00561,ko01100,ko04714,ko04923,ko04931,ko04975,ko04977,ko04979,ko05417
ME0063995	T3_positive	TG(10:0/16:0/17:0)	-	GL	甘油脂类	TG	甘油三酯	C46H88O6	803.6	736.658	6.1772	[M-2H+3Na]+	13.9246	3	0.6395	rp	-	131778069	HMDB0071262	-	C00422	3.4667e+06	2.0799e+07	8.20728e+06	9.51466e+06	5.6026e+06	2.06182e+07	2.17288e+06	5.43524e+06	1.29014e+07	3.98613e+06	2.84836e+06	4.17541e+06	3.04987e+06	7.55935e+06	1.66719e+07	5.19157e+06	1.11666e+07	446646	8.62694e+06	8.51081e+06	8.53884e+06	8.6882e+06	ko00561,ko01100,ko04714,ko04923,ko04931,ko04975,ko04977,ko04979,ko05417
ME0068203	T3_positive	TG(14:1(9Z)/15:0/20:3(5Z,8Z,11Z))	-	GL	甘油脂类	TG	甘油三酯	C52H92O6	813.687	812.689	5.8506	[M+H]+	12.1544	3	0.6306	rp	-	131758594	HMDB0047752	-	C00422	2.32934e+07	7.49196e+06	1.7048e+07	5.3439e+06	8.71226e+06	5.54325e+06	6.64813e+06	4.68165e+06	3.84903e+07	5.5653e+06	4.95676e+06	3.79124e+06	3.86414e+06	4.50662e+06	4.01829e+06	4.9276e+06	4.11007e+06	4.41135e+06	1.08821e+07	7.43729e+06	1.15548e+07	1.14813e+07	ko00561,ko01100,ko04714,ko04923,ko04931,ko04975,ko04977,ko04979,ko05417
ME0077838	T3_positive	TG(18:4(6Z,9Z,12Z,15Z)/20:5(5Z,8Z,11Z,14Z,17Z)/22:6(4Z,7Z,10Z,13Z,16Z,19Z))	-	GL	甘油脂类	TG	甘油三酯	C63H92O6	967.66	944.689	8.7758	[M+Na]+	19.0042	3	0.6304	rp	-	131766037	HMDB0055517	-	C00422	79293.2	110053	145638	112631	104316	171229	92936.5	180405	207170	65596	61884.6	153613	231894	103397	327197	290725	189067	561197	170206	184368	115491	174218	ko00561,ko01100,ko04714,ko04923,ko04931,ko04975,ko04977,ko04979,ko05417
ME0142842	T3_positive	3beta-Hydroxy-4beta-methyl-5alpha-cholest-7-ene-4alpha-carboxylic acid	-	Organic acid and Its derivatives	有机酸及其衍生物	Organic acid and Its derivatives	有机酸及其衍生物	C29H48O3	444.363	444.36	6.1904	[M+]+	7.08885	3	0.6286	rp	-	440507	HMDB0011662	-	C04840	1.07045e+07	6.48336e+06	4.63024e+06	1.28024e+07	7.59744e+06	1.0568e+07	1.2824e+07	5.49537e+06	1.36409e+07	1.18712e+07	1.42161e+07	1.0537e+07	9.19633e+06	1.17434e+07	1.53486e+07	2.02988e+07	1.53647e+07	1.32606e+07	9.33881e+06	1.00196e+07	1.05861e+07	9.82014e+06	-
ME0164653	T3_positive	[(2R)-2-[(9Z,12Z)-octadeca-9,12-dienoyl]oxy-3-[(9Z,12Z,15Z)-octadeca-9,12,15-trienoyl]oxypropyl] (4Z,7Z,10Z,13Z,16Z,19Z)-docosa-4,7,10,13,16,19-hexaenoate	-	Others	其他	Others	其他	C61H96O6	947.702	924.721	6.8689	[M+Na]+	8.1143	3	0.6252	rp	-	53480557	HMDB0010510	-	-	6.1909e+06	3.70359e+06	1.59556e+07	6705243	9.57316e+06	6.24942e+06	8.99713e+06	6.47826e+06	8.44661e+06	4.22933e+06	1.12895e+07	7.23242e+06	5.69881e+06	6.36366e+06	6.05993e+06	4.51737e+06	2.99536e+06	6.46992e+06	1.00271e+07	1.02588e+07	9.29595e+06	8.94312e+06	-
ME0049724	T3_positive	1-Pentadecanoyl-2-nervonoyl-sn-glycerol	-	GL	甘油脂类	DG	甘油二酯	C42H80O5	703.576	664.601	6.2401	[M+K]+	17.7951	3	0.5777	rp	-	53478023	HMDB0007094	-	C00641	8.35521e+07	9.63155e+07	4.47483e+07	2.32495e+08	3.2645e+07	5.39196e+07	4.67856e+07	5.53253e+07	9.46571e+07	1.75876e+08	2.83594e+07	4.01395e+07	1.86704e+08	1.24976e+08	9.95969e+07	1.44975e+08	1.93132e+08	2.59289e+08	1.07316e+08	1.12379e+08	1.15201e+08	8.81361e+07	ko00561,ko00562,ko00564,ko01100,ko04070,ko04730
ME0111278	T3_positive	Scorpion	-	Heterocyclic compounds	杂环化合物	Heterocyclic compounds	杂环化合物	C7H14N4O3	203.107	202.107	5.2575	[M+H]+	17.475	3	0.5772	rp	-	197701	HMDB0244741	-	C18509	339500	505205	286601	476984	390723	647350	369388	428447	108700	347624	1.73069e+06	86662.5	424920	1.11656e+06	572859	526977	591417	1.13943e+06	291435	262248	239945	217921	-
ME0167449	T3_positive	[(2S)-2-pentadecanoyloxy-3-[(Z)-tetradec-9-enoyl]oxypropyl] (9Z,12Z,15Z)-octadeca-9,12,15-trienoate	-	GL	甘油脂类	TG	甘油三酯	C50H88O6	802.684	784.658	8.8512	[M+NH4]+	9.82942	3	0.5672	rp	-	131758605	HMDB0047763	-	C00422	1.1432e+06	1.78867e+06	2.09218e+06	3.08204e+06	3.91703e+06	1.42976e+06	5.55205e+06	891600	5.0248e+06	2.64902e+06	3.85336e+06	3.44899e+06	1.63153e+06	2.8398e+06	1.81435e+06	322001	2.34762e+06	4.02179e+06	1.50233e+06	1284212	1.49537e+06	1.61121e+06	ko00561,ko01100,ko04714,ko04923,ko04931,ko04975,ko04977,ko04979,ko05417
ME0050172	T3_positive	1,2-Dilinoleoyl-sn-glycerol	-	GL	甘油脂类	DG	甘油二酯	C39H68O5	599.506	616.507	8.8387	[M+H-H2O]+	4.53709	3	0.5528	rp	-	9543729	HMDB0007248	4371	C00165	3463460	790091	1.29469e+07	1.18472e+07	1.23105e+07	907599	4.53575e+06	9.35897e+06	1.21877e+07	1.63295e+07	2.02551e+07	1.83278e+07	17567029	1.40408e+07	1.64469e+07	1.78517e+07	1.59297e+07	1.48436e+07	1.14328e+07	1.26638e+07	1.24799e+07	1.30191e+07	ko01521,ko04010,ko04012,ko04014,ko04015,ko04020,ko04024,ko04062,ko04064,ko04066,ko04071,ko04072,ko04261,ko04270,ko04370,ko04371,ko04540,ko04611,ko04613,ko04625,ko04650,ko04658,ko04659,ko04660,ko04662,ko04664,ko04666,ko04713,ko04714,ko04720,ko04722,ko04723,ko04724,ko04725,ko04726,ko04728,ko04730,ko04750,ko04911,ko04912,ko04915,ko04916,ko04918,ko04919,ko04920,ko04921,ko04923,ko04925,ko04926,ko04928…
ME0050453	T3_positive	[(2S)-3-hydroxy-2-octanoyloxypropyl] icosanoate	-	GL	甘油脂类	DG	甘油二酯	C31H60O5	581.424	512.444	7.1949	[M+Na+HCOOH]+	24.7146	3	0.5116	rp	-	131802640	HMDB0094117	-	C00641	1.12496e+07	1.4127e+07	1.15812e+07	1.39679e+07	1.18558e+07	9.7703e+06	1.4914e+07	1.25814e+07	1.23717e+07	1.28195e+07	9.47643e+06	1.15768e+07	1.1596e+07	1.25542e+07	1.04622e+07	8.67383e+06	1.02075e+07	9.79561e+06	1.18504e+07	1.179e+07	1.07762e+07	1.19148e+07	ko00561,ko00562,ko00564,ko01100,ko04070,ko04730
ME0063238	T3_positive	Bullatalicin	-	Others	其他	Others	其他	C37H66O8	677.421	638.476	7.3588	[M+K]+	26.2654	4	0.6345	rp	-	132942	HMDB0034739	-	C08505	5.17989e+06	6.19635e+06	4.80416e+06	5.57969e+06	5.35326e+06	4.12591e+06	6.90035e+06	5.38203e+06	5.13515e+06	3.87727e+06	3.58581e+06	3.75642e+06	2.33772e+06	3.86311e+06	3.55847e+06	2.93588e+06	2.53034e+06	2.4335e+06	5.82009e+06	6.11014e+06	4.76261e+06	5.86966e+06	-
MEDL00902	T3_positive	LPC(0:0/14:0)	LPC(0:0/14:0)	GP	甘油磷脂类	LPC	溶血磷脂酰胆碱	C22H46NO7P	467.3	467.301	4.2465	[M+]+	1.04858	1b	0.6179	rp	20559-16-4	-	HMDB0010379	-	C00157	7.75661e+07	8.47872e+07	7.92793e+07	1.29042e+08	8.9294e+07	8.7045e+07	8.93459e+07	9.65627e+07	1.19711e+08	9.70318e+07	7.33746e+07	8.7251e+07	9.22001e+07	8.33248e+07	7.31247e+07	7.86002e+07	8.41046e+07	7.75974e+07	8.34367e+07	8.36728e+07	8.41352e+07	8.4117e+07	ko00564,ko00590,ko00591,ko00592,ko01100,ko04723,ko05231
MEDL00404	T3_positive	2-Palmitoyl-rac-glycerol	2-棕榈酰甘油	GL	甘油脂类	DG	甘油二酯	C19H38O4	313.273	330.277	8.8387	[M+H-H2O]+	1.025	3	0.8618	rp	-	-	HMDB0011533	-	C00641	1.42609e+06	451431	1.52592e+06	4.23021e+06	3.23582e+06	6.77163e+06	4.23061e+06	7.44296e+06	4.82853e+06	5.85835e+06	4.77906e+06	7.45612e+06	7.38273e+06	7.25867e+06	5.96e+06	8.23073e+06	7.21137e+06	4.23591e+06	2.8219e+06	3.33612e+06	3.60574e+06	3.33209e+06	ko00561,ko00562,ko00564,ko01100,ko04070,ko04730
ME0012993	T3_positive	1-Stearoyl-2-arachidonyl-sn-glycero-3-phosphocholine	-	GP	甘油磷脂类	PS	磷脂酰丝氨酸	C46H84NO8P	810.604	809.593	8.814	[M+H]+	3.87367	2	0.9674	rp	-	-	HMDB0008043	-	-	2.39286e+08	1.86787e+08	8.92684e+08	2.76095e+08	2.77378e+08	2.96587e+08	1.9205e+08	2.89551e+08	2.30244e+08	2.57955e+08	3.00741e+08	3.03041e+08	2.33306e+08	2.43796e+08	2.5489e+08	1.59793e+08	1.90078e+08	1.83186e+08	2.44144e+08	2.37217e+08	2.44756e+08	2.42632e+08	-
MEDN1778	T3_positive	Dodecyl glucopyranoside	十二烷基吡喃葡萄糖苷	Carbohydrates and Its metabolites	碳水化合物及其代谢物	Carbohydrates and Its metabolites	碳水化合物及其代谢物	C18H36O6	371.24	348.251	6.3042	[M+Na]+	1.975	1a	0.9127	rp	59122-55-3 | 85618-22-0	93321	-	34493	C16041	2.39088e+07	2.87248e+07	2.89884e+07	4.99072e+07	3.09702e+07	2.96729e+07	3.56123e+07	3.77014e+07	4.62051e+07	4.40946e+07	3.3615e+07	3.07097e+07	3.46591e+07	4.10298e+07	3.73062e+07	3.04628e+07	3.43193e+07	2.80458e+07	3.55701e+07	3.50896e+07	3.53335e+07	3.49444e+07	ko04721
MEDP1836	T3_positive	Nootkatone	诺卡酮	Aldehyde,Ketones,Esters	醛、酮、酯类	Ketones	酮类	C15H22O	219.173	218.167	6.0525	[M+H]+	2.175	1a	0.8965	rp	4674-50-4 | 28834-25-5	1268142	-	-	C17914	7.68241e+06	1.28545e+07	1.44456e+07	1.20839e+07	9.95467e+06	9.28125e+06	1.4285e+07	6.09632e+06	1.27616e+07	8.35178e+06	1.20659e+07	1.24521e+07	1.14005e+07	1.37796e+07	1.25726e+07	1.27271e+07	1.42023e+07	1.16199e+07	1.03846e+07	9.98175e+06	1.04576e+07	1.0415e+07	-
MEDP2105	T3_positive	3,6,9,12,15,18,21-Heptaoxatricosane-21,23-diol	3,6,9,12,15,18,21-七氧杂二十三烷-21,23-二醇	Benzene and substituted derivatives	苯及其衍生物	Benzene and substituted derivatives	苯及其衍生物	C16H34O9	388.252	370.22	3.1436	[M+NH4]+	5.2	1a	0.8659	rp	5117-19-1	78798	-	-	-	9556240	1.1626e+07	9.77554e+06	1.68201e+07	1.14392e+07	1.1411e+07	9.64491e+07	1.76454e+07	1.77369e+07	1.37339e+07	9.79108e+06	1.11217e+07	2.58465e+08	1.20697e+08	9.68157e+06	8.94545e+06	9.85233e+06	6.32304e+07	3.5718e+07	3.58433e+07	3.58588e+07	3.63745e+07	-
ME0002667	T3_positive	2-Amino-4-methylphenol	2-氨基对甲酚	Benzene and substituted derivatives	苯及其衍生物	Phenolics	苯酚类	C7H9NO	106.066	123.068	2.9932	[M+H-H2O]+	0.975	1a	0.8457	rp	95-84-1	7264	-	34505	-	2.9497e+06	1.93764e+06	3.15535e+06	1.39794e+06	3.43408e+06	2.0629e+06	2.44917e+06	4.08697e+06	3.55989e+06	6.12688e+06	5.67633e+06	4.1238e+06	4.98424e+06	3.4171e+06	5.0423e+06	5.30577e+06	5.87095e+06	4.93187e+06	4.27083e+06	4.20453e+06	4.35697e+06	4.36933e+06	-
ME0112171	T3_positive	2-Hydroxyacetophenone	2-羟基苯乙酮	Aldehyde,Ketones,Esters	醛、酮、酯类	Ketones	酮类	C8H8O2	154.086	136.052	9.7367	[M+NH4]+	0.825	1b	0.8351	rp	582-24-1	68490	-	-	C07189	5.92107e+06	1.13013e+06	1.23247e+06	1.49061e+06	1.40184e+06	1.00594e+06	1.35425e+06	915193	3.65887e+06	1.29339e+06	1.26676e+06	963925	1.02843e+06	740315	1.07968e+06	491590	945492	1.03075e+06	924461	799456	934328	957584	-
ME0104236	T3_positive	1-Aminocyclobutanecarboxylic acid	1-氨基环戊烷羧酸	Amino acid and Its metabolites	氨基酸及其代谢物	Amino acid derivatives	氨基酸衍生物	C5H9NO2	116.071	115.063	1.3776	[M+H]+	0.075	1b	0.799	rp	22264-50-2 | 22264-16-0 | 117259-24-2	89643	-	44305	-	2.07759e+07	9.89595e+06	1.46143e+07	2.43633e+07	2.6264e+07	2.63178e+07	1.81541e+07	2.93928e+07	2.05461e+07	1.77735e+07	2.22825e+07	4.95187e+07	2.67231e+07	2.58322e+07	2.71908e+07	6.64933e+07	2.80638e+07	2.50239e+07	2.12914e+07	2.21545e+07	2.19607e+07	2.26491e+07	-
ME0118781	T3_positive	4-Hydroxy-2-methylquinoline	2-甲基喹啉-4-醇	Heterocyclic compounds	杂环化合物	Heterocyclic compounds	杂环化合物	C10H9NO	160.076	159.068	1.3776	[M+H]+	0.275	1b	0.7971	rp	607-67-0 | 5660-24-2	69089	-	-	C21873	2.5532e+07	4.76972e+07	3.47994e+07	8.58356e+07	1.95412e+07	4.9875e+07	2.03254e+07	1.24219e+07	9.58635e+07	1.05337e+08	3.81503e+07	2.88564e+07	4.83621e+07	1.78052e+07	9.2874e+06	4.18153e+07	1.89004e+07	1.09623e+07	2.6282e+07	2.79694e+07	2.99103e+07	2.81842e+07	ko01100
ME0105514	T3_positive	Ala-Gly	甘氨酸	Amino acid and Its metabolites	氨基酸及其代谢物	Small Peptide	小肽	C5H10N2O3	147.076	146.069	3.1052	[M+H]+	0.1	1b	0.7661	rp	687-69-4 | 25765-55-3	6998029	-	58589	-	1.28423e+07	4.43699e+06	8.25045e+06	7.90132e+06	7.07002e+06	3.75127e+06	4.04463e+06	2.15504e+07	3.71083e+06	1.547e+07	6.93937e+06	1.50003e+07	1.00371e+07	1.98661e+07	2.01296e+07	5.30809e+06	1.22169e+07	2.14121e+06	9.01218e+06	9732998	9.77734e+06	1.0171e+07	-
ME0012985	T3_positive	7-[2-(3-Hydroxyoctyl)-5-oxopyrrolidin-1-YL]heptanoic acid	7-[2-(3-Hydroxyoctyl)-5-oxopyrrolidin-1-YL]庚酸	Hormones and hormone related compounds	激素及激素相关物质	Hormones and hormone related compounds	激素及激素相关物质	C19H35NO4	342.264	341.257	5.8568	[M+H]+	0.775	1b	0.7595	rp	64054-40-6	44269516	-	45720	-	8.30159e+06	893901	6.96509e+06	4.51345e+06	2.02388e+06	3.22773e+06	3.73825e+06	7.5096e+06	4.23984e+06	3.69212e+06	3.29096e+06	1.80392e+06	5.46886e+06	8.11502e+06	3.31897e+06	7.26022e+06	1.75345e+06	4.73567e+06	4.86051e+06	4.72671e+06	4.48213e+06	4.68346e+06	-
ME0062278	T3_positive	Prostaglandin K1	前列腺素 K1	Hormones and hormone related compounds	激素及激素相关物质	Hormones and hormone related compounds	激素及激素相关物质	C20H32O5	335.222	352.225	5.2701	[M+H-H2O]+	1.075	1b	0.7518	rp	69413-73-6	16061102	-	36217	-	1.25742e+07	4.19957e+06	1.02552e+07	1.74956e+07	1.14549e+07	1.41924e+07	2.46142e+07	1.76752e+07	7.84071e+06	9.68919e+06	1.4253e+07	7.84087e+06	7.56644e+06	2.25784e+07	1.55446e+07	1.81306e+07	1.78872e+07	1.57155e+07	1.26036e+07	1.26893e+07	1.26581e+07	1.2689e+07	-
ME0122769	T3_positive	Allantoin	尿囊素	Others	其他	Others	其他	C4H6N4O3	181.028	158.044	1.5525	[M+Na]+	13.475	1b	0.7517	rp	5377-33-3	204	-	-	C02348	2.99779e+07	2.80073e+07	2.69554e+07	2.86634e+07	3.08101e+07	2.9306e+07	3.09766e+07	2.96752e+07	2.72964e+07	2.73576e+07	3.07239e+07	2.97295e+07	3.35112e+07	3.25119e+07	31983574	3.03259e+07	2.75186e+07	3.00928e+07	3.20499e+07	3.23024e+07	3.22965e+07	3.20576e+07	ko00230,ko01100
ME0143934	T3_positive	7alpha,12alpha-Dihydroxycholest-4-en-3-one	7alpha,12alpha-Dihydroxycholest-4-en-3-one	Aldehyde,Ketones,Esters	醛、酮、酯类	Ketones	酮类	C27H44O3	417.34	416.329	7.0824	[M+H]+	9.22517	1b	0.7514	rp	1254-03-1	3081958	-	-	C17339	1.13876e+07	4.35015e+06	4.29647e+06	1.14728e+06	2.43132e+06	1.91917e+06	2.97562e+06	1.57889e+06	2.73482e+06	3.50993e+06	2.3819e+06	2.53329e+06	999203	3.45631e+06	3.23139e+06	4.09731e+06	2.74527e+06	660144	3.32388e+06	3.14214e+06	3.31343e+06	3.17371e+06	ko00120,ko01100
ME0002264	T3_positive	2,4-Dihydroxy-3,6-dimethylbenzoic acid	3-甲基水杨酸	Benzene and substituted derivatives	苯及其衍生物	Benzene and substituted derivatives	苯及其衍生物	C9H10O4	165.051	182.058	8.8463	[M+H-H2O]+	9.275	1b	0.7371	rp	4707-46-4	736228	-	43818	-	1.28541e+07	1.18132e+07	1.18455e+07	1.11968e+07	1.14938e+07	1.29054e+07	1.27444e+07	1.43224e+07	1.21583e+07	1.37994e+07	1.19017e+07	1.14812e+07	1.24488e+07	1.2597e+07	1.27444e+07	1.1223e+07	1.17612e+07	1.22156e+07	1.15157e+07	1.12022e+07	1.14055e+07	1.13328e+07	-
MEDL00543	T3_positive	3-Methyladipic acid	3-甲基己二酸	Organic acid and Its derivatives	有机酸及其衍生物	Organic acid and Its derivatives	有机酸及其衍生物	C7H12O4	183.061	160.074	0.6856	[M+Na]+	4.65	1b	0.7302	rp	3058-01-3 | 61898-58-6	12292	-	-	-	2.28465e+07	1.00841e+07	1.16999e+07	1.66361e+07	1.13349e+07	1.19752e+07	8.96309e+06	1.25116e+07	8.67822e+06	8.07342e+06	1.18698e+07	1.06747e+07	1.6608e+07	1.10657e+07	6.6292e+06	1.18528e+07	9.31413e+06	1.09358e+07	9.94269e+06	9.95282e+06	1.01022e+07	1.01023e+07	-
ME0006079	T3_positive	Arvanil	Arvanil	Benzene and substituted derivatives	苯及其衍生物	Phenolics	苯酚类	C28H41NO3	462.298	439.309	6.931	[M+Na]+	0.735456	1b	0.7024	rp	128007-31-8	6449767	-	64918	-	1.10641e+07	7.01734e+06	9.87589e+06	9.02179e+06	1.04829e+07	1.22194e+07	4.62014e+06	8.82507e+06	4.53365e+06	897904	8.29138e+06	2.95946e+06	4.93777e+06	5.39044e+06	4.75577e+06	787148	8.60805e+06	5.07804e+06	6.57731e+06	6.6473e+06	6.39177e+06	6.59655e+06	-
ME0108434	T3_positive	3-Oxo-octanoic acid (2-oxo-tetrahydro-furan-3-YL)-amide	N-(3-氧代-辛酰基)-高丝氨酸内酯	Aldehyde,Ketones,Esters	醛、酮、酯类	Esters	酯类	C12H19NO4	224.128	241.131	9.4957	[M+H-H2O]+	1.275	1b	0.6893	rp	147795-39-9	127293	-	36734	-	6.61783e+06	5.12745e+06	7.32156e+06	4.88253e+06	7.25285e+06	6.25234e+06	6.19984e+06	6588663	7.27097e+06	6.91911e+06	9.1673e+06	6.59273e+06	4.81097e+06	7.14694e+06	7.75255e+06	1.81904e+07	2.13875e+07	1.13267e+07	8.76762e+06	9.00679e+06	8.84633e+06	8.06478e+06	-
ME0109611	T3_positive	Ser-Gln	丝氨酰谷氨酰胺	Amino acid and Its metabolites	氨基酸及其代谢物	Small Peptide	小肽	C8H15N3O5	233.091	233.101	3.6804	[M+]+	23.425	1b	0.6891	rp	94421-66-6	7016082	-	24026	-	5.23362e+06	4.06678e+06	1.23132e+07	7.43714e+06	1.01763e+07	8.17094e+06	5.42592e+06	1.30415e+07	5.0361e+06	8.06704e+06	9.47307e+06	8.2637e+06	6.2692e+06	3.99901e+06	1.16882e+07	7.61768e+06	1.25109e+07	4.75562e+06	8.98923e+06	9.67506e+06	9.73775e+06	9.96002e+06	-
ME0124722	T3_positive	Lumazine	2,4-二羟基蝶啶	Heterocyclic compounds	杂环化合物	Pteridines and derivatives	蝶啶及其衍生物	C6H4N4O2	164.029	164.033	0.9113	[M+]+	10.325	1b	0.6855	rp	487-21-8 | 525-77-9	10250	-	-	C03212	5.28859e+07	2.45969e+07	4.93622e+07	8.0287e+07	5.56443e+07	5.37924e+07	3.96242e+07	2.30446e+07	4.20223e+07	2.71584e+07	2.69818e+07	5.66004e+07	8.5084e+07	3.6774e+07	2.80847e+07	2.63466e+07	5.20695e+07	6.70157e+07	3.87943e+07	3.73943e+07	3.48077e+07	3.7106e+07	-
ME0014532	T3_positive	4-Methylhexanoic acid	4-甲基己酸	Organic acid and Its derivatives	有机酸及其衍生物	Organic acid and Its derivatives	有机酸及其衍生物	C7H14O2	95.0859	130.099	5.952	[M+H-2H2O]+	1.05	1b	0.6583	rp	1561-11-1	15271	-	4482	-	16010046	1.01233e+07	1.15946e+07	9.25847e+06	9.54341e+06	1.92464e+07	1.21165e+07	9.40807e+06	1.82646e+07	1.64689e+07	1.55401e+07	1.49274e+07	1.02684e+07	1.48132e+07	1.23807e+07	1.07235e+07	1.47437e+07	1.07974e+07	1.07725e+07	1.0938e+07	1.09352e+07	1.09194e+07	-
ME0004446	T3_positive	4,4'-Methylenebis(2-methylaniline)	4,4'-亚甲基双(2-甲基苯胺)	Benzene and substituted derivatives	苯及其衍生物	Benzene and substituted derivatives	苯及其衍生物	C15H18N2	244.191	226.147	5.3588	[M+NH4]+	24.5	1b	0.6386	rp	838-88-0	13283	-	-	C19260	4.19991e+07	3.26927e+07	3.86536e+07	2.62313e+07	3.59647e+07	8.64863e+07	3.1413e+07	3.36554e+07	4.55437e+07	3.77742e+07	4.31824e+07	4.34222e+07	5.37505e+07	4.06417e+07	3.75578e+07	3.12363e+07	4.88092e+07	4.33473e+07	3.69936e+07	3.7197e+07	3.72363e+07	3.72427e+07	-
MEDN1466	T3_positive	11-keto-TXB2	11-酮基-血栓素B2	FA	脂肪酰类	Oxidized lipids	氧化脂质	C20H32O6	432.238	368.22	6.5432	[M+CH3CN+Na]+	6.03837	1b	0.6167	rp	67910-12-7	5280891	-	-	-	3.95301e+08	4.79235e+08	4.03522e+08	6.02378e+08	2.25119e+08	2.19434e+08	3.68703e+08	4.4973e+08	3.95343e+08	2.9268e+08	2.30643e+08	2.68191e+08	4.00485e+08	4.80589e+08	4.30155e+08	4.04367e+08	5.34892e+08	3.83655e+08	5.15041e+08	5.05269e+08	5.06307e+08	5.02104e+08	-
ME0103577	T3_positive	Guanosine	鸟苷	Nucleotide and Its metabolites	核苷酸及其代谢物	Nucleotide and Its metabolites	核苷酸及其代谢物	C10H13N5O5	301.118	283.092	4.6483	[M+NH4]+	17.925	1b	0.6005	rp	118-00-3 | 26578-09-6 | 197227-95-5 | 103654-69-9 | 103654-70-2 | 146849-94-7 | 197227-93-3 | 202933-46-8 | 244769-87-7 | 247226-75-1 | 250586-91-5 | 250586-97-1 | 30747-23-0	135398635	-	-	C00387	2.2957e+06	1.80725e+06	2.66116e+06	1.3696e+06	1.50415e+06	1.72724e+06	3.58906e+06	3007498	2.83673e+06	2.60307e+06	1.93745e+06	2.25505e+06	2.75208e+06	1.89405e+06	2.51481e+06	2.70673e+06	1.49405e+06	4.84721e+06	2.63611e+06	2.68773e+06	2.68256e+06	2.69246e+06	ko00230,ko01100,ko01232,ko02010
ME0015531	T3_positive	Acetoacetamide	乙酰乙酰胺	Alcohol and amines	醇、胺类	Amines	胺类	C4H7NO2	102.055	101.048	9.0009	[M+H]+	0.8	1b	0.5999	rp	5977-14-0	80077	-	-	-	1.01541e+06	1.52951e+06	2.99849e+06	1.25344e+06	973012	1.27765e+06	374635	702993	1.40795e+06	1.11555e+06	1.28669e+06	2.90083e+06	2.23202e+06	1.35425e+06	648412	868811	1.35293e+06	1.98178e+06	2.50842e+06	1.99774e+06	2.64988e+06	2.68864e+06	-
ME0143395	T3_positive	4-(Methylamino)butanoic acid	4-(甲氨基)丁酸	Organic acid and Its derivatives	有机酸及其衍生物	Organic acid and Its derivatives	有机酸及其衍生物	C5H11NO2	100.076	117.079	9.166	[M+H-H2O]+	0.55	1b	0.5997	rp	1119-48-8	70703	-	-	-	2.01756e+07	2.07288e+07	1.86759e+07	1.93478e+07	1.99773e+07	3.62238e+07	1.93531e+07	2.0602e+07	2.23642e+07	2.1377e+07	2.1434e+07	1.75423e+07	2.87931e+07	1.88907e+07	2.05126e+07	2.28587e+07	2.39539e+07	2.05897e+07	1.66193e+07	1.67041e+07	1.24381e+07	1.82172e+07	-
ME0005975	T3_positive	Aklomide	阿克洛胺	Benzene and substituted derivatives	苯及其衍生物	Benzene and substituted derivatives	苯及其衍生物	C7H5ClN2O3	200.997	199.999	6.2277	[M+H]+	23.925	1b	0.5885	rp	3011-89-0	2075	-	44323	C74541	1.37271e+07	1.37533e+07	1.19928e+07	1.10194e+07	1.1329e+07	1.11889e+07	1.65927e+07	1.12985e+07	1.2259e+07	1.24101e+07	1.35232e+07	1.39465e+07	1.30736e+07	1.59474e+07	1.47137e+07	1.60925e+07	1.19273e+07	1.47655e+07	1.4038e+07	1.42355e+07	1.39037e+07	1.42076e+07	-
MADP0492	T3_positive	2-pyrimidine methanol	2-嘧啶甲醇	Heterocyclic compounds	杂环化合物	Heterocyclic compounds	杂环化合物	C5H6N2O	149.018	110.048	0.9733	[M+K]+	17.475	1b	0.5613	rp	42839-09-8	67044161	-	-	-	9.84197e+07	1.29024e+08	1.59454e+08	1.28294e+08	1.31761e+08	1.69033e+08	1.05029e+08	1.57637e+08	1.90878e+08	1.29046e+08	1.54813e+08	1.80943e+08	1.53761e+08	2.60065e+08	2.0184e+08	1.64834e+08	1.86909e+08	1.73892e+08	1.54505e+08	1.55531e+08	1.55457e+08	1.57341e+08	-
ME0054160	T3_positive	Isovaleryl-l-carnitine	异戊酰左旋肉碱	FA	脂肪酰类	CAR	酰基肉碱	C12H23NO4	246.17	245.163	2.8563	[M+H]+	0.275	2	0.9606	rp	31023-24-2	169235	-	-	C20826	2.09824e+08	4.69629e+08	3.69693e+08	1.28318e+08	3.14703e+08	2.90619e+08	2.83247e+08	1.81819e+08	4.88975e+08	2.25824e+08	2.72801e+08	2.39545e+08	1.97829e+08	2.45988e+08	4.23623e+08	7.81299e+07	2.35124e+08	3.22504e+08	1.5465e+08	1.5832e+08	1.6199e+08	1.55921e+08	-
ME0118636	T3_positive	2-Hydroxyquinoline	2（1H)-喹啉酮；喹啉-2（1H)-酮	Aldehyde,Ketones,Esters	醛、酮、酯类	Ketones	酮类	C9H7NO	146.06	145.053	3.8434	[M+H]+	0.1	2	0.9518	rp	59-31-4 | 1321-40-0 | 70254-42-1 | 104534-80-7	6038	-	-	C06338 | C06415	1.38774e+07	1.22932e+07	1.14493e+07	9.22359e+06	2.05665e+07	4.91383e+07	2.27687e+07	3.3504e+07	2.20495e+07	4.25725e+06	1.79045e+07	3.23188e+07	2.3077e+07	4.5313e+07	3.00551e+07	2.72661e+07	1.40619e+07	1.94733e+07	2.07495e+07	20950672	2.08566e+07	2.10814e+07	-
ME0005010	T3_positive	4-Formyl-2-hydroxybenzoic acid	4-甲酰水杨酸；4-甲酰基-2-羟基苯甲酸	Benzene and substituted derivatives	苯及其衍生物	Benzene and substituted derivatives	苯及其衍生物	C8H6O4	149.023	166.027	9.8638	[M+H-H2O]+	0.525	2	0.9481	rp	51572-88-4	656876	-	-	-	1.52056e+07	1.87311e+07	1.35272e+07	2.25945e+07	6.49599e+07	2.59739e+07	3.26038e+07	2.39649e+07	2.54186e+07	1.99125e+07	1.73678e+07	2.32905e+07	1.89206e+07	1.00919e+08	2.02292e+07	1.52478e+07	1.00264e+08	1.90617e+07	3.98312e+07	3.89123e+07	3.89404e+07	3.45104e+07	-
ME0062160	T3_positive	Pregnanetriol	孕烯醇	Hormones and hormone related compounds	激素及激素相关物质	Hormones and hormone related compounds	激素及激素相关物质	C21H36O3	337.274	336.266	6.7318	[M+H]+	0.375	2	0.9475	rp	1098-45-9 | 13933-75-0	101967	-	-	-	2.32717e+06	2.27281e+06	3.44248e+06	4.7507e+06	3.19221e+06	3.52834e+06	2800830	1.48199e+06	876662	3.65014e+06	1.8448e+06	2.11698e+06	1.18214e+06	1.07771e+06	644960	2.1334e+06	1.43257e+06	1.02647e+06	2.92078e+06	2.89246e+06	3.03755e+06	2.75768e+06	-
ME0011852	T3_positive	1,2-Didecanoyl-sn-glycero-3-phosphocholine	1,2-二癸酰基PC	GP	甘油磷脂类	PC	磷脂酰胆碱	C28H56NO8P	548.361	565.374	6.9567	[M+H-H2O]+	17.9805	2	0.9404	rp	3436-44-0	16219892	-	45204	C00157	7.87057e+06	4587143	4.34092e+06	1.66224e+07	5.51747e+06	9.18398e+06	5.02916e+06	5.57958e+06	8.10912e+06	8.65636e+06	5.4464e+06	6.41984e+06	5.61069e+06	4.87499e+06	5.13355e+06	5.18624e+06	3.98842e+06	5.96721e+06	7.90684e+06	7.28181e+06	7.83338e+06	7.91298e+06	ko00564,ko00590,ko00591,ko00592,ko01100,ko04723,ko05231
ME0056728	T3_positive	1-Octadecyl-2-acetyl-sn-glycero-3-phosphocholine	1-十八烷基-2-乙酰基-sn-甘油-3-磷酸胆碱	GP	甘油磷脂类	PC	磷脂酰胆碱	C28H58NO7P	552.402	551.395	7.264	[M+H]+	0.52498	2	0.9292	rp	74389-69-8	2733535	-	43410	C00157	3.18195e+06	921531	1.50917e+06	1.40271e+06	644850	246403	817212	779838	309563	312443	522209	354031	816601	724621	3.4124e+06	145820	1.44331e+06	2.43735e+06	996444	1.10979e+06	1.05788e+06	1.05611e+06	ko00564,ko00590,ko00591,ko00592,ko01100,ko04723,ko05231
MEDP1982	T3_positive	2-Methyl-1-pyrroline	2-甲基-1-吡咯啉	Heterocyclic compounds	杂环化合物	Heterocyclic compounds	杂环化合物	C5H9N	84.0813	83.0735	0.7488	[M+H]+	1.25	2	0.9154	rp	872-32-2	70103	-	-	C20808	5.04439e+07	64605432	5.04842e+07	5.30751e+07	7.47848e+07	5.33433e+07	4.9761e+07	5.28589e+07	6.57695e+07	5.86781e+07	5.26219e+07	5.13683e+07	6.65321e+07	5.6078e+07	5.74752e+07	5.39314e+07	4.54585e+07	3.89635e+07	5.47353e+07	5.5136e+07	5.53334e+07	5.50795e+07	-
ME0141122	T3_positive	Dioleoylphosphatidylcholine	二油酰磷脂酰胆碱	GP	甘油磷脂类	PC	磷脂酰胆碱	C44H84NO8P	786.596	785.593	8.814	[M+H]+	5.66997	2	0.9084	rp	52088-89-8	5364680	-	45202	C00157	1.78195e+07	2.30849e+07	1.1928e+07	2.33398e+08	3.95777e+08	4.3058e+08	2.73378e+08	3.90552e+08	2.3445e+08	4.04729e+08	3.49681e+08	3.89718e+08	3.72505e+08	1.8654e+08	2.7906e+08	2.37878e+08	3.7595e+08	3.73216e+08	1.69036e+08	2.32738e+08	2.1568e+08	2.36491e+08	ko00564,ko00590,ko00591,ko00592,ko01100,ko04723,ko05231
ME0124785	T3_positive	Mepiprazole	甲吡唑	Heterocyclic compounds	杂环化合物	Heterocyclic compounds	杂环化合物	C16H21ClN4	305.157	304.146	2.7432	[M+H]+	9.825	2	0.908	rp	20326-12-9	71897	-	85228	-	1.51212e+06	1.37914e+06	1.15207e+06	2.47837e+06	1.46486e+06	1.47101e+06	2.41102e+07	1.51323e+06	2.06376e+06	1.8274e+06	1.33228e+06	1.40222e+06	5.30077e+07	3.04967e+07	1.1829e+06	1.26225e+06	1.18659e+06	1.52803e+07	8.07988e+06	8516573	8.49294e+06	8.54261e+06	-
ME0002352	T3_positive	2,5-Dimethylbenzaldehyde	2,5-二甲基苯甲醛	Benzene and substituted derivatives	苯及其衍生物	Benzene and substituted derivatives	苯及其衍生物	C9H10O	135.081	134.073	6.5457	[M+H]+	0.35	2	0.9002	rp	5779-94-2	22015	-	265044	-	6.57654e+07	8.45151e+07	6.54781e+07	1.12209e+08	3.56904e+07	3.6724e+07	6.51976e+07	7.63556e+07	6.10315e+07	4.50594e+07	3.57534e+07	4.02698e+07	64504767	8.09525e+07	7.37047e+07	6.62031e+07	8.58135e+07	6.50422e+07	91381708	8.80105e+07	9.07429e+07	9.04133e+07	-
MEDP1310	T3_positive	4-Hydroxy-l-tryptophan	4-羟基-L-色氨酸	Amino acid and Its metabolites	氨基酸及其代谢物	Amino acid derivatives	氨基酸衍生物	C11H12N2O3	221.091	220.085	2.4421	[M+H]+	1.975	2	0.8408	rp	25242-90-4	85479	-	-	C21777	1.44626e+07	2.39714e+07	2.26754e+07	1.1362e+07	2.30538e+07	2.11582e+07	1.65763e+07	1.48372e+07	1.95507e+07	1.15981e+07	2.03606e+07	1.2934e+07	2.44106e+07	2.01925e+07	1.99429e+07	2.01602e+07	1.7832e+07	1.36115e+07	1.69554e+07	1.63959e+07	1.63376e+07	1.58287e+07	-
ME0052943	T3_positive	Fulvestrant	氟维司群	Benzene and substituted derivatives	苯及其衍生物	Benzene and substituted derivatives	苯及其衍生物	C32H47F5O3S	629.316	606.317	3.7558	[M+Na]+	15.7157	2	0.8401	rp	129453-61-8	104741	-	45325	-	1.9473e+07	2.0408e+07	1.97666e+07	3.20664e+07	2.29847e+07	2.24174e+07	2.36228e+07	2.39945e+07	3.02537e+07	2.57374e+07	1.80167e+07	2.18518e+07	1.96589e+07	1.8651e+07	1.68526e+07	1.58553e+07	1.85029e+07	1.73424e+07	1.87931e+07	1.91855e+07	1.9086e+07	1.87013e+07	-
ME0116858	T3_positive	1-Acetylindole	1-乙酰吲哚	Heterocyclic compounds	杂环化合物	Indole and Its derivatives	吲哚及其衍生物	C10H9NO	177.102	159.068	1.4027	[M+NH4]+	0.525	2	0.825	rp	576-15-8	68470	-	34502	-	5.73262e+06	6.34286e+06	1.93752e+06	2.2355e+06	2.65556e+06	4.29765e+06	923059	978376	1.29711e+06	1.83108e+06	4.08939e+06	3.42383e+06	2.04163e+06	1.34663e+06	1.04317e+06	3.61341e+06	2.54511e+06	3.28449e+06	2.4135e+06	2.41842e+06	2.22872e+06	2.37985e+06	-
ME0003799	T3_positive	3-Amino-2-naphthoic acid	3-氨基-2-萘甲酸	Benzene and substituted derivatives	苯及其衍生物	Benzene and substituted derivatives	苯及其衍生物	C11H9NO2	170.06	187.063	2.4298	[M+H-H2O]+	0.075	2	0.8244	rp	5959-52-4	22244	-	34509	-	5.9472e+07	6.89572e+07	7.13e+07	6.01327e+07	7.242e+07	7.57607e+07	5.55254e+07	5.7306e+07	6.14791e+07	5.33311e+07	5.24999e+07	5.50222e+07	8.53438e+07	5.07213e+07	5.61731e+07	5.46153e+07	7.06969e+07	6.53463e+07	5.65015e+07	5.61877e+07	5.57543e+07	5.62552e+07	-
ME0010561	T3_positive	Berbamine	小檗胺	Lignans and Coumarins	木脂素和香豆素	Lignans	木脂素	C37H40N2O6	609.309	608.289	3.6041	[M+H]+	21.1063	2	0.8013	rp	478-61-5 | 6078-17-7	275182	-	-	C09357	3.5672e+07	3.9966e+07	3.91895e+07	6.031e+07	4.0916e+07	4.46855e+07	4.05533e+07	4.34141e+07	6.34337e+07	4.79604e+07	3.49658e+07	3.99919e+07	4.02297e+07	3.73334e+07	3.24544e+07	3.6909e+07	3.9649e+07	4.15804e+07	3.98474e+07	4.06796e+07	4.05533e+07	4.06473e+07	-
ME0140651	T3_positive	(S)-Styrene oxide	(S)-氧化苯乙烯	Benzene and substituted derivatives	苯及其衍生物	Benzene and substituted derivatives	苯及其衍生物	C8H8O	121.065	120.058	1.9498	[M+H]+	0.025	3	0.9568	rp	20780-54-5 | 192506-02-8	114946	-	-	C20782	3.22893e+06	458655	2.63825e+06	5.2799e+06	6.12987e+06	3.58942e+06	1.39806e+06	2.25068e+06	2.35918e+06	1.78163e+06	4.04159e+06	4.60827e+06	3.47768e+06	4.4323e+06	4.27872e+06	3.35623e+06	3.85901e+06	5.87687e+06	3.605e+06	4.31123e+06	4.45884e+06	4.61571e+06	ko01100
ME0003999	T3_positive	3-Formylsalicylic acid	3-甲酰水杨酸；2-羟基异苯二醛酸	Benzene and substituted derivatives	苯及其衍生物	Benzene and substituted derivatives	苯及其衍生物	C8H6O4	149.023	166.027	9.5083	[M+H-H2O]+	0.525	3	0.8961	rp	610-04-8	69117	-	-	C13277	8.76527e+06	2.68537e+07	5.6468e+07	9.10911e+06	1.86898e+07	1.15404e+07	4.68427e+07	4.53057e+07	9.66788e+06	6.37593e+07	1.6864e+07	1.27901e+07	3.10624e+07	2.0064e+07	1.101e+07	4.24832e+07	1.56974e+07	3.35655e+07	3.50977e+07	3.39997e+07	3.746e+07	3.71965e+07	-
ME0106072	T3_positive	Butanoic acid, 4-((1,2-dioxohexadecyl)amino)-, ethyl ester	丁酸，4-((1,2-二氧十六烷基)氨基)-乙酯	Organic acid and Its derivatives	有机酸及其衍生物	Organic acid and Its derivatives	有机酸及其衍生物	C22H41NO4	384.307	383.304	5.9645	[M+H]+	8.65	3	0.8938	rp	873079-69-7	15950454	-	64840	-	1.1237e+07	8.00912e+06	1.05413e+07	8.92966e+06	1.45113e+07	8.14254e+06	1.00951e+07	1.06197e+07	1.0013e+07	5.72321e+06	1.26279e+07	1.11011e+07	9.15981e+06	8.4596e+06	7.86676e+06	9.72732e+06	8.80568e+06	8.82907e+06	1.26717e+07	1.25152e+07	1.26961e+07	1.2342e+07	-
ME0007144	T3_positive	Ferimzone	费里宗	Benzene and substituted derivatives	苯及其衍生物	Benzene and substituted derivatives	苯及其衍生物	C15H18N4	255.156	254.153	5.2701	[M+H]+	11.125	3	0.8918	rp	89269-64-7	9013425	-	-	C18579	5.32085e+06	7.84445e+06	6.506e+06	6.59828e+06	6.91805e+06	6.8551e+06	8.73566e+06	9.51803e+06	7.95164e+06	1.09404e+07	8.29558e+06	6.74443e+06	1.02723e+07	1.2362e+07	1.01498e+07	8.91129e+06	9.96966e+06	9.13369e+06	8.32242e+06	8.26639e+06	8.28961e+06	8.05479e+06	-
ME0155587	T3_positive	1-Piperideine	哌哌啶；1-哌啶醇	Heterocyclic compounds	杂环化合物	Heterocyclic compounds	杂环化合物	C5H9N	84.0813	83.0735	0.9609	[M+H]+	1.25	3	0.8878	rp	505-18-0	68161	-	-	C06181	2.64104e+07	1.2906e+07	9.72652e+06	6.32147e+06	3.66847e+07	1.00918e+07	1.37274e+07	1.62224e+07	1.75037e+07	1.67287e+07	1.18362e+07	9.8066e+06	3.76089e+07	2.89256e+07	1.37559e+07	1.09928e+07	8.90343e+06	2.30861e+07	1.78422e+07	1.4482e+07	1.77369e+07	1.76265e+07	ko01100
ME0013101	T3_positive	2,3-Dihydroxy-3-methylbutanoic acid	2,3-二羟基-3-甲基丁酸	Organic acid and Its derivatives	有机酸及其衍生物	Organic acid and Its derivatives	有机酸及其衍生物	C5H10O4	99.0444	134.058	1.2256	[M+H-2H2O]+	0.975	3	0.8835	rp	1756-18-9	677	-	-	C04039	1.25215e+06	143025	1.3759e+06	843474	1.5025e+06	554450	883545	1.00558e+06	602532	855747	667314	1.06126e+06	1.48624e+06	1.04295e+06	843503	1.54691e+06	1.20998e+06	1.03109e+06	881020	921166	920548	909930	-
ME0123747	T3_positive	Docosahexaenoyl Serotonin	二十二碳六烯酰血清素	Tryptamines,Cholines,Pigments	色胺、胆碱、色素	Tryptamines	色胺	C32H42N2O2	487.324	486.325	6.819	[M+H]+	16.0671	3	0.8711	rp	283601-58-1	52224409	-	62951	-	1.50907e+07	9.11962e+06	2.42402e+07	2.70479e+07	1.67139e+07	1.47598e+07	2.26692e+07	2.12161e+07	2.63065e+07	2.24952e+07	1.68371e+07	3.29807e+07	1.68601e+07	1.63962e+07	1.98757e+07	1.47954e+07	1.72342e+07	1.4881e+07	2.04006e+07	2.01727e+07	2.0171e+07	2.01051e+07	-
MEDN1105	T3_positive	N-[(3S)-Tetrahydro-2-oxo-3-furanyl]octadecanamide	正十八烷基高丝氨酸内酯	Aldehyde,Ketones,Esters	醛、酮、酯类	Esters	酯类	C22H41NO3	368.314	367.309	6.4554	[M+H]+	5.1	3	0.8686	rp	479050-96-9	69757690	-	-	-	291213	401076	176855	379401	585806	673714	518129	294482	266777	201062	643469	326071	279259	319243	508684	295617	553565	151489	965724	742459	988159	977801	-
MADN0511	T3_positive	7-chloro-L-tryptophan	7-氯-L-色氨酸	Alcohol and amines	醇、胺类	Amines	胺类	C11H11ClN2O2	239.058	238.051	3.1436	[M+H]+	0.225	3	0.8608	rp	73945-46-7	3081936	-	-	C19687	7.23717e+06	3.71065e+06	5.73572e+06	5.95334e+06	4.16884e+06	4.96797e+06	9.17328e+06	8.92989e+06	2.9973e+06	5.99141e+06	8.2134e+06	6.68544e+06	1.06874e+07	8.67802e+06	1.08365e+07	6.59551e+06	6.42826e+06	3.9208e+06	6.55013e+06	6.7971e+06	6.75544e+06	6.60322e+06	ko01100
ME0063690	T3_positive	Strophanthidin	花青素	Others	其他	Others	其他	C23H32O6	387.215	404.22	6.3	[M+H-H2O]+	4.975	3	0.8569	rp	66-28-4	6185	-	-	C19988	3.23398e+06	736880	4.3941e+06	7.60378e+06	4.68553e+06	3.75892e+06	4.42477e+06	4.80376e+06	6.81397e+06	4.93514e+06	6.64347e+06	2.79508e+06	3.69142e+06	3.98408e+06	4.00872e+06	3.8142e+06	3.78278e+06	2.93951e+06	3.32437e+06	3.0626e+06	3.00371e+06	2.56558e+06	-
ME0140582	T3_positive	(R)-2-Methylpyrrolidine	(R)-2-甲基吡咯烷	Heterocyclic compounds	杂环化合物	Heterocyclic compounds	杂环化合物	C5H11N	86.0968	85.0891	1.8362	[M+H]+	0.875	3	0.8516	rp	41720-98-3	641544	-	-	C20809	9.85494e+06	1.13239e+07	2.21667e+07	2.00836e+07	1.88276e+07	1.30245e+07	2.00529e+07	1.31765e+07	1.63753e+07	2.66085e+07	3.78135e+07	1.25831e+08	1.48927e+07	4.21199e+07	1.80915e+07	4.66499e+06	1.25442e+07	1.91478e+07	1.51185e+07	1.56366e+07	1.4731e+07	1.25108e+07	-
ME0114927	T3_positive	Metamfepramone	安非他酮	Benzene and substituted derivatives	苯及其衍生物	Benzene and substituted derivatives	苯及其衍生物	C11H15NO	178.123	177.115	9.0899	[M+H]+	0.1	3	0.8515	rp	15351-09-4	71872	-	85077	-	7.49485e+06	1.22293e+06	2.96765e+06	4.54351e+06	2.91689e+06	2.45057e+06	4.60023e+06	8.02015e+06	2.37032e+06	3.40404e+06	2.54932e+06	2.10418e+06	2.66657e+06	5.64484e+06	8.78651e+06	2.84509e+06	5.66418e+06	4.01119e+06	4.27764e+06	4.47391e+06	4.46075e+06	4.51232e+06	-
ME0108921	T3_positive	N-tetradecanoyl-L-Homoserine Lactone	N-十四烷酰基-L-高丝氨酸内酯	Amino acid and Its metabolites	氨基酸及其代谢物	Amino acid derivatives	氨基酸衍生物	C18H33NO3	312.251	311.246	5.245	[M+H]+	4.85	3	0.8511	rp	202284-87-5	58122267	-	64716	-	1.24052e+06	1.15679e+06	993767	710626	869329	565773	1.04474e+06	738995	1.02306e+06	865359	924547	835545	1.00675e+06	968515	905757	1.03866e+06	1.16106e+06	1.24516e+06	1.21234e+06	1.20822e+06	1.22201e+06	1.21606e+06	-
ME0148480	T3_positive	PC(O-16:0/20:3(8Z,11Z,14Z))	PC(O-16:0/20:3(8Z,11Z,14Z))	GP	甘油磷脂类	PC	磷脂酰胆碱	C44H84NO7P	770.588	769.598	6.6812	[M+H]+	22.8911	3	0.8459	rp	155575-01-2 | 131907-73-8	16759365	-	43415	C00157	1.15497e+06	1.53744e+06	408619	1.30935e+06	521763	1.98794e+06	1097434	673209	3.10898e+06	2.76617e+06	1.21881e+06	1.10812e+06	4.38605e+06	2.55565e+06	2.26444e+06	1.85339e+06	1.85062e+06	1.04571e+06	1.65779e+06	1.35595e+06	1.83138e+06	1.69085e+06	ko00564,ko00590,ko00591,ko00592,ko01100,ko04723,ko05231
ME0110915	T3_positive	Arachidonoyl Thio-PC	花生四烯酰硫代PC	Benzene and substituted derivatives	苯及其衍生物	Benzene and substituted derivatives	苯及其衍生物	C44H82NO6PS	784.587	783.56	8.4411	[M+H]+	24.6633	3	0.8421	rp	146797-82-2	53394300	-	63010	-	7.47161e+07	4.39695e+07	1.5585e+07	4.0004e+06	7.84821e+06	2.16663e+07	1.04663e+07	1.55861e+07	1.11781e+07	1.84394e+07	6.5765e+06	9.95949e+06	1.20897e+07	3.3986e+07	1.7002e+07	1.25356e+07	1.2458e+07	1.5285e+07	1.28576e+07	1.22018e+07	1.13755e+07	1.23617e+07	-
ME0123116	T3_positive	Biotin-XX-Hydrazide	生物素XX酰肼	Heterocyclic compounds	杂环化合物	Heterocyclic compounds	杂环化合物	C22H40N6O4S	507.271	484.283	9.7367	[M+Na]+	2.30645	3	0.8419	rp	211237-33-1	16760313	-	64812	-	690757	1.24092e+06	986912	828447	1.10018e+06	1.28206e+06	1.54773e+06	1.06451e+06	846302	592138	1.09656e+06	1.17559e+06	1.12301e+06	1.1053e+06	1.05925e+06	1.78071e+06	1.66762e+06	1.42238e+06	1.19673e+06	1.26988e+06	1.21257e+06	1.28434e+06	-
ME0104985	T3_positive	3-Aminopentanoic acid	3-氨基戊酸	Organic acid and Its derivatives	有机酸及其衍生物	Organic acid and Its derivatives	有机酸及其衍生物	C5H11NO2	202.047	117.079	3.0928	[M+K+HCOOH]+	2.025	3	0.8414	rp	18664-78-3 | 186364-78-3	14731978	-	-	-	76926.6	159036	159635	223608	85053	429001	129805	244152	523676	290294	555010	696197	151535	221718	248891	302116	552411	475441	271588	407081	394590	408216	-
ME0006431	T3_positive	Butacaine	布他卡因	Benzene and substituted derivatives	苯及其衍生物	Benzene and substituted derivatives	苯及其衍生物	C18H30N2O2	307.236	306.231	5.7754	[M+H]+	4.325	3	0.8372	rp	149-16-6	2480	-	44369	-	361320	799023	410910	507172	364523	405636	208238	409808	120667	111680	387617	314324	492631	247370	292505	61544.1	794160	155086	548098	521378	529850	524430	-
ME0140737	T3_positive	[(1R)-1-(3-aminophenyl)-3-(3,4-dimethoxyphenyl)propyl] (2S)-1-(3,3-dimethyl-2-oxopentanoyl)piperidine-2-carboxylate	(R)-1-(3-氨基苯基)-3-(3,4-二甲氧基苯基)丙基(S)-1-(3,3-二甲基-2-氧代戊酰基)哌啶-2-羧酸酯	Organic acid and Its derivatives	有机酸及其衍生物	Organic acid and Its derivatives	有机酸及其衍生物	C30H40N2O6	525.286	524.289	3.5542	[M+H]+	18.3516	3	0.8348	rp	195513-96-3	35027274	-	64652	-	1.9944e+07	2.65603e+07	2.29165e+07	3.81826e+07	2.72123e+07	3.00046e+07	2.79069e+07	2.92824e+07	4.34769e+07	3.31831e+07	2.24131e+07	2.63566e+07	3.75038e+07	2.95604e+07	2.05706e+07	2.29817e+07	2.31445e+07	3.13846e+07	2.52904e+07	2.53298e+07	2.5463e+07	2.54512e+07	-
ME0061088	T3_positive	Petromyzonol	石油霉素	Bile acids	胆汁酸	Bile acids	胆汁酸	C24H42O4	395.308	394.308	6.1772	[M+H]+	19.275	3	0.8292	rp	28979-29-5	5284054	-	-	-	1.06408e+07	1.31983e+07	1.39927e+07	1.33974e+07	1.13191e+07	1.08153e+07	1.35778e+07	1.26567e+07	12809239	1.3564e+07	1.44223e+07	1.18462e+07	1.34982e+07	1.30298e+07	1.29507e+07	1.45156e+07	1.32768e+07	1.28831e+07	1.35327e+07	1.33146e+07	1.33653e+07	1.33221e+07	-
ME0137097	T3_positive	7-Methoxy-4-methylcoumarin	甲基甲醚	Lignans and Coumarins	木脂素和香豆素	Coumarins	香豆素	C11H10O3	191.076	190.063	0.9733	[M+H]+	15.025	3	0.8215	rp	2555-28-4	390807	-	44487	-	5.96368e+07	7.63122e+07	2.48865e+07	5.39859e+07	5.66187e+07	6.17652e+07	7.11475e+07	4.25772e+07	8.42402e+07	7.18551e+07	5.53522e+07	6.05067e+07	1.08535e+08	6.72685e+07	2.66638e+07	7.17011e+07	8.92343e+07	5.54823e+07	4.38934e+07	4.53715e+07	4.41756e+07	3.89957e+07	-
ME0143423	T3_positive	4-Nitrosobiphenyl	4-亚硝基联苯	Benzene and substituted derivatives	苯及其衍生物	Benzene and substituted derivatives	苯及其衍生物	C12H9NO	184.073	183.068	7.6117	[M+H]+	6.775	3	0.8122	rp	10125-76-5	24971	-	-	C20316	6.14027e+06	1.60251e+06	4.46975e+06	2.98837e+06	1.71889e+06	1.27338e+06	4.87527e+06	3.20987e+06	2.56275e+06	2.99549e+06	2.53745e+06	2.99645e+06	2.03084e+06	2.32851e+06	1.92796e+06	1.90111e+06	2.09391e+06	2.41216e+06	8.55444e+06	7.78343e+06	6.89314e+06	5.77714e+06	ko05208
ME0055326	T3_positive	N-methyl arachidonoyl amine	N-甲基花生四烯胺	FA	脂肪酰类	Others	其他	C21H35NO	318.281	317.272	5.8506	[M+H]+	4.35	3	0.8082	rp	156910-29-1	5283392	-	36679	-	4.05229e+06	5.99154e+06	4.95022e+06	5.4051e+06	5.07041e+06	4.80539e+06	4.56805e+06	5.31824e+06	5.36934e+06	3.92289e+06	4.72512e+06	4.82581e+06	5.13939e+06	4.75636e+06	5.82653e+06	4.25724e+06	5.77044e+06	5.24011e+06	6.00389e+06	5.71484e+06	5.91486e+06	5.89754e+06	-
ME0105425	T3_positive	Ac-Leu-Leu-Norleucinal	乙酰亮氨酰-亮氨酰-正亮氨酸	Amino acid and Its metabolites	氨基酸及其代谢物	Amino acid derivatives	氨基酸衍生物	C20H37N3O4	784.587	383.278	7.0768	[2M+NH4]+	5.25115	3	0.8074	rp	110044-82-1	443118	-	-	-	1.14424e+08	1.5846e+08	1.37655e+08	2.34394e+08	1.28099e+08	9.14862e+07	1.03541e+08	1.10411e+08	1.11018e+08	9.21141e+07	1.37985e+08	1.10362e+08	1.35643e+08	1.25513e+08	1.12732e+08	1.50356e+08	1.72486e+08	1.75161e+08	9.18158e+07	1.00494e+08	1.06185e+08	9.99549e+07	-
ME0107601	T3_positive	Isovaline	2-氨基-2-甲基丁酸酯	Amino acid and Its metabolites	氨基酸及其代谢物	Amino acid derivatives	氨基酸衍生物	C5H11NO2	118.086	117.079	2.3177	[M+H]+	0.2	3	0.8068	rp	465-58-7 | 595-39-1	94744	-	-	C03571	1.88811e+07	2.12715e+07	2.06199e+07	2.31776e+07	2.84168e+07	2.9029e+07	2.1152e+07	2.03968e+07	1.26904e+07	2.0083e+07	1.99773e+07	2.42021e+07	5.80322e+07	1.84652e+07	2.74023e+07	1.95305e+07	1.94678e+07	2.47721e+07	2.70433e+07	2.68709e+07	2.63428e+07	2.37389e+07	-
ME0159781	T3_positive	Dibasic sodium phosphate	磷酸氢钠	Heterocyclic compounds	杂环化合物	Heterocyclic compounds	杂环化合物	Na2HPO4	142.939	141.941	0.7736	[M+H]+	23.45	3	0.8032	rp	7558-79-4	24203	-	-	C13558	1.11174e+07	1.09344e+07	1.15288e+07	9.99743e+06	1.03142e+07	7.965e+06	1.52154e+07	1.12714e+07	1.20868e+07	1.06367e+07	1.17599e+07	1.13846e+07	2.31451e+07	1.88951e+07	1.32972e+07	1.18479e+07	9.75061e+06	1.24453e+07	1.23352e+07	1.21487e+07	1.22071e+07	1.22934e+07	-
ME0169535	T3_positive	N-benzylideneaniline n-oxide	二苯硝酮	Benzene and substituted derivatives	苯及其衍生物	Benzene and substituted derivatives	苯及其衍生物	C13H11NO	198.097	197.084	3.033	[M+H]+	15.35	3	0.8029	rp	1137-96-8	70822	-	4112	-	4.79008e+08	5.28292e+08	6.21773e+08	4.96968e+08	5.24656e+08	4.96764e+08	5.6386e+08	4.61134e+08	5.08199e+08	5.94547e+08	6.08998e+08	4.1774e+08	5.09759e+08	5.94172e+08	6.2674e+08	5.02538e+08	4.50377e+08	5.54333e+08	4.79826e+08	5.07029e+08	5.04791e+08	4.95237e+08	-
ME0010030	T3_positive	Ethamivan	乙胺嘧啶	Benzene and substituted derivatives	苯及其衍生物	Phenolics	苯酚类	C12H17NO3	224.128	223.121	8.9361	[M+H]+	1.35	3	0.8015	rp	304-84-7	9363	-	-	-	4.57844e+07	3.45942e+07	3.77909e+07	4.4066e+07	4.7859e+07	3.72455e+07	4.15598e+07	3.28758e+07	3.84197e+07	3.74125e+07	4.15907e+07	3.22535e+07	4.25474e+07	4.29206e+07	1.06056e+08	4.09129e+07	3.59976e+07	3.91105e+07	3.92236e+07	4.04523e+07	4.00715e+07	4.02583e+07	-
ME0168863	T3_positive	Bufexamac	布非昔单抗	Benzene and substituted derivatives	苯及其衍生物	Benzene and substituted derivatives	苯及其衍生物	C12H17NO3	224.128	223.121	3.4232	[M+H]+	1.35	3	0.7998	rp	2438-72-4	2466	-	44293	C74254	2.52564e+07	1.91331e+07	1.67827e+07	3.47461e+07	2.16647e+07	1.53386e+07	3.29147e+07	2.34176e+07	1.75109e+07	2.41701e+07	2.50956e+07	1.68486e+07	1.89675e+07	1.36773e+07	3.71346e+07	3.10572e+07	1.70047e+07	2.42022e+07	3.23952e+07	3.4814e+07	2.60413e+07	3.30471e+07	-
ME0011897	T3_positive	PC(8:0/8:0)	PC(8:0/8:0)	GP	甘油磷脂类	PC	磷脂酰胆碱	C24H48NO8P	492.31	509.312	6.4554	[M+H-H2O]+	3.14843	3	0.7996	rp	19191-91-4	24779244	-	45203	C00157	1.19698e+07	1.05903e+07	1.11337e+07	1.38349e+07	9.67096e+06	1.40708e+07	1.314e+07	8.10134e+06	1.70101e+07	9.90352e+06	9.82439e+06	1.00663e+07	1.54942e+07	1.07037e+07	1.18447e+07	8.38604e+06	1.05386e+07	1.16828e+07	1.25815e+07	1.22432e+07	1.18774e+07	1.22249e+07	ko00564,ko00590,ko00591,ko00592,ko01100,ko04723,ko05231
ME0104853	T3_positive	2-Thiophenesulfonamide	2-噻吩磺酰胺	Alcohol and amines	醇、胺类	Amines	胺类	C4H5NO2S2	181.014	162.976	8.8642	[M+NH4]+	9.825	3	0.7957	rp	6339-87-3	72881	-	-	-	1.9368e+07	2.16526e+07	1.74924e+07	1.82165e+07	1.74953e+07	1.6595e+07	1.65519e+07	1.71389e+07	1.80984e+07	1.5409e+07	1.56001e+07	1.62069e+07	1.60194e+07	1.80812e+07	1.71183e+07	1.60069e+07	1.65182e+07	1.60475e+07	1.76815e+07	1.71115e+07	1.74123e+07	1.73847e+07	-
ME0053733	T3_positive	Glycerophospho-N-Oleoyl Ethanolamine	甘油磷酸-N-油酰基乙醇胺	GP	甘油磷脂类	PE	磷脂酰乙醇胺	C23H46NO7P	480.309	479.301	6.5929	[M+H]+	0.645419	3	0.7957	rp	201738-24-1	16123469	-	45335	C00350	7.62128e+06	1.15137e+07	5.72079e+06	1.03484e+07	6.07654e+06	1.28512e+07	3.57333e+06	2.93669e+06	6.19653e+06	4.35142e+06	5.44765e+06	6.55569e+06	6.33919e+06	2.64324e+06	7.37135e+06	5.8616e+06	6.23731e+06	4.1729e+06	7.42918e+06	7.45283e+06	7.37021e+06	7.03381e+06	ko00563,ko00564,ko01100,ko04136,ko04140,ko04723,ko05167
ME0145119	T3_positive	Anhalonidine	安哈洛尼定	Heterocyclic compounds	杂环化合物	Heterocyclic compounds	杂环化合物	C12H17NO3	224.128	223.121	5.8005	[M+H]+	1.35	3	0.7947	rp	529-58-8	199214	-	-	-	1.7138e+07	1.62302e+07	1.56065e+07	4.24142e+07	1.6892e+07	1.83649e+07	2.20698e+07	1.84151e+07	4.01476e+07	1.97801e+07	1.65555e+07	1.51606e+07	2.02375e+07	1.83198e+07	1.56536e+07	2.08794e+07	1.59146e+07	1.94074e+07	2.98991e+07	2.74094e+07	3.01316e+07	3.04432e+07	-
MEDP1060	T3_positive	Hydroxyquinoline	羟喹啉	Heterocyclic compounds	杂环化合物	Heterocyclic compounds	杂环化合物	C9H7NO	146.06	145.053	2.4469	[M+H]+	0.1	3	0.7943	rp	148-24-3	1923	-	44006	C19434	1.65516e+08	2.20726e+08	2.80923e+08	2.1945e+08	2.18555e+08	3.30697e+08	2.51003e+08	2.0953e+08	2.16607e+08	2.31878e+08	2.11136e+08	2.02253e+08	2.36331e+08	2.04415e+08	2.00247e+08	1.72967e+08	1.96399e+08	2.61869e+08	2.26664e+08	2.27733e+08	2.24124e+08	2.27105e+08	-
ME0130336	T3_positive	2,3',4,5'-Tetramethoxystilbene	TMS	Benzene and substituted derivatives	苯及其衍生物	Benzene and substituted derivatives	苯及其衍生物	C18H20O4	301.14	300.136	1.8236	[M+H]+	7.4	3	0.7901	rp	24144-92-1 | 20578-92-1	5354004	-	64732	-	5.13448e+06	9.90354e+06	6.41196e+06	6.15101e+06	5.30565e+06	7.2242e+06	7.44328e+06	7.54961e+06	7.69971e+06	9.30166e+06	6.40996e+06	5.56838e+06	4.45476e+06	3.88296e+07	8.56594e+06	8.54639e+06	9.14826e+06	7.80074e+06	6.39608e+06	6.34611e+06	6.05134e+06	6.60843e+06	-
ME0007585	T3_positive	Mepanipyrim	苯丙胺	Benzene and substituted derivatives	苯及其衍生物	Benzene and substituted derivatives	苯及其衍生物	C14H13N3	224.127	223.111	9.1597	[M+H]+	23.125	3	0.7865	rp	110235-47-7	86296	-	68688	-	1.01816e+07	1.24757e+07	2.33169e+07	1.61043e+07	2.18178e+07	3.01815e+07	1.07178e+07	2.69747e+07	8.77245e+06	2.95148e+07	1.17996e+07	3.96626e+07	8.63993e+06	1.25948e+07	1.41196e+07	9.6352e+06	1.95594e+07	1.20301e+07	2.07667e+07	2.12534e+07	1.87093e+07	2.22318e+07	-
ME0012997	T3_positive	1-Stearoyl-sn-glycero-3-phosphate	1-硬脂酰-sn-甘油-3-磷酸	GP	甘油磷脂类	PA	磷脂酸	C21H43O7P	485.291	438.275	7.3713	[M+HCOO+2H]+	7.85102	3	0.7854	rp	65494-37-3	9547179	-	-	-	4.32395e+07	3.17362e+07	3.31476e+07	2.79636e+07	4.18793e+07	3.81884e+07	4.6836e+07	3.46854e+07	2.03758e+07	2.35806e+07	2.99408e+07	3.96927e+07	2.39619e+07	2.863e+07	3.80425e+07	3.33111e+07	3.69429e+07	4.32408e+07	4.03876e+07	3.8495e+07	3.16336e+07	3.88407e+07	-
ME0127102	T3_positive	Demeton-S-methyl	内吸虫-S-甲基	Others	其他	Others	其他	C6H15O3PS2	195.005	230.02	4.2714	[M+H-2H2O]+	2.8	3	0.7847	rp	919-86-8	13526	-	-	C18655	1.53719e+06	1.84402e+06	809203	580113	525854	1.69181e+06	1.53262e+06	1.83933e+06	549160	2.15397e+06	1.26411e+06	1.83117e+06	2.026e+06	1.34401e+06	1.60292e+06	1.80158e+06	2.14059e+06	1.43884e+06	1.46872e+06	1.07154e+06	1.56509e+06	1.5432e+06	-
ME0012696	T3_positive	18-Cooh-19,20-ltb4	18-Cooh-19,20-ltb4	Hormones and hormone related compounds	激素及激素相关物质	Hormones and hormone related compounds	激素及激素相关物质	C18H26O6	402.193	338.173	4.706	[M+CH3CN+Na]+	11.8352	3	0.7811	rp	102674-12-4	6438938	-	-	-	2.58186e+06	251709	843101	484734	656205	991999	3.75616e+06	475557	535984	771004	736084	2.28154e+06	526318	398233	570897	505378	466699	2.03805e+06	1.00417e+06	967677	963367	999584	-
ME0169274	T3_positive	DL-Homoserine	DL-高丝氨酸	Amino acid and Its metabolites	氨基酸及其代谢物	Amino acids	氨基酸	C4H9NO3	84.0449	119.058	9.8953	[M+H-2H2O]+	1.4	3	0.7803	rp	1927-25-9 | 498-19-1	779	-	288	-	6.17521e+06	9.40539e+06	1.22534e+07	1.42971e+07	3.32289e+06	9.95813e+06	9.02813e+06	1.05248e+08	1.56615e+07	3.64612e+07	1.16481e+07	2.1047e+07	1.87883e+07	1.26599e+07	1.82947e+07	1.67758e+07	1.27674e+07	1.24097e+07	1.12536e+07	1.32241e+07	1.34089e+07	1.4331e+07	-
ME0142880	T3_positive	3D-3,5/4-trihydroxycyclohexane-1,2-dione	D-2,3-二酮-4-脱氧-表肌醇	Aldehyde,Ketones,Esters	醛、酮、酯类	Ketones	酮类	C6H8O5	160.045	160.037	0.6856	[M+]+	21.825	3	0.7799	rp	949461-91-0	24771766	-	-	C04287	5.92793e+06	1.82638e+06	2.66399e+06	3.64503e+06	2.45948e+06	2.72209e+06	1.96102e+06	2.7726e+06	1.81189e+06	748983	2.75622e+06	2.51038e+06	3.81779e+06	2.59227e+06	1.44085e+06	2.4508e+06	2.25641e+06	2.37679e+06	2.21609e+06	2.18794e+06	2.07786e+06	2.24493e+06	ko00562,ko01100
ME0111300	T3_positive	Tetraethylammonium	四乙基铵	Alcohol and amines	醇、胺类	Amines	胺类	C8H20N+	131.162	130.16	2.9993	[M+H]+	11.675	3	0.7778	rp	66-40-0	5413	-	-	C07512	1.00471e+07	9.70988e+06	1.34725e+07	7.3069e+06	6.7127e+06	8.86608e+06	9.65106e+06	9.77125e+06	8.39647e+06	6.37489e+06	5.93768e+06	6.10472e+06	1.01869e+07	5.62843e+06	1.00514e+07	7.40986e+06	8.60579e+06	1.02794e+07	9.1444e+06	9.31556e+06	9.46738e+06	9.50956e+06	ko04976
ME0137530	T3_positive	brefeldin A	布雷非菌素A	Heterocyclic compounds	杂环化合物	Heterocyclic compounds	杂环化合物	C16H24O4	245.153	280.168	6.1772	[M+H-2H2O]+	1.15	3	0.7773	rp	20350-15-6 | 60132-23-2 | 11006-23-8	5287620	-	85101	C73840	6.37157e+06	1.04089e+07	7.65032e+06	7.54021e+06	7.08848e+06	1.08242e+07	6.47771e+06	8.56354e+06	8.17468e+06	7.0873e+06	4.59765e+06	4.53882e+06	7.25863e+06	7.78301e+06	9.23126e+06	3.08014e+06	8.73131e+06	5.34171e+06	7.10347e+06	6.9193e+06	6.74809e+06	6.9156e+06	-
ME0013392	T3_positive	2-Aminohexadecanoic acid	2-氨基十六烷酸	Organic acid and Its derivatives	有机酸及其衍生物	Organic acid and Its derivatives	有机酸及其衍生物	C16H33NO2	272.257	271.251	6.0775	[M+H]+	2.325	3	0.7723	rp	7769-79-1	409322	-	34491	-	1.30875e+07	1.10958e+07	7.30198e+06	6.20217e+06	4.61439e+06	5.60542e+06	6.78023e+06	1.11324e+07	1.31748e+07	1.17913e+07	1.09107e+07	9.42517e+06	1.07794e+07	9.60914e+06	1.25669e+07	1.12481e+07	1.10374e+07	9.13525e+06	1.22519e+07	1.23116e+07	1.29005e+07	1.2009e+07	-
MEDP1211	T3_positive	N-Acetylpyrrolidine	N-乙酰基吡咯烷	Heterocyclic compounds	杂环化合物	Heterocyclic compounds	杂环化合物	C6H11NO	114.091	113.084	9.8122	[M+H]+	0.15	3	0.7691	rp	4030-18-6	77650	-	263613	-	4.36855e+06	3.29206e+06	4.12038e+06	3.73007e+06	2.62682e+06	8.17323e+06	4.72616e+06	5.43807e+06	4.17681e+06	4.83285e+06	3.00817e+06	3.86484e+06	4.17298e+06	4.26815e+06	2.57548e+06	3.63076e+06	2.61663e+06	4.15192e+06	4.05568e+06	4.01019e+06	4.07737e+06	4.11436e+06	-
ME0157470	T3_positive	Thalicarpine	唐松果碱	Alkaloids	生物碱	Alkaloids	生物碱	C41H48N2O8	697.363	696.341	3.7937	[M+H]+	21.4097	3	0.7679	rp	5373-42-2	21470	-	-	C09655	2.58827e+07	2.9536e+07	2.56785e+07	4.24402e+07	2.67596e+07	2.6989e+07	2.62528e+07	2.98289e+07	3.86805e+07	3.24688e+07	2.308e+07	2.55095e+07	2.8617e+07	2.71044e+07	2.27914e+07	2.30668e+07	2.41855e+07	2.44263e+07	2.70579e+07	2.6682e+07	2.68537e+07	2.67641e+07	-
ME0145642	T3_positive	Ascidiacyclamide	Ascidiacyclamide	Alcohol and amines	醇、胺类	Amines	胺类	C36H52N8O6S2	757.341	756.345	3.7558	[M+H]+	15.3429	3	0.7652	rp	86701-12-4	163527	-	-	-	1.7447e+07	2.38722e+07	3.70559e+07	2.37621e+07	2.06931e+07	1.88578e+07	2.61673e+07	1.55248e+07	2.2912e+07	2.21643e+07	1.82641e+07	1.69615e+07	9.11057e+06	9.82885e+06	7.19639e+06	9.34344e+06	7.09357e+06	1.28227e+07	1.6685e+07	1.67015e+07	1.66815e+07	1.67075e+07	-
[truncated: 1,860 more rows]
