# Supplementary material for: Modulation of the microbiota-lipid-brain axis by modified Chaihu-Longgu-Muli Decoction ameliorates chronic stress-induced depression
Source: Front Mol Neurosci. 2026 Jul 2;19:1865663. doi: 10.3389/fnmol.2026.1865663 (PMC13372971; doi:10.3389/fnmol.2026.1865663)
Supplement: Supplementary file 3 [file Table_3.XLSX]

## Sheet: Sheet1
Index	Compounds	物质	Class I	物质一级分类	Class II	物质二级分类	Formula	Level	score	CAS	Mode	576	682	575	681	578	577	556	583	554	542	540	551	584	562	552	537	549	580	QC01	QC02	QC03	QC04	hmdb_ID	primary_SMPDB_ID	primary_SMPDB_name
ME0109274	Pipecolic acid	胡椒酸	Organic acid and Its derivatives	有机酸及其衍生物	Organic acid and Its derivatives	有机酸及其衍生物	C6H11NO2	1a	0.9926	535-75-1	T3_positive	6.7176e+07	89601090	6.92193e+07	6.59936e+07	1.02842e+08	7.11713e+07	6.20806e+07	7.39024e+07	9.07326e+07	8.48668e+07	6.53111e+07	9.67191e+07	9.47142e+07	80423380	7.93396e+07	7.10664e+07	6.32285e+07	4.97324e+07	8.39449e+07	8.19695e+07	8.2504e+07	8.4151e+07	HMDB0000070	-	-
ME0169283	2-Amino-1-phenylethanol	2-氨基-1-苯基乙醇	Alcohol and amines	醇、胺类	Alcohols	醇类	C8H11NO	1a	0.9799	7568-93-6	T3_positive	4.13856e+08	3.433e+08	4.85937e+08	6.69832e+08	5.18645e+08	8.98725e+08	3.29096e+08	8.06987e+08	8.00242e+08	3.3208e+08	6.58287e+08	5.30899e+08	6.1277e+08	8.78586e+08	3.51297e+08	1.65439e+08	5.68352e+08	8.74942e+08	3.95828e+08	5.11513e+08	4.76556e+08	4.74032e+08	HMDB0001065	-	-
ME0169549	Niacinamide	烟酰胺	Alcohol and amines	醇、胺类	Amines	胺类	C6H6N2O	1a	0.9796	98-92-0	T3_positive	6.7226e+08	6.04419e+08	6.63046e+08	4.579e+08	3.72291e+08	4.19489e+08	6.70301e+08	4.1901e+08	3.207e+08	4.26738e+08	4.46997e+08	3.43958e+08	5.35116e+08	6.76785e+08	6.20532e+08	3.30564e+08	4.924e+08	3.00307e+08	4.25191e+08	4.27617e+08	4.27827e+08	4.35818e+08	HMDB0001406	SMP0000048;SMP0083297;SMP0084271	Nicotinate and Nicotinamide Metabolism;NAD+ Signalling Pathway (Cancer);NAD+ Signalling and Aging
ME0194064	Acetyl-L-carnitine	乙酰左旋肉碱	FA	脂肪酰类	CAR	酰基肉碱	C9H17NO4	1a	0.972	3040-38-8 | 14992-62-2	T3_positive	635398989	7.89999e+08	6.22105e+08	6.00605e+08	5.13909e+08	5.11105e+08	3.91761e+08	5.54605e+08	5.95751e+08	4.48842e+08	4.92918e+08	5.77192e+08	6.04342e+08	5.93732e+08	6.45812e+08	7.95581e+08	6.24769e+08	5.65283e+08	5.44098e+08	5.49754e+08	5.44956e+08	5.46106e+08	HMDB0000201	SMP0000030;SMP0000052;SMP0000516;SMP0000517	Oxidation of Branched-Chain Fatty Acids;Beta Oxidation of Very Long Chain Fatty Acids;Adrenoleukodystrophy, X-Linked;Carnitine-Acylcarnitine Translocase Deficiency
ME0123207	Epsilon-caprolactam	ε-己内酰胺	Heterocyclic compounds	杂环化合物	Heterocyclic compounds	杂环化合物	C6H11NO	1a	0.967	105-60-2	T3_positive	612560	793405	735042	751449	626622	374755	1.96942e+07	611380	357385	340653	278586	501408	7.55327e+07	5.11989e+07	500366	403352	424221	2.78036e+07	1.01978e+07	1.02048e+07	1.01598e+07	9.94541e+06	HMDB0062769	-	-
ME0169369	L-Lysine	L-赖氨酸	Amino acid and Its metabolites	氨基酸及其代谢物	Amino acids	氨基酸	C6H14N2O2	1a	0.9643	56-87-1	T3_positive	1.84698e+08	2.53984e+08	1.93034e+08	1.79897e+08	2.70152e+08	2.09682e+08	1.86679e+08	2.20444e+08	2.63725e+08	2.34274e+08	2.0495e+08	2.23017e+08	2.63922e+08	2.12482e+08	2.14492e+08	2.12459e+08	1.74744e+08	1.45603e+08	2.01377e+08	2.02783e+08	2.0345e+08	2.01653e+08	HMDB0000182	SMP0000066;SMP0000465;SMP0000037;SMP0000174;SMP0000186;SMP0000239;SMP0000527;SMP0000528;SMP0000564;SMP0000571;SMP0000719;SMP0111874	Biotin Metabolism;Carnitine Synthesis;Lysine Degradation;Biotinidase Deficiency;Glutaric Aciduria Type I;Saccharopinuria/Hyperlysinemia II;Hyperlysinemia I, Familial;Hyperlysinemia II or Saccharopinuria;Multiple Carboxylase Deficiency, Neonatal or Early Onset Form;Pyridoxine Dependency with Seizures;2-Aminoadipic 2-Oxoadipic Aciduria;tRNA Charging: Lysine
MEDP0401	5'-Deoxy-5'-(Methylthio) Adenosine	5-脱氧-5-甲硫腺苷	Nucleotide and Its metabolites	核苷酸及其代谢物	Nucleotide and Its metabolites	核苷酸及其代谢物	C11H15N5O3S	1a	0.9634	2457-80-9	T3_positive	2.81375e+07	2.4486e+07	3.60301e+07	2.31105e+07	2.67494e+07	2.63138e+07	3.2689e+07	5.04407e+07	2.37552e+07	3.6351e+07	3.58106e+07	3.70911e+07	2.96873e+07	4.23103e+07	4.43588e+07	4.6507e+07	4.9156e+07	2.49798e+07	3.6095e+07	3.78883e+07	3.77213e+07	3.74224e+07	HMDB0001173	SMP0000445;SMP0000033;SMP0000177;SMP0000341;SMP0000214;SMP0000222;SMP0000340;SMP0000221;SMP0000570	Spermidine and Spermine Biosynthesis;Methionine Metabolism;Cystathionine beta-Synthase Deficiency;Hypermethioninemia;S-Adenosylhomocysteine (SAH) Hydrolase Deficiency;Glycine N-Methyltransferase Deficiency;Methylenetetrahydrofolate Reductase Deficiency (MTHFRD);Methionine Adenosyltransferase Deficiency;Homocystinuria-Megaloblastic Anemia Due to Defect in Cobalamin Metabolism, cblG Complementation…
ME0117231	1-Methylnicotinamide	1-甲基烟酰胺	Alcohol and amines	醇、胺类	Amines	胺类	C7H9N2O+	1a	0.9612	3106-60-3	T3_positive	2.06398e+08	9.98022e+07	1.96135e+07	5.03716e+07	4.44262e+07	2.69093e+06	3.62208e+06	7.16767e+06	3.98626e+07	4.89385e+06	83426042	1.2552e+06	2.35912e+07	7.48447e+07	8.43322e+07	6.85045e+07	2.01723e+06	5.79191e+06	3.16654e+07	3.44673e+07	2.25704e+07	3.09752e+07	HMDB0000699	SMP0000048	Nicotinate and Nicotinamide Metabolism
MEDN0006	L-Tyrosine	L-酪氨酸	Amino acid and Its metabolites	氨基酸及其代谢物	Amino acids	氨基酸	C9H11NO3	1a	0.9595	60-18-4	T3_positive	5.51328e+08	7.38368e+08	7.47165e+08	7.6801e+08	6.57699e+08	8.64096e+08	6.12244e+08	5.21199e+08	6.77355e+08	5.22113e+08	5.691e+08	6.43033e+08	5.43567e+08	7.11669e+08	5.83945e+08	6.31743e+08	6.21515e+08	6.56023e+08	6.26773e+08	6.34632e+08	6.27174e+08	6.2953e+08	HMDB0000158	SMP0000012;SMP0000008;SMP0000170;SMP0000206;SMP0000369;SMP0000370;SMP0000006;SMP0000169;SMP0000190;SMP0000218;SMP0000429;SMP0000494;SMP0000497;SMP0000498;SMP0000533;SMP0000716;SMP0119304	Catecholamine Biosynthesis;Phenylalanine and Tyrosine Metabolism;Aromatic L-Aminoacid Decarboxylase Deficiency;Phenylketonuria;Tyrosinemia Type 2 (or Richner-Hanhart Syndrome);Tyrosinemia Type 3 (TYRO3);Tyrosine Metabolism;Alkaptonuria;Hawkinsinuria;Tyrosinemia Type I;Disulfiram Action Pathway;Tyrosinemia, Transient, of the Newborn;Tyrosine Hydroxylase Deficiency;Dopamine beta-Hydroxylase Deficie…
ME0106189	Creatinine	肌酸酐	Organic acid and Its derivatives	有机酸及其衍生物	Organic acid and Its derivatives	有机酸及其衍生物	C4H7N3O	1a	0.9591	60-27-5	T3_positive	1.4576e+08	9.22731e+07	1.50409e+08	1.65587e+08	1.34179e+08	1.78167e+08	1.13719e+08	9.78317e+07	1.13644e+08	1.2962e+08	2.56859e+08	1.38877e+08	1.13765e+08	1.9925e+08	1.12128e+08	1.37918e+08	1.28501e+08	1.80264e+08	1.04039e+08	1.02642e+08	1.10097e+08	1.09956e+08	HMDB0000562	-	-
ME0114590	Hexaethylene glycol	六甘醇	Alcohol and amines	醇、胺类	Alcohols	醇类	C12H26O7	1a	0.9591	2615-15-8	T3_positive	1.45992e+06	2.20404e+06	1.79267e+06	3245792	1.81724e+06	1.87141e+06	3.87827e+07	2.18271e+06	2.76001e+06	2.05565e+06	1.64175e+06	1.82939e+06	9.36153e+07	4.10516e+07	1.45711e+06	1.6137e+06	1.55215e+06	1.76328e+07	1.29738e+07	1.28836e+07	1.32405e+07	1.31864e+07	HMDB0061822	-	-
MEDP0125	Choline	胆碱	Tryptamines,Cholines,Pigments	色胺、胆碱、色素	Cholines	胆碱类	C5H14NO+	1a	0.9587	62-49-7	T3_positive	2.82041e+09	2.51947e+09	2.11136e+09	2.63701e+09	2.39661e+09	3.28624e+09	1.95414e+09	1.89823e+09	2.35057e+09	2.01325e+09	2.10666e+09	2.02659e+09	1.5475e+09	1.73088e+09	1.6166e+09	1.91125e+09	2.1928e+09	2.04895e+09	2.07559e+09	2.08652e+09	2.07045e+09	2.07187e+09	HMDB0000097	SMP0000123;SMP0000025;SMP0000033;SMP0000177;SMP0000341;SMP0000214;SMP0000222;SMP0000340;SMP0000221;SMP0000570;SMP0002313;SMP0014212;SMP0029731	Betaine Metabolism;Phospholipid Biosynthesis;Methionine Metabolism;Cystathionine beta-Synthase Deficiency;Hypermethioninemia;S-Adenosylhomocysteine (SAH) Hydrolase Deficiency;Glycine N-Methyltransferase Deficiency;Methylenetetrahydrofolate Reductase Deficiency (MTHFRD);Methionine Adenosyltransferase Deficiency;Homocystinuria-Megaloblastic Anemia Due to Defect in Cobalamin Metabolism, cblG Complem…
MEDP0577	Carnitine isoC4:0	异丁酰肉碱	FA	脂肪酰类	CAR	酰基肉碱	C11H21NO4	1a	0.9574	25518-49-4	T3_positive	1.7741e+08	1.93e+08	2.16561e+08	4.2037e+08	1.62421e+08	2.52191e+08	1.44297e+08	2.57632e+08	3.13526e+08	1.41846e+08	1.65128e+08	1.31867e+08	1.32314e+08	1.75604e+08	1.04414e+08	2.07816e+08	2.11728e+08	2.80367e+08	1.93612e+08	1.95003e+08	1.96801e+08	1.95112e+08	HMDB0000736	-	-
ME0108213	Methionine	蛋氨酸	Amino acid and Its metabolites	氨基酸及其代谢物	Amino acids	氨基酸	C5H11NO2S	1a	0.9568	63-68-3	T3_positive	4.557e+08	4.82787e+08	4.80663e+08	6.39741e+08	4.71233e+08	4.86105e+08	3.95645e+08	4.32848e+08	5.93883e+08	4.75488e+08	4.55603e+08	7.04107e+08	4.97913e+08	5.4676e+08	5.0293e+08	3.68653e+08	4.34246e+08	5.37876e+08	4.56197e+08	4.56462e+08	4.61798e+08	4.59666e+08	HMDB0000696	SMP0000123;SMP0000445;SMP0000033;SMP0000177;SMP0000341;SMP0000214;SMP0000222;SMP0000340;SMP0000221;SMP0000004;SMP0000242;SMP0000179;SMP0000244;SMP0000223;SMP0000262;SMP0000247;SMP0000248;SMP0000249;SMP0000250;SMP0000251;SMP0000252;SMP0000253;SMP0000254;SMP0000255;SMP0000256;SMP0000257;SMP0000258;SMP0000259;SMP0000290;SMP0000291;SMP0000292;SMP0000293;SMP0000294;SMP0000295;SMP0000484;SMP0000485;SMP…	Betaine Metabolism;Spermidine and Spermine Biosynthesis;Methionine Metabolism;Cystathionine beta-Synthase Deficiency;Hypermethioninemia;S-Adenosylhomocysteine (SAH) Hydrolase Deficiency;Glycine N-Methyltransferase Deficiency;Methylenetetrahydrofolate Reductase Deficiency (MTHFRD);Methionine Adenosyltransferase Deficiency;Glycine and Serine Metabolism;Dimethylglycine Dehydrogenase Deficiency;Dihyd…
ME0159863	Hypoxanthine	次黄嘌呤	Nucleotide and Its metabolites	核苷酸及其代谢物	Nucleotide and Its metabolites	核苷酸及其代谢物	C5H4N4O	1a	0.9563	68-94-0	T3_positive	30628.1	33238.4	1.89278e+06	444877	1.81993e+06	1.98555e+06	2.61059e+07	26697.5	17345	2.30836e+06	67027.7	41916	8.78424e+07	126658	5.06759e+07	99503.8	61594.5	11955859	9.8315e+06	9.98388e+06	9.84411e+06	9.93432e+06	HMDB0000157	SMP0000050;SMP0000144;SMP0000167;SMP0000365;SMP0000364;SMP0000203;SMP0000220;SMP0000210;SMP0000168;SMP0000427;SMP0000428;SMP0000430;SMP0000512;SMP0000513;SMP0000535;SMP0000536;SMP0000537	Purine Metabolism;Adenosine Deaminase Deficiency;Adenylosuccinate Lyase Deficiency;Gout or Kelley-Seegmiller Syndrome;Lesch-Nyhan Syndrome (LNS);Molybdenum Cofactor Deficiency;Xanthine Dehydrogenase Deficiency (Xanthinuria);Purine Nucleoside Phosphorylase Deficiency;AICA-Ribosiduria;Azathioprine Action Pathway;Mercaptopurine Action Pathway;Thioguanine Action Pathway;Xanthinuria Type I;Xanthinuria…
ME0126003	Oxindole	羟吲哚	Heterocyclic compounds	杂环化合物	Indole and Its derivatives	吲哚及其衍生物	C8H7NO	1a	0.956	59-48-3	T3_positive	3.72079e+07	6.63103e+07	3.22721e+07	5.2364e+07	5.91722e+07	4.95152e+07	1.08918e+07	4.91573e+07	3.0707e+07	1.7363e+07	2.48964e+07	4.96504e+07	4.36531e+07	6.51033e+07	4.79717e+07	5.65044e+07	4.55952e+07	5.01091e+07	4.29693e+07	4.58447e+07	4.57838e+07	4.45027e+07	HMDB0061918	-	-
MEDP0081	Serotonin	五羟色胺	Tryptamines,Cholines,Pigments	色胺、胆碱、色素	Tryptamines	色胺	C10H12N2O	1a	0.9548	50-67-9	T3_positive	7.02989e+07	7.06078e+07	6.51025e+07	5.73417e+07	5.75956e+07	8.71677e+07	6.79509e+07	4.98208e+07	7.52115e+07	6.14986e+07	8.96484e+07	8.70368e+07	1.24287e+08	8.84113e+07	7.35334e+07	8.25808e+07	6.72158e+07	6.77167e+07	7.19963e+07	7.27799e+07	7.2261e+07	7.2275e+07	HMDB0000259	SMP0000063;SMP0000392;SMP0000393;SMP0000394;SMP0000395;SMP0000396;SMP0000397;SMP0000398;SMP0000399;SMP0000400;SMP0000401;SMP0000402;SMP0000403;SMP0000404;SMP0000405;SMP0000406;SMP0000408;SMP0000409;SMP0000410;SMP0000411;SMP0000412;SMP0000413;SMP0000414;SMP0000415;SMP0000416;SMP0000417;SMP0000422;SMP0000423;SMP0000424;SMP0000425;SMP0000426;SMP0000431;SMP0000309;SMP0000311;SMP0000312;SMP0000671;SMP…	Tryptophan Metabolism;Benzocaine Action Pathway;Bupivacaine Action Pathway;Chloroprocaine Action Pathway;Cocaine Action Pathway;Dibucaine Action Pathway;Levobupivacaine Action Pathway;Lidocaine (Local Anaesthetic) Action Pathway;Mepivacaine Action Pathway;Oxybuprocaine Action Pathway;Prilocaine Action Pathway;Procaine Action Pathway;Proparacaine Action Pathway;Ropivacaine Action Pathway;Codeine A…
ME0169387	L-Carnitine	左旋肉碱	Amino acid and Its metabolites	氨基酸及其代谢物	Amino acids	氨基酸	C7H15NO3	1a	0.9493	541-15-1	T3_positive	1.88561e+08	1.55217e+08	1.55069e+08	1.62019e+08	139004372	1.31967e+08	3.12066e+08	4.02701e+08	1.46309e+08	1.27325e+08	1.21376e+08	4.54559e+08	1.7804e+08	1.64748e+08	3.71451e+08	2.03124e+08	1.63707e+08	4.29274e+08	3.90628e+08	3.91006e+08	3.93849e+08	3.9397e+08	HMDB0000062	SMP0000465;SMP0000051;SMP0000181;SMP0000185;SMP0000235;SMP0000030;SMP0000052;SMP0000482;SMP0000516;SMP0000517;SMP0000538;SMP0000539;SMP0000540;SMP0000541;SMP0000542;SMP0000545	Carnitine Synthesis;Fatty Acid Metabolism;Ethylmalonic Encephalopathy;Glutaric Aciduria Type I;Short-Chain Acyl-CoA Dehydrogenase Deficiency (SCAD Deficiency);Oxidation of Branched-Chain Fatty Acids;Beta Oxidation of Very Long Chain Fatty Acids;Mitochondrial Beta-Oxidation of Long Chain Saturated Fatty Acids;Adrenoleukodystrophy, X-Linked;Carnitine-Acylcarnitine Translocase Deficiency;Carnitine P…
MEDP0514	Thiamine	硫胺素	Heterocyclic compounds	杂环化合物	Heterocyclic compounds	杂环化合物	C12H17N4OS+	1a	0.9481	70-16-6	T3_positive	7.54751e+07	1.0507e+08	7.95933e+07	1.25539e+08	1.08096e+08	1.49651e+08	6.76119e+07	8.8813e+07	1.66128e+08	1.00417e+08	1.18501e+08	1.20247e+08	6.8627e+07	5.38078e+07	9.73525e+07	7.47975e+07	9.50874e+07	1.02032e+08	9.33049e+07	9.34304e+07	9.37985e+07	9.32421e+07	HMDB0000235	SMP0000076	Thiamine Metabolism
MEDP1610	Proline betaine	水苏碱	Amino acid and Its metabolites	氨基酸及其代谢物	Amino acid derivatives	氨基酸衍生物	C7H13NO2	1a	0.9471	471-87-4	T3_positive	1.47935e+07	2.28837e+07	1.14412e+07	2.31868e+07	9.44085e+06	1.64217e+07	1.08972e+07	1.80635e+07	1.41585e+07	1.38171e+07	1.1816e+07	1.36844e+07	1.55423e+07	2.0228e+07	1.31777e+07	1.35822e+07	1.29898e+07	1.63339e+07	1.41896e+07	1.46811e+07	1.43639e+07	1.45659e+07	HMDB0004827	-	-
ME0125035	Methy Indole-3-Acetate	吲哚-3-乙酸甲酯	Heterocyclic compounds	杂环化合物	Indole and Its derivatives	吲哚及其衍生物	C11H11NO2	1a	0.9464	1912-33-0	T3_positive	348408	443443	1.01648e+06	626229	501298	289289	407381	790190	690907	57678	473002	475578	642462	499739	436527	790951	580843	353690	592213	604073	585652	609178	HMDB0029738	-	-
ME0169424	Ornithine	L-鸟氨酸	Amino acid and Its metabolites	氨基酸及其代谢物	Amino acids	氨基酸	C5H12N2O2	1a	0.9436	3184-13-2	T3_positive	1.56017e+06	2.38311e+06	1.31493e+06	2.29193e+06	3.45396e+06	3.22945e+06	2.27545e+06	1.2852e+06	2.05806e+06	1.77466e+06	1.86628e+06	1.81421e+06	5.72937e+06	2.27164e+06	3.00264e+06	1.77106e+06	3.07051e+06	5.48542e+06	3.4286e+06	3.15035e+06	3.14974e+06	3.35108e+06	HMDB0000214	SMP0000020;SMP0000445;SMP0000207;SMP0000362;SMP0000360;SMP0000361;SMP0000208;SMP0000188;SMP0000363;SMP0000059;SMP0000357;SMP0000003;SMP0000001;SMP0000205;SMP0000002;SMP0000504;SMP0000505;SMP0000506;SMP0000507	Arginine and Proline Metabolism;Spermidine and Spermine Biosynthesis;Prolidase Deficiency (PD);Arginine: Glycine Amidinotransferase Deficiency (AGAT Deficiency);Hyperprolinemia Type II;Hyperprolinemia Type I;Prolinemia Type II;Guanidinoacetate Methyltransferase Deficiency (GAMT Deficiency);Ornithine Aminotransferase Deficiency (OAT Deficiency);Urea Cycle;Argininemia;Argininosuccinic Aciduria;Citr…
ME0168643	5-Methylcytosine	5-甲基胞嘧啶	Nucleotide and Its metabolites	核苷酸及其代谢物	Nucleotide and Its metabolites	核苷酸及其代谢物	C5H7N3O	1a	0.9435	554-01-8	T3_positive	1.36227e+08	1.24183e+08	1.34613e+08	1.40401e+08	1.31005e+08	1.41895e+08	1.50308e+08	1.63687e+08	1.19458e+08	1.89533e+08	1.78689e+08	1.41432e+08	1.79122e+08	1.40759e+08	1.24765e+08	1.23219e+08	1.24941e+08	1.52973e+08	1.41157e+08	1.42854e+08	1.41837e+08	1.41686e+08	HMDB0002894	-	-
ME0168837	Betaine	甜菜碱	Others	其他	Others	其他	C5H11NO2	1a	0.9427	107-43-7	T3_positive	4.36792e+08	5.35903e+08	3.29988e+08	3.88783e+08	4.97541e+08	6.0038e+08	3.17815e+08	3.6818e+08	4.09013e+08	3.73776e+08	4.62398e+08	4.0471e+08	5.0251e+08	4.88618e+08	5.05544e+08	4.09784e+08	4.77063e+08	4.90065e+08	4.46621e+08	4.51638e+08	4.52625e+08	4.59114e+08	HMDB0000043	SMP0000123;SMP0000033;SMP0000177;SMP0000341;SMP0000214;SMP0000222;SMP0000340;SMP0000221;SMP0000004;SMP0000242;SMP0000179;SMP0000244;SMP0000223;SMP0000484;SMP0000485;SMP0000570;SMP0000721;SMP0002313	Betaine Metabolism;Methionine Metabolism;Cystathionine beta-Synthase Deficiency;Hypermethioninemia;S-Adenosylhomocysteine (SAH) Hydrolase Deficiency;Glycine N-Methyltransferase Deficiency;Methylenetetrahydrofolate Reductase Deficiency (MTHFRD);Methionine Adenosyltransferase Deficiency;Glycine and Serine Metabolism;Dimethylglycine Dehydrogenase Deficiency;Dihydropyrimidine Dehydrogenase Deficiency…
MEDN0305	Creatine	肌酸	Organic acid and Its derivatives	有机酸及其衍生物	Organic acid and Its derivatives	有机酸及其衍生物	C4H9N3O2	1a	0.9418	57-00-1	T3_positive	1.13479e+08	1.28006e+08	3.13357e+08	1.20952e+08	1.18174e+08	1.80005e+08	2.65165e+08	1.80253e+08	1.02824e+08	1.76903e+08	8.02404e+07	1.64105e+08	1.32862e+08	1.24431e+08	1.95165e+08	1.34759e+08	1.10263e+08	1.68346e+08	1.74727e+08	1.75904e+08	1.77208e+08	1.75655e+08	HMDB0000064	SMP0000020;SMP0000207;SMP0000362;SMP0000360;SMP0000361;SMP0000208;SMP0000188;SMP0000363;SMP0000004;SMP0000242;SMP0000179;SMP0000244;SMP0000223;SMP0000484;SMP0000485;SMP0000504;SMP0000505;SMP0000506;SMP0000507;SMP0000721	Arginine and Proline Metabolism;Prolidase Deficiency (PD);Arginine: Glycine Amidinotransferase Deficiency (AGAT Deficiency);Hyperprolinemia Type II;Hyperprolinemia Type I;Prolinemia Type II;Guanidinoacetate Methyltransferase Deficiency (GAMT Deficiency);Ornithine Aminotransferase Deficiency (OAT Deficiency);Glycine and Serine Metabolism;Dimethylglycine Dehydrogenase Deficiency;Dihydropyrimidine D…
ME0007319	Hippuric acid	马尿酸	Organic acid and Its derivatives	有机酸及其衍生物	Organic acid and Its derivatives	有机酸及其衍生物	C9H9NO3	1a	0.9415	495-69-2	T3_positive	1.59412e+07	1.1647e+07	2.1347e+07	1.35308e+07	1.21911e+07	1.43978e+07	1.16636e+07	1.76644e+07	1.37852e+07	1.45022e+07	2.20905e+07	1.85375e+07	1.46939e+07	2.62155e+07	2.41231e+07	1.62671e+07	1.17286e+07	1.38965e+07	1.45047e+07	1.49118e+07	1.45503e+07	1.48872e+07	HMDB0000714	-	-
ME0114745	L-Kynurenine	L-犬尿氨酸	Amino acid and Its metabolites	氨基酸及其代谢物	Amino acids	氨基酸	C10H12N2O3	1a	0.9372	2922-83-0	T3_positive	5.28859e+07	4.02116e+07	3.77066e+07	5.29303e+07	8.31518e+07	5.067e+07	4.74256e+07	4.69883e+07	7.01999e+07	2.32497e+07	5.33697e+07	4.45599e+07	4.37888e+07	5.66652e+07	5.19159e+07	3.56426e+07	2.16836e+07	5.94671e+07	4.19574e+07	4.23911e+07	4.23136e+07	4.30618e+07	HMDB0000684	SMP0000063	Tryptophan Metabolism
ME0017091	Cholic acid	胆酸	Bile acids	胆汁酸	Bile acids	胆汁酸	C24H40O5	1a	0.9314	81-25-4	T3_positive	2.12621e+07	1.22373e+08	3.86315e+07	8.03301e+07	3.13408e+07	1.31321e+08	7.63637e+06	2.14628e+07	7.05256e+07	1.50492e+07	1.33838e+07	1.78665e+07	1.36045e+07	3.42633e+07	7.55139e+07	2.33073e+07	5.00742e+07	2.98467e+06	3.58855e+07	3.58759e+07	3.61664e+07	3.61649e+07	HMDB0000619	SMP0000035;SMP0000314;SMP0000318;SMP0000317;SMP0000316;SMP0000315;SMP0000720	Bile Acid Biosynthesis;Congenital Bile Acid Synthesis Defect Type II;Congenital Bile Acid Synthesis Defect Type III;Familial Hypercholanemia (FHCA);Zellweger Syndrome;Cerebrotendinous Xanthomatosis (CTX);27-Hydroxylase Deficiency
ME0107537	Indole	吲哚	Heterocyclic compounds	杂环化合物	Indole and Its derivatives	吲哚及其衍生物	C8H7N	1a	0.9299	120-72-9	T3_positive	1.92023e+08	2.03436e+08	1.61038e+08	1.76789e+08	1.58949e+08	2.116e+08	2.25121e+08	1.60123e+08	1.97043e+08	1.50165e+08	1.50621e+08	1.53834e+08	2.28507e+08	1.84165e+08	1.58296e+08	1.78432e+08	1.79117e+08	1.88465e+08	1.6183e+08	1.63034e+08	1.61305e+08	1.59714e+08	HMDB0000738	-	-
ME0012353	13-Docosenamide	13-多考酰胺	Alcohol and amines	醇、胺类	Amines	胺类	C22H43NO	1a	0.9258	112-84-5	T3_positive	2.3183e+06	3.65444e+06	2.08894e+06	1.77001e+06	5.95715e+06	739101	1.75324e+06	1.89109e+06	5.94757e+06	5.78467e+06	1.90345e+06	7.79861e+06	1.62011e+06	1.63315e+07	1.63293e+06	6.14994e+06	2.47198e+06	5.27877e+06	3.55406e+06	3.83548e+06	3.73855e+06	3.85676e+06	HMDB0244507	-	-
ME0014906	6-Keto-prostaglandin F1alpha	6-酮-前列腺素 F1alpha	Hormones and hormone related compounds	激素及激素相关物质	Hormones and hormone related compounds	激素及激素相关物质	C20H34O6	1a	0.9244	58962-34-8	T3_positive	7.09875e+06	3.33346e+06	6.05241e+06	1.44849e+07	4.91861e+06	7.43629e+06	6.34735e+06	6.928e+06	4.76265e+06	4.6583e+06	5.821e+06	3.49358e+06	2.14731e+06	7.71709e+06	3.46199e+06	5.1465e+06	1.32429e+07	1.22058e+07	8.35264e+06	8.20867e+06	8.19131e+06	7.30837e+06	HMDB0002886	SMP0000075;SMP0000353;SMP0000077;SMP0000083;SMP0000084;SMP0000085;SMP0000086;SMP0000087;SMP0000093;SMP0000094;SMP0000096;SMP0000098;SMP0000101;SMP0000102;SMP0000104;SMP0000109;SMP0000113;SMP0000114;SMP0000120;SMP0000289;SMP0000106;SMP0000116;SMP0000692;SMP0000693;SMP0000694;SMP0000695;SMP0000696;SMP0000697;SMP0000698;SMP0000699;SMP0000700;SMP0000701;SMP0000702;SMP0000703;SMP0000704;SMP0000705;SMP…	Arachidonic Acid Metabolism;Leukotriene C4 Synthesis Deficiency;Piroxicam Action Pathway;Acetylsalicylic Acid Action Pathway;Etodolac Action Pathway;Ketoprofen Action Pathway;Ibuprofen Action Pathway;Rofecoxib Action Pathway;Diclofenac Action Pathway;Sulindac Action Pathway;Celecoxib Action Pathway;Ketorolac Action Pathway;Suprofen Action Pathway;Bromfenac Action Pathway;Indomethacin Action Pathw…
ME0117082	Indole-3-propionic acid	3-吲哚丙酸	Organic acid and Its derivatives	有机酸及其衍生物	Organic acid and Its derivatives	有机酸及其衍生物	C11H11NO2	1a	0.9157	830-96-6	T3_positive	1.11098e+06	1.49505e+06	1.31617e+06	2.79514e+06	2.04365e+06	1.79125e+06	933719	1.67315e+06	1.21431e+06	228150	1.48849e+06	1.63158e+06	1.22381e+06	2.02726e+06	2.31166e+06	1.21358e+06	1.41921e+06	1.3097e+06	1.45049e+06	1.46844e+06	1.49653e+06	1.46777e+06	HMDB0002302	-	-
ME0006930	Dopamine	多巴胺	Alcohol and amines	醇、胺类	Polyamines	多胺	C8H11NO2	1a	0.915	62-31-7	T3_positive	1.4118e+08	1.90969e+08	1.90352e+08	2.0397e+08	1.78426e+08	2.34917e+08	1.57312e+08	1.38345e+08	1.77532e+08	1.42866e+08	1.549e+08	1.72096e+08	1.48217e+08	1.93019e+08	1.58791e+08	1.73235e+08	1.64142e+08	1.72313e+08	1.67053e+08	1.68583e+08	1.68402e+08	1.70308e+08	HMDB0000073	SMP0000012;SMP0000170;SMP0000006;SMP0000169;SMP0000190;SMP0000218;SMP0000392;SMP0000393;SMP0000394;SMP0000395;SMP0000396;SMP0000397;SMP0000398;SMP0000399;SMP0000400;SMP0000401;SMP0000402;SMP0000403;SMP0000404;SMP0000405;SMP0000406;SMP0000408;SMP0000409;SMP0000410;SMP0000411;SMP0000412;SMP0000413;SMP0000414;SMP0000415;SMP0000416;SMP0000417;SMP0000422;SMP0000423;SMP0000424;SMP0000425;SMP0000426;SMP…	Catecholamine Biosynthesis;Aromatic L-Aminoacid Decarboxylase Deficiency;Tyrosine Metabolism;Alkaptonuria;Hawkinsinuria;Tyrosinemia Type I;Benzocaine Action Pathway;Bupivacaine Action Pathway;Chloroprocaine Action Pathway;Cocaine Action Pathway;Dibucaine Action Pathway;Levobupivacaine Action Pathway;Lidocaine (Local Anaesthetic) Action Pathway;Mepivacaine Action Pathway;Oxybuprocaine Action Pathw…
ME0105103	3-Methyl-L-histidine	3-甲基-L-组氨酸	Amino acid and Its metabolites	氨基酸及其代谢物	Amino acid derivatives	氨基酸衍生物	C7H11N3O2	1a	0.9129	368-16-1	T3_positive	7.36794e+06	5.23973e+06	1.31828e+07	7.38242e+06	6.75563e+06	5.50361e+06	1.01218e+07	7.9757e+06	3.03867e+06	7.73526e+06	6.74207e+06	5.60451e+06	7.59185e+06	7.94828e+06	7.05026e+06	6.98181e+06	6.92964e+06	4.50708e+06	7.64784e+06	7.81521e+06	7.74443e+06	7.69627e+06	HMDB0000479	SMP0000007;SMP0000044;SMP0000351;SMP0000191;SMP0000493;SMP0000715	beta-Alanine Metabolism;Histidine Metabolism;GABA-Transaminase Deficiency;Histidinemia;Carnosinuria, Carnosinemia;Methylhistidine Metabolism
MEDN1024	Piperidine acid	哌啶酸	Organic acid and Its derivatives	有机酸及其衍生物	Organic acid and Its derivatives	有机酸及其衍生物	C6H11NO2	1a	0.912	1723-00-8	T3_positive	4.36089e+07	4.07745e+07	4.09102e+07	6.29116e+07	3.28471e+07	3.66481e+07	4.04749e+07	4.97257e+07	3.93838e+07	4.52699e+07	3.13924e+07	4.34444e+07	7.00903e+07	4.78339e+07	4.11784e+07	5.52924e+07	4.27058e+07	4.48657e+07	4.13048e+07	4.19063e+07	4.31194e+07	4.19208e+07	HMDB0005960	-	-
ME0193943	Epinephrine	肾上腺素	Hormones and hormone related compounds	激素及激素相关物质	Hormones and hormone related compounds	激素及激素相关物质	C9H13NO3	1a	0.912	51-43-4	T3_positive	3.09668e+07	9.88439e+07	4.45276e+07	7.59594e+07	5.16255e+07	5.20395e+07	5.16689e+07	5.69142e+07	5.37892e+07	3.03845e+07	2.59483e+07	3.87839e+07	4.03421e+07	3.48931e+07	6.29674e+07	3.44034e+07	58742314	6.78738e+07	5.15511e+07	4.8426e+07	5.34736e+07	5.26245e+07	HMDB0000068	SMP0000012;SMP0000170;SMP0000006;SMP0000169;SMP0000190;SMP0000218;SMP0000429;SMP0000494;SMP0000497;SMP0000498;SMP0000533;SMP0000661	Catecholamine Biosynthesis;Aromatic L-Aminoacid Decarboxylase Deficiency;Tyrosine Metabolism;Alkaptonuria;Hawkinsinuria;Tyrosinemia Type I;Disulfiram Action Pathway;Tyrosinemia, Transient, of the Newborn;Tyrosine Hydroxylase Deficiency;Dopamine beta-Hydroxylase Deficiency;Monoamine Oxidase-A Deficiency (MAO-A);Epinephrine Action Pathway
ME0111287	Sphinganine	鞘氨醇	SP	鞘脂类	SPH	鞘氨醇	C18H39NO2	1a	0.9034	764-22-7	T3_positive	3.60024e+08	3.28738e+08	3.87331e+08	2.69879e+08	4.78596e+08	3.67996e+08	2.90436e+08	2.97766e+08	2.95298e+08	2.97423e+08	4.4895e+08	3.01979e+08	2.47537e+08	3.02426e+08	4.41709e+08	2.88119e+08	4.04612e+08	3.34072e+08	4.8769e+08	4.94339e+08	4.55936e+08	4.6794e+08	HMDB0000269	SMP0000034;SMP0000349;SMP0000348;SMP0000347;SMP0000525;SMP0000526	Sphingolipid Metabolism;Gaucher Disease;Globoid Cell Leukodystrophy;Metachromatic Leukodystrophy (MLD);Fabry Disease;Krabbe Disease
ME0126333	Pyridoxal	吡哆醛	Heterocyclic compounds	杂环化合物	Heterocyclic compounds	杂环化合物	C8H9NO3	1a	0.8992	66-72-8	T3_positive	1.29118e+07	2.12501e+07	5.47139e+06	1.76422e+07	1.48007e+07	2.80192e+07	1.23752e+07	2.33061e+07	3.23567e+07	2.23408e+07	2.83796e+07	1.80913e+07	2.25069e+07	1.42471e+07	2.69355e+07	1.50598e+07	2.04952e+07	1.83913e+07	2.19343e+07	2.19373e+07	2.20128e+07	2.20593e+07	HMDB0001545	SMP0000032;SMP0000017;SMP0000173;SMP0000137;SMP0000236;SMP0000138;SMP0000199;SMP0000237;SMP0000139;SMP0000140;SMP0000384;SMP0000200;SMP0000238;SMP0000141;SMP0000503;SMP0000521;SMP0000522;SMP0000523;SMP0000524	Valine, Leucine, and Isoleucine Degradation;Vitamin B6 Metabolism;beta-Ketothiolase Deficiency;2-Methyl-3-hydroxybutryl-CoA Dehydrogenase Deficiency;Propionic Acidemia;3-Hydroxy-3-methylglutaryl-CoA Lyase Deficiency;Maple Syrup Urine Disease;3-Methylcrotonyl-CoA Carboxylase Deficiency Type I;3-Methylglutaconic Aciduria Type I;3-Methylglutaconic Aciduria Type III;Methylmalonate Semialdehyde Dehydr…
ME0169297	Indole-3-carbinol	吲哚-3-甲醇	Heterocyclic compounds	杂环化合物	Indole and Its derivatives	吲哚及其衍生物	C9H9NO	1a	0.8979	700-06-1	T3_positive	3.85037e+06	4.71719e+06	4.02654e+06	7.10138e+06	5.5237e+06	4.65722e+06	3.49499e+06	5.36382e+06	4.33613e+06	3.03987e+06	4.58409e+06	5.07024e+06	4.04343e+06	5.36219e+06	5.56042e+06	4.02062e+06	4.29485e+06	4.22822e+06	4.36978e+06	4.37624e+06	4.36589e+06	4.37417e+06	HMDB0005785	-	-
MEDL02028	Spermidine	亚精胺	Alkaloids	生物碱	Phenolamine	酚胺	C7H19N3	1a	0.876	124-20-9	T3_positive	7.15159e+07	9.74015e+07	1.1826e+08	8.29675e+07	8.91044e+07	1.11836e+08	5.25159e+07	7.90075e+07	1.15972e+08	6.27008e+07	6.03242e+07	6.75109e+07	3.75042e+07	4.09188e+07	6.57843e+07	5.28074e+07	1.05946e+08	6.69241e+07	7.48369e+07	7.53295e+07	7.51195e+07	7.52022e+07	HMDB0001257	SMP0000445;SMP0000033;SMP0000177;SMP0000341;SMP0000214;SMP0000222;SMP0000340;SMP0000221;SMP0000570	Spermidine and Spermine Biosynthesis;Methionine Metabolism;Cystathionine beta-Synthase Deficiency;Hypermethioninemia;S-Adenosylhomocysteine (SAH) Hydrolase Deficiency;Glycine N-Methyltransferase Deficiency;Methylenetetrahydrofolate Reductase Deficiency (MTHFRD);Methionine Adenosyltransferase Deficiency;Homocystinuria-Megaloblastic Anemia Due to Defect in Cobalamin Metabolism, cblG Complementation…
ME0055024	MG(18:2/0:0/0:0)	MAG 18:2	GL	甘油脂类	MG	单甘油酯	C21H38O4	1a	0.8757	26545-74-4	T3_positive	3.32684e+06	2.27853e+06	4.61856e+06	3.03164e+06	8.17092e+06	8.25973e+06	2.39574e+06	3.84374e+06	3.67717e+06	5.68349e+06	4.68931e+06	3.09852e+06	496706	2.18979e+06	4.3249e+06	1.71871e+06	2.67703e+06	4.89996e+06	2.69928e+06	2.74033e+06	2.58204e+06	2.39735e+06	HMDB0242115	-	-
ME0169682	Piperidine	哌啶	Heterocyclic compounds	杂环化合物	Heterocyclic compounds	杂环化合物	C5H11N	1a	0.8745	110-89-4	T3_positive	2.41092e+09	2.25344e+09	2.58708e+09	2.36328e+09	2.47604e+09	2.71148e+09	2.0046e+09	2.01544e+09	2.24693e+09	2.14464e+09	2.28947e+09	2.20071e+09	2.53101e+09	2.0514e+09	2.60578e+09	1.92809e+09	2.15183e+09	2.74676e+09	2.19265e+09	2.21533e+09	2.19504e+09	2.22694e+09	HMDB0034301	-	-
MEDP0513	Palmitic amide	十六碳酰胺	FA	脂肪酰类	Others	其他	C16H33NO	1a	0.8635	629-54-9	T3_positive	1.35371e+07	1.1429e+07	7.52484e+06	12385300	1.06492e+07	6.16058e+06	8.15224e+06	6.03224e+06	8.16245e+06	6.8679e+06	1.738e+07	6.14048e+06	1.13252e+07	1.30666e+07	3.0972e+06	9.88602e+06	1.08283e+07	1.2857e+07	1.32664e+07	1.36999e+07	1.34503e+07	1.35838e+07	HMDB0012273	-	-
ME0168454	(2E)-Decenoyl-ACP	环亮氨酸	Amino acid and Its metabolites	氨基酸及其代谢物	Amino acid derivatives	氨基酸衍生物	C6H11NO2	1a	0.8619	52-52-8	T3_positive	2.00442e+07	3.95274e+07	1.95751e+07	1.99495e+07	2.66838e+07	3.58163e+07	3.45124e+07	2.13748e+07	2.26514e+07	4.03043e+07	3.16257e+07	1.62088e+07	1.96122e+07	1.95953e+07	1.90936e+07	1.82377e+07	1.89049e+07	1.37889e+07	2.75974e+07	2.82307e+07	2.97949e+07	2.85474e+07	HMDB0062225	-	-
ME0168601	4-Hydroxybenzaldehyde	4-羟基苯甲醛	Benzene and substituted derivatives	苯及其衍生物	Benzene and substituted derivatives	苯及其衍生物	C7H6O2	1a	0.8506	123-08-0	T3_positive	5.8551e+07	79031260	8.10122e+07	7.81801e+07	7.17865e+07	9.12774e+07	6.53965e+07	5.82674e+07	7.12057e+07	5.43523e+07	5.99768e+07	7.10714e+07	6.0073e+07	7.90154e+07	6.6638e+07	7.11553e+07	6.40117e+07	7.01959e+07	6.88995e+07	6.97908e+07	6.95495e+07	6.89291e+07	HMDB0011718	-	-
MEDN1534	Tagatose	塔格糖	Carbohydrates and Its metabolites	碳水化合物及其代谢物	Sugars	糖类	C6H12O6	1a	0.8485	41847-61-4	T3_positive	1.38297e+08	8.26857e+07	1.3889e+08	7.91297e+07	7.07932e+07	6.86698e+07	1.58829e+08	1.75823e+08	7.06586e+07	1.07435e+08	1.288e+08	1.18745e+08	1.22776e+08	1.49623e+08	1.42538e+08	1.1241e+08	1.03212e+08	8.83501e+07	1.28587e+08	1.28382e+08	1.25014e+08	1.2627e+08	HMDB0003418	-	-
ME0110047	Tropate	莨菪酸	Organic acid and Its derivatives	有机酸及其衍生物	Organic acid and Its derivatives	有机酸及其衍生物	C9H10O3	1a	0.8464	552-63-6	T3_positive	2.7696e+07	3.18258e+07	3.57224e+07	4.04499e+07	3.53534e+07	3.63549e+07	2.86025e+07	2.57181e+07	2.93136e+07	2.76024e+07	4.07952e+07	3.67862e+07	2.48202e+07	4.46749e+07	3.34159e+07	2.77581e+07	29378695	3.561e+07	2.90092e+07	2.9547e+07	2.95173e+07	2.89671e+07	HMDB0062590	-	-
ME0133678	4-Hydroxycinnamic acid	4-香豆酸	Benzene and substituted derivatives	苯及其衍生物	Phenolic acids	酚酸类	C9H8O3	1a	0.846	501-98-4	T3_positive	1.14054e+08	1.44091e+08	1.48129e+08	1.59306e+08	1.43007e+08	1.84727e+08	1.27318e+08	1.12443e+08	1.37053e+08	1.14296e+08	1.15527e+08	1.40664e+08	1.11918e+08	1.49264e+08	1.18714e+08	1.30347e+08	1.30801e+08	1.36284e+08	1.28533e+08	1.30016e+08	1.29944e+08	1.31645e+08	HMDB0002035	-	-
ME0009449	Phthalic acid	邻苯二甲酸	Organic acid and Its derivatives	有机酸及其衍生物	Organic acid and Its derivatives	有机酸及其衍生物	C8H6O4	1a	0.8412	88-99-3	T3_positive	2.70103e+07	3.83514e+07	3.59951e+07	3.20874e+07	3.3022e+07	3.5477e+07	2.96419e+07	3.41109e+07	4.09457e+07	2.87498e+07	2.84143e+07	2.62484e+07	2.66846e+07	7.69536e+07	1.92601e+07	3.7071e+07	3.77862e+07	3.07719e+07	3.01203e+07	3.03339e+07	2.92449e+07	3.12309e+07	HMDB0002107	-	-
ME0054394	Lithocholic acid	石胆酸	Bile acids	胆汁酸	Bile acids	胆汁酸	C24H40O3	1a	0.8333	434-13-9	T3_positive	5.30914e+08	5.72613e+08	5.80565e+08	5.57267e+08	5.0852e+08	5.27713e+08	5.73655e+08	6.0561e+08	5.63504e+08	5.72474e+08	6.08899e+08	4.9618e+08	5.9163e+08	5.81345e+08	6.1283e+08	6.02084e+08	5.84037e+08	5.82944e+08	5.80307e+08	5.7512e+08	5.76387e+08	5.70722e+08	HMDB0000761	SMP0000035;SMP0000314;SMP0000318;SMP0000317;SMP0000316;SMP0000315;SMP0000720	Bile Acid Biosynthesis;Congenital Bile Acid Synthesis Defect Type II;Congenital Bile Acid Synthesis Defect Type III;Familial Hypercholanemia (FHCA);Zellweger Syndrome;Cerebrotendinous Xanthomatosis (CTX);27-Hydroxylase Deficiency
MEDP1133	Bilirubin (E-E)	胆红素(E-E)	Heterocyclic compounds	杂环化合物	Heterocyclic compounds	杂环化合物	C33H36N4O6	1a	0.8325	635-65-4	T3_positive	2.4906e+07	2.86003e+07	1.67897e+07	1.90144e+07	2.09005e+07	2.18828e+07	3.04394e+07	3.26744e+07	4.36709e+07	3.10081e+07	2.0875e+07	2.78344e+07	3.02264e+07	3.04436e+07	3.35297e+07	2.05449e+07	2.45044e+07	3.54554e+07	2.67423e+07	2.63898e+07	2.61651e+07	2.65372e+07	HMDB0000054	SMP0000024;SMP0000344;SMP0000346;SMP0000345;SMP0000342	Porphyrin Metabolism;Acute Intermittent Porphyria;Porphyria Variegata (PV);Congenital Erythropoietic Porphyria (CEP) or Gunther Disease;Hereditary Coproporphyria (HCP)
ME0014794	5-Hydroxyindoleacetic acid	5-羟基吲哚-3-乙酸	Organic acid and Its derivatives	有机酸及其衍生物	Organic acid and Its derivatives	有机酸及其衍生物	C10H9NO3	1a	0.8298	54-16-0	T3_positive	1.18225e+07	9.99976e+06	8.25168e+06	9.85659e+06	1.65306e+07	1.0944e+07	8.84923e+06	1.1724e+07	1.1512e+07	4.71158e+06	1.26708e+07	8.8405e+06	3.32971e+06	9.27761e+06	1.45608e+07	7.42096e+06	3.35102e+06	1.43359e+07	9.70479e+06	1.01053e+07	9.96932e+06	10074940	HMDB0000763	SMP0000063	Tryptophan Metabolism
ME0105531	L-Alanine	L-丙氨酸	Amino acid and Its metabolites	氨基酸及其代谢物	Amino acids	氨基酸	C3H7NO2	1a	0.8187	56-41-7	T3_positive	4.17817e+07	3.90448e+07	4.29318e+07	5.78037e+07	6.60964e+07	2.41195e+07	4.24511e+07	4.51508e+07	3.757e+07	4.58114e+07	3.47509e+07	4.43224e+07	4.4237e+07	4.01659e+07	2.8012e+07	5.40797e+07	4.03677e+07	4.80401e+07	3.00245e+07	3.30377e+07	3.2403e+07	3.10618e+07	HMDB0000161	SMP0000055;SMP0000072;SMP0000029;SMP0000127;SMP0000352;SMP0000350;SMP0000243;SMP0000385;SMP0000339;SMP0000313;SMP0000004;SMP0000059;SMP0000063;SMP0000357;SMP0000003;SMP0000001;SMP0000205;SMP0000002;SMP0000242;SMP0000179;SMP0000244;SMP0000223;SMP0000136;SMP0000262;SMP0000247;SMP0000248;SMP0000249;SMP0000250;SMP0000251;SMP0000252;SMP0000253;SMP0000254;SMP0000255;SMP0000256;SMP0000257;SMP0000258;SMP…	Alanine Metabolism;Glutamate Metabolism;Selenoamino Acid Metabolism;Glucose-Alanine Cycle;Primary Hyperoxaluria Type I;Pyruvate Carboxylase Deficiency;4-Hydroxybutyric Aciduria/Succinic Semialdehyde Dehydrogenase Deficiency;Homocarnosinosis;Hyperinsulinism-Hyperammonemia Syndrome;Lactic Acidemia;Glycine and Serine Metabolism;Urea Cycle;Tryptophan Metabolism;Argininemia;Argininosuccinic Aciduria;C…
ME0169728	Pyridoxamine	吡哆胺	Heterocyclic compounds	杂环化合物	Heterocyclic compounds	杂环化合物	C8H12N2O2	1a	0.8172	85-87-0	T3_positive	4.67619e+07	6.51755e+07	4.94497e+07	4.66045e+07	6.79408e+07	5.2326e+07	4.77322e+07	5.50451e+07	6.60015e+07	5.95208e+07	5.1268e+07	4.46847e+07	6.1896e+07	5.41256e+07	5.40879e+07	5.3416e+07	4.66978e+07	3.7207e+07	5.15965e+07	5.19463e+07	5.19736e+07	5.17005e+07	HMDB0001431	SMP0000017;SMP0000503	Vitamin B6 Metabolism;Hypophosphatasia
ME0169982	Tyramine	酪胺	Amino acid and Its metabolites	氨基酸及其代谢物	Amino acid derivatives	氨基酸衍生物	C8H11NO	1a	0.816	51-67-2	T3_positive	1.8121e+09	1.96276e+09	2.28206e+09	2.4175e+09	1.92294e+09	2.29315e+09	1.62954e+09	1.5923e+09	2.14385e+09	1.98725e+09	1.91954e+09	1.89658e+09	1.95414e+09	1.92222e+09	2.02681e+09	1.68181e+09	1.74445e+09	2.24674e+09	1.95131e+09	1.96674e+09	1.96328e+09	1.98945e+09	HMDB0000306	SMP0000006;SMP0000169;SMP0000190;SMP0000218;SMP0000429;SMP0000494;SMP0000498;SMP0000533	Tyrosine Metabolism;Alkaptonuria;Hawkinsinuria;Tyrosinemia Type I;Disulfiram Action Pathway;Tyrosinemia, Transient, of the Newborn;Dopamine beta-Hydroxylase Deficiency;Monoamine Oxidase-A Deficiency (MAO-A)
ME0170017	Xanthine	黄嘌呤	Nucleotide and Its metabolites	核苷酸及其代谢物	Nucleotide and Its metabolites	核苷酸及其代谢物	C5H4N4O2	1a	0.814	69-89-6	T3_positive	4.13224e+08	3.80734e+08	3.88805e+08	3.73269e+08	3.80525e+08	3.14974e+08	3.83744e+08	3.95563e+08	3.54906e+08	3.82285e+08	3.86619e+08	3.69017e+08	3.61151e+08	4.02505e+08	3.50784e+08	4.04639e+08	3.81264e+08	3.80983e+08	3.62243e+08	3.63426e+08	3.63299e+08	3.6593e+08	HMDB0000292	SMP0000050;SMP0000144;SMP0000167;SMP0000365;SMP0000364;SMP0000203;SMP0000220;SMP0000210;SMP0000168;SMP0000427;SMP0000428;SMP0000430;SMP0000512;SMP0000513;SMP0000535;SMP0000536;SMP0000537	Purine Metabolism;Adenosine Deaminase Deficiency;Adenylosuccinate Lyase Deficiency;Gout or Kelley-Seegmiller Syndrome;Lesch-Nyhan Syndrome (LNS);Molybdenum Cofactor Deficiency;Xanthine Dehydrogenase Deficiency (Xanthinuria);Purine Nucleoside Phosphorylase Deficiency;AICA-Ribosiduria;Azathioprine Action Pathway;Mercaptopurine Action Pathway;Thioguanine Action Pathway;Xanthinuria Type I;Xanthinuria…
MEDN1430	prostaglandin A2	前列腺素A2	Hormones and hormone related compounds	激素及激素相关物质	Hormones and hormone related compounds	激素及激素相关物质	C20H30O4	1a	0.8136	13345-50-1	T3_positive	6.16633e+06	1.84596e+06	4.82738e+06	8.06835e+06	5.46648e+06	6.5805e+06	1.15084e+07	9.01166e+06	3.76758e+06	4.70448e+06	7.63585e+06	3.77255e+06	3.79416e+06	1.21842e+07	7.63227e+06	8.70225e+06	8.40168e+06	7.6613e+06	6.02521e+06	6.12171e+06	6.08834e+06	6.09087e+06	HMDB0002752	SMP0000075;SMP0000353;SMP0000077;SMP0000083;SMP0000084;SMP0000085;SMP0000086;SMP0000087;SMP0000093;SMP0000094;SMP0000096;SMP0000098;SMP0000101;SMP0000102;SMP0000104;SMP0000109;SMP0000113;SMP0000114;SMP0000120;SMP0000289;SMP0000106;SMP0000116;SMP0000692;SMP0000693;SMP0000694;SMP0000695;SMP0000696;SMP0000697;SMP0000698;SMP0000699;SMP0000700;SMP0000701;SMP0000702;SMP0000703;SMP0000704;SMP0000705;SMP…	Arachidonic Acid Metabolism;Leukotriene C4 Synthesis Deficiency;Piroxicam Action Pathway;Acetylsalicylic Acid Action Pathway;Etodolac Action Pathway;Ketoprofen Action Pathway;Ibuprofen Action Pathway;Rofecoxib Action Pathway;Diclofenac Action Pathway;Sulindac Action Pathway;Celecoxib Action Pathway;Ketorolac Action Pathway;Suprofen Action Pathway;Bromfenac Action Pathway;Indomethacin Action Pathw…
FDATN01492	DL-Methionine	DL-甲硫氨酸	Amino acid and Its metabolites	氨基酸及其代谢物	Amino acids	氨基酸	C5H11NO2S	1a	0.8098	59-51-8 | 26062-47-5 | 7005-18-7 | 33807-07-7	T3_positive	1.3988e+08	1.44926e+08	1.33142e+08	1.7582e+08	1.45392e+08	1.6422e+08	1.17616e+08	1.33084e+08	1.53906e+07	1.4592e+08	1.26964e+08	2.0058e+07	1.39829e+08	1.63884e+07	1.53574e+08	1.09039e+08	1.28429e+08	2.02922e+08	1.35567e+08	1.38072e+08	1.36924e+08	1.35755e+08	HMDB0033951	-	-
MEDN0061	N-Phenylacetylglycine	N-苯基乙酰甘氨酸	Amino acid and Its metabolites	氨基酸及其代谢物	Amino acid derivatives	氨基酸衍生物	C10H11NO3	1a	0.8017	500-98-1	T3_positive	5.51703e+06	1.09932e+07	5.14322e+06	6.47595e+06	6.58924e+06	6.21355e+06	3.2608e+06	1.33412e+07	6.32115e+06	1.51159e+06	8.61403e+06	1.21358e+07	5.67979e+06	8.14125e+06	7.88243e+06	7.93843e+06	6.75713e+06	3.89769e+06	6.25683e+06	6.56616e+06	6.54928e+06	6.72138e+06	HMDB0000821	-	-
ME0107948	Pyroglutamic acid	L-焦谷氨酸	Amino acid and Its metabolites	氨基酸及其代谢物	Amino acid derivatives	氨基酸衍生物	C5H7NO3	1b	0.9585	98-79-3	T3_positive	1.74844e+07	4.30368e+07	8.06373e+06	4.5174e+07	41373387	2.70277e+07	1.13945e+07	1.50191e+07	1.50537e+07	2.3806e+07	2.65693e+07	1.695e+07	1.96025e+07	1.73152e+07	3.70622e+07	5.26043e+07	3.63501e+07	3.41941e+07	2.31468e+07	2.34412e+07	2.33022e+07	2.0463e+07	HMDB0000267	SMP0000015;SMP0000337;SMP0000143;SMP0000183;SMP0000500;SMP0000501	Glutathione Metabolism;Glutathione Synthetase Deficiency;5-Oxoprolinuria;gamma-Glutamyltransferase Deficiency;5-Oxoprolinase Deficiency;gamma-Glutamyltranspeptidase Deficiency
ME0107973	Firefly luciferin	萤火虫萤光素	Heterocyclic compounds	杂环化合物	Heterocyclic compounds	杂环化合物	C11H8N2O3S2	1b	0.8927	2591-17-5	T3_positive	4.16951e+08	3.79477e+08	3.96985e+08	3.29204e+08	3.52531e+08	3.65854e+08	3.57732e+08	5.24163e+08	3.74632e+08	3.36895e+08	4.33395e+08	4.98428e+08	5.38854e+08	3.99795e+08	4.60081e+08	5.60661e+08	3.91596e+08	5.6288e+08	4.17151e+08	4.06029e+08	4.12376e+08	4.12522e+08	HMDB0029713	-	-
ME0168789	Astaxanthin	虾青素	Aldehyde,Ketones,Esters	醛、酮、酯类	Ketones	酮类	C40H52O4	1b	0.8868	472-61-7	T3_positive	8.74638e+06	7.73785e+06	8.21262e+06	6.82242e+06	6.19409e+06	5.99149e+06	7.12454e+06	4.93429e+06	6.52366e+06	8.08127e+06	5.00812e+06	6.41954e+06	4.60691e+06	7.59965e+06	4.65819e+06	3.00739e+06	2.8864e+06	2.4107e+06	7.53501e+06	7.38607e+06	5.91196e+06	7.57403e+06	HMDB0002204	-	-
ME0108676	Guanidinosuccinic acid	胍基琥珀酸	Organic acid and Its derivatives	有机酸及其衍生物	Organic acid and Its derivatives	有机酸及其衍生物	C5H9N3O4	1b	0.8523	6133-30-8	T3_positive	6.66675e+07	8.51231e+07	8.40159e+07	1.01387e+08	8.43543e+07	9.87034e+07	8.7377e+07	8.1311e+07	8.23101e+07	7.73611e+07	8.40055e+07	8.24604e+07	8.87202e+07	7.40499e+07	9.7764e+07	6.65116e+07	8.47234e+07	9.84835e+07	9.05341e+07	9.27701e+07	9.26379e+07	9.14916e+07	HMDB0003157	-	-
ME0169955	Trigonelline	葫芦巴碱	CoEnzyme and vitamins	辅酶和维生素	CoEnzyme and vitamins	辅酶和维生素	C7H7NO2	1b	0.8357	535-83-1	T3_positive	42591552	1.72617e+07	1.77091e+07	2.11531e+07	2.55611e+07	1.50671e+07	4.48235e+07	4.59054e+07	5.98516e+07	4.57641e+07	1.56478e+07	2.05888e+07	7.7025e+07	1.4839e+07	5.48466e+07	2.19006e+07	2.30275e+07	1.84025e+07	3.19573e+07	3.18245e+07	3.32676e+07	2.80553e+07	HMDB0000875	-	-
MEDN1113	12-Ketolithocholic acid	12-酮基石胆酸	Bile acids	胆汁酸	Bile acids	胆汁酸	C24H38O4	1b	0.8027	5130-29-0	T3_positive	5.87746e+07	3.80567e+08	1.10641e+08	2.37809e+08	8.41833e+07	4.02729e+08	2.37128e+07	6.60517e+07	2.07728e+08	4.45715e+07	3.7386e+07	5.04428e+07	3.75621e+07	1.00548e+08	2.37506e+08	6.9101e+07	1.49186e+08	1.0054e+07	1.07061e+08	1.0698e+08	1.06799e+08	1.06567e+08	HMDB0000328	-	-
MEDP1061	o-Tyrosine	DL-邻酪氨酸	Amino acid and Its metabolites	氨基酸及其代谢物	Amino acids	氨基酸	C9H11NO3	1b	0.7994	2370-61-8	T3_positive	1.05236e+07	1.32298e+07	2.86599e+07	1.31598e+07	1.4679e+07	4.21955e+07	1.05453e+07	1.09014e+07	1.04572e+07	1.15383e+07	1.11152e+07	3.68569e+07	9.11496e+06	1.56484e+07	1.16935e+07	1.20584e+07	9.96863e+06	1.1665e+07	1.22526e+07	1.18709e+07	1.22811e+07	1.22457e+07	HMDB0006050	-	-
ME0016406	Carnosine	L-肌肽	Amino acid and Its metabolites	氨基酸及其代谢物	Amino acid derivatives	氨基酸衍生物	C9H14N4O3	1b	0.796	305-84-0	T3_positive	4.13641e+07	6.02297e+07	6.26831e+07	4.03931e+07	3.49105e+07	6.50073e+07	7.20031e+07	9.0158e+07	3.86952e+07	3.96e+07	3.30568e+07	3.84927e+07	5.3539e+07	3.99021e+07	6.68634e+07	4.86115e+07	3.08388e+07	3.04977e+07	4.81281e+07	4.81162e+07	5.06126e+07	4.81721e+07	HMDB0000033	SMP0000007;SMP0000044;SMP0000351;SMP0000191;SMP0000493	beta-Alanine Metabolism;Histidine Metabolism;GABA-Transaminase Deficiency;Histidinemia;Carnosinuria, Carnosinemia
ME0109395	Pro-Trp	促色氨酸	Amino acid and Its metabolites	氨基酸及其代谢物	Small Peptide	小肽	C16H19N3O3	1b	0.795	35310-39-5	T3_positive	906261	288090	339219	433910	352160	390352	752151	731010	209579	135170	816153	974868	571773	374067	1.04301e+06	503811	594733	345840	706438	660862	719799	704757	HMDB0029028	-	-
MEDP1577	Norvaline	正缬氨酸	Amino acid and Its metabolites	氨基酸及其代谢物	Amino acids	氨基酸	C5H11NO2	1b	0.7947	760-78-1	T3_positive	1.14499e+07	1.04337e+07	1.09292e+07	1.15133e+07	1.27508e+07	6.36647e+07	1.08659e+07	1.25999e+07	1.39749e+07	1.11976e+07	1.52581e+07	1.471e+07	2.2922e+07	8.97309e+06	1.58273e+07	9.7736e+06	1.03294e+07	1.08919e+07	3.41466e+07	3.07199e+07	2.9551e+07	3.55434e+07	HMDB0013716	-	-
ME0108634	N-Acetyl-L-aspartic acid	N-乙酰天冬氨酸	Amino acid and Its metabolites	氨基酸及其代谢物	Amino acid derivatives	氨基酸衍生物	C6H9NO5	1b	0.7929	997-55-7	T3_positive	7.20042e+06	9.04834e+07	2.57173e+08	1.18595e+08	1.85727e+08	2.98617e+08	4.41248e+08	3.49103e+08	2.36627e+08	4.13238e+08	1.6932e+08	2.94454e+08	2.35014e+08	2.4268e+08	1.56322e+08	1.84849e+08	3.25952e+08	3.51181e+08	2.22675e+08	2.24156e+08	2.25023e+08	2.22762e+08	HMDB0000812	SMP0000067;SMP0000175;SMP0000192	Aspartate Metabolism;Canavan Disease;Hypoacetylaspartia
ME0126847	Trans-Zeatin	反式玉米素	Heterocyclic compounds	杂环化合物	Heterocyclic compounds	杂环化合物	C10H13N5O	1b	0.7916	1637-39-4	T3_positive	1.98944e+07	2.18268e+07	2.22703e+07	1.6154e+07	3.18215e+07	2.16852e+07	1.59831e+07	2.90185e+07	3.71227e+07	2.6012e+07	2.30347e+07	2.62376e+07	2.73526e+07	2.33125e+07	3.50473e+07	3.25858e+07	3.61452e+07	2.99987e+07	3.16205e+07	3.519e+07	3.60481e+07	3.54936e+07	HMDB0012204	-	-
ME0123482	Glucurolactone	葡萄糖醛酸内酯	Carbohydrates and Its metabolites	碳水化合物及其代谢物	Carbohydrates and Its metabolites	碳水化合物及其代谢物	C6H8O6	1b	0.7899	32449-92-6 | 6814-06-8	T3_positive	2.96042e+07	7.51289e+07	1.20171e+08	6.77444e+07	6.9136e+07	7.02034e+07	1.07e+08	6.54829e+07	6.33978e+07	1.00577e+08	4.06235e+07	9.44031e+07	7.41981e+07	9.68521e+07	1.08344e+08	7.0583e+07	4.76843e+07	9.78679e+07	5.1292e+07	5.60467e+07	5.40743e+07	4.88704e+07	HMDB0006355	-	-
ME0107902	L-Leucyl-L-alanine	L-亮氨酸-L-丙氨酸	Amino acid and Its metabolites	氨基酸及其代谢物	Small Peptide	小肽	C9H18N2O3	1b	0.7896	7298-84-2	T3_positive	7.97893e+06	6.51792e+06	2.22398e+07	6.31021e+06	1.0557e+07	1.62787e+07	1.3223e+07	1.83872e+07	1.51887e+07	1.44608e+07	1.09582e+07	1.15383e+07	1.57923e+07	1.54548e+07	9.58285e+06	1.71356e+07	7.07183e+06	1.19736e+07	1.06055e+07	1.08339e+07	1.0815e+07	1.04315e+07	HMDB0028922	-	-
ME0054914	Methyl stearate	硬脂酸甲酯	FA	脂肪酰类	Others	其他	C19H38O2	1b	0.7888	112-61-8	T3_positive	2.83819e+06	941535	1.31604e+06	1.18621e+06	1.17235e+06	1.62958e+06	406626	1.62783e+06	741429	2.07248e+06	706365	1.72374e+06	1.01824e+06	977113	1.13354e+06	1.16054e+06	773189	898777	2.68894e+06	2.60813e+06	2.66178e+06	2.25827e+06	HMDB0034154	-	-
ME0004043	3-Hydroxyanthranilic acid	对羟基苯甲醛	Benzene and substituted derivatives	苯及其衍生物	Benzene and substituted derivatives	苯及其衍生物	C7H7NO3	1b	0.7877	548-93-6	T3_positive	2.01643e+07	2.01028e+06	8.41285e+06	2.02861e+07	3.61938e+06	1.08869e+07	1.8341e+07	1.26189e+07	1.50594e+07	2.6267e+07	1.22245e+07	1.16361e+07	2.06101e+07	1.95156e+07	9.25379e+06	2.25676e+07	1.96124e+07	1.64089e+07	6.70871e+06	7.47634e+06	7.68064e+06	7.09346e+06	HMDB0001476	SMP0000063	Tryptophan Metabolism
MEDL02021	Sarcosine	肌氨酸	Amino acid and Its metabolites	氨基酸及其代谢物	Amino acids	氨基酸	C3H7NO2	1b	0.7873	107-97-1	T3_positive	1.99245e+06	1.33399e+06	1.94953e+06	1.5505e+06	1.01262e+06	1.06881e+06	5.34792e+06	1.51513e+06	4.04128e+06	5.11524e+06	1.34116e+06	4.71949e+06	2.96111e+06	3.03833e+06	2.67236e+06	4.65086e+06	2.69072e+06	3.63229e+06	2.50994e+06	2.64793e+06	2.47555e+06	2.53946e+06	HMDB0000271	SMP0000033;SMP0000177;SMP0000341;SMP0000214;SMP0000222;SMP0000340;SMP0000221;SMP0000004;SMP0000242;SMP0000179;SMP0000244;SMP0000223;SMP0000484;SMP0000485;SMP0000570;SMP0000721;SMP0002313	Methionine Metabolism;Cystathionine beta-Synthase Deficiency;Hypermethioninemia;S-Adenosylhomocysteine (SAH) Hydrolase Deficiency;Glycine N-Methyltransferase Deficiency;Methylenetetrahydrofolate Reductase Deficiency (MTHFRD);Methionine Adenosyltransferase Deficiency;Glycine and Serine Metabolism;Dimethylglycine Dehydrogenase Deficiency;Dihydropyrimidine Dehydrogenase Deficiency (DHPD);Sarcosinemi…
ME0053475	Genipin	京尼平	Heterocyclic compounds	杂环化合物	Heterocyclic compounds	杂环化合物	C11H14O5	1b	0.7861	6902-77-8	T3_positive	1.41516e+08	1.98535e+08	1.48007e+08	1.39967e+08	1.98244e+08	1.61635e+08	1.48514e+08	1.63612e+08	1.9928e+08	1.83692e+08	1.56403e+08	1.45458e+08	1.83072e+08	1.57292e+08	1.66407e+08	1.60211e+08	1.38044e+08	1.15888e+08	1.57231e+08	1.57815e+08	1.5823e+08	1.58083e+08	HMDB0035830	-	-
MEDP0322	L-Homoserine	L-高丝氨酸	Amino acid and Its metabolites	氨基酸及其代谢物	Amino acids	氨基酸	C4H9NO3	1b	0.7817	672-15-1	T3_positive	4.85111e+07	1.13092e+07	9.23545e+06	1.82307e+07	2.12977e+07	6.23143e+06	2.33477e+06	9.81021e+06	5.47728e+07	8.48739e+06	7.68007e+06	6.08488e+07	1.17157e+07	5.75643e+07	7.36508e+06	6.01734e+06	7.64504e+06	6.06337e+07	1.90603e+07	1.49164e+07	1.80773e+07	1.81843e+07	HMDB0000719	SMP0000033;SMP0000177;SMP0000341;SMP0000214;SMP0000222;SMP0000340;SMP0000221;SMP0000570	Methionine Metabolism;Cystathionine beta-Synthase Deficiency;Hypermethioninemia;S-Adenosylhomocysteine (SAH) Hydrolase Deficiency;Glycine N-Methyltransferase Deficiency;Methylenetetrahydrofolate Reductase Deficiency (MTHFRD);Methionine Adenosyltransferase Deficiency;Homocystinuria-Megaloblastic Anemia Due to Defect in Cobalamin Metabolism, cblG Complementation Type
ME0105167	FAPy-adenine	4，6-二氨基-5-甲酰氨基嘧啶	Heterocyclic compounds	杂环化合物	Heterocyclic compounds	杂环化合物	C5H7N5O	1b	0.7808	5122-36-1	T3_positive	3.60075e+07	1.34775e+08	3.86327e+08	1.70163e+08	2.3522e+08	4.4194e+08	5.77327e+08	5.01966e+08	3.35369e+08	4.68328e+08	2.43865e+08	3.53213e+08	4.2061e+08	3.17671e+08	2.05555e+08	2.89348e+08	4.44875e+08	5.00966e+08	3.29955e+08	3.34651e+08	3.34869e+08	3.33561e+08	HMDB0004816	-	-
MEDL02165	1,4-Dihydro-1-methyl-4-oxo-3-pyridinecarboxamide	1,4-二氢-1-甲基-4-氧代-3-吡啶甲酰胺	Alcohol and amines	醇、胺类	Amines	胺类	C7H8N2O2	1b	0.7785	769-49-3	T3_positive	1.23726e+07	3.57442e+06	1.37477e+07	6.19189e+06	1.14743e+07	1.53746e+07	2.12173e+07	1.81098e+07	1.20989e+07	1.92276e+07	5.81315e+06	1.52568e+07	1.12304e+07	1.3041e+07	6.53795e+06	9.42962e+06	1.55168e+07	1.78832e+07	1.14731e+07	1.15766e+07	1.15192e+07	1.13431e+07	HMDB0004194	SMP0000048	Nicotinate and Nicotinamide Metabolism
ME0123224	Carbendazim	多菌灵	Benzene and substituted derivatives	苯及其衍生物	Benzene and substituted derivatives	苯及其衍生物	C9H9N3O2	1b	0.7778	10605-21-7	T3_positive	4.58329e+06	4.75949e+06	5.98416e+06	4.6355e+06	4.96447e+06	4.8392e+06	4.70071e+06	4.50259e+06	4.44826e+06	5.61564e+06	5.0974e+06	4.14265e+06	4.67024e+06	4.26953e+06	5.33779e+06	4.94049e+06	4.93615e+06	5.70898e+06	4.37428e+06	4.42976e+06	4.52893e+06	4.46574e+06	HMDB0031769	-	-
ME0103404	5-Methylcytidine	5-甲基胞苷	Nucleotide and Its metabolites	核苷酸及其代谢物	Nucleotide and Its metabolites	核苷酸及其代谢物	C10H15N3O5	1b	0.7778	2140-61-6	T3_positive	3.84044e+07	3.71488e+07	3.72592e+07	3.83559e+07	3.82225e+07	3.61697e+07	3.97363e+07	3.82176e+07	3.76554e+07	3.88907e+07	3.77223e+07	3.70256e+07	4.58738e+07	4.45034e+07	3.48351e+07	4.17574e+07	3.48444e+07	3.79723e+07	3.70034e+07	3.70709e+07	3.70521e+07	3.73302e+07	HMDB0000982	-	-
MEDP0525	N-Acetyl-L-alanine	N-乙酰基-L-丙氨酸	Amino acid and Its metabolites	氨基酸及其代谢物	Amino acid derivatives	氨基酸衍生物	C5H9NO3	1b	0.7776	97-69-8	T3_positive	2.51976e+08	3.03794e+08	3.13064e+08	2.50784e+08	2.43231e+08	2.92203e+08	2.68177e+08	2.75517e+08	2.57169e+08	2.85763e+08	2.66111e+08	2.46799e+08	2.42886e+08	2.7678e+08	2.5902e+08	3.32189e+08	2.62392e+08	2.74603e+08	2.71292e+08	2.67038e+08	2.70606e+08	2.70911e+08	HMDB0000766	-	-
MEDP1600	4-Propylphenol	4-丙基苯酚	Benzene and substituted derivatives	苯及其衍生物	Benzene and substituted derivatives	苯及其衍生物	C9H12O	1b	0.7773	645-56-7	T3_positive	3.53117e+08	4.34219e+08	3.66727e+08	5.39422e+08	1.75451e+08	1.89303e+08	3.25453e+08	3.61083e+08	3.36445e+08	2.2793e+08	1.95641e+08	2.20656e+08	3.39661e+08	4.45092e+08	3.66082e+08	3.14154e+08	4.49874e+08	3.46909e+08	4.70408e+08	4.60302e+08	4.70846e+08	4.64332e+08	HMDB0032625	-	-
ME0123430	cotinine N-oxide	可替宁N-氧化物	Heterocyclic compounds	杂环化合物	Pyridine and pyridine derivatives	吡啶及其衍生物	C10H12N2O2	1b	0.7769	36508-80-2	T3_positive	1.23914e+08	1.38947e+08	1.27058e+08	1.33615e+08	1.39866e+08	1.15754e+08	1.28416e+08	1.28079e+08	1.232e+08	1.6196e+08	1.33481e+08	137292583	1.21925e+08	1.26194e+08	1.31918e+08	1.31522e+08	1.26816e+08	1.28506e+08	1.26682e+08	1.26695e+08	1.25829e+08	1.25961e+08	HMDB0001411	SMP0000431;SMP0000628	Nicotine Action Pathway;Nicotine Metabolism Pathway
ME0009121	N-Methylbenzylamine	N-甲基苄胺	Benzene and substituted derivatives	苯及其衍生物	Benzene and substituted derivatives	苯及其衍生物	C8H11N	1b	0.7731	103-67-3	T3_positive	3.39173e+07	1.99484e+07	3.05785e+07	5.81892e+07	4.7382e+07	6.26851e+07	3.07718e+07	5.99905e+07	3.57442e+07	3.90348e+07	4.09868e+07	3.25166e+07	3.48469e+07	6.05676e+07	3.55667e+07	4.12127e+07	2.629e+07	3.89568e+07	3.46445e+07	3.3472e+07	3.3172e+07	3.03784e+07	HMDB0012275	-	-
ME0108999	O-Phospho-DL-threonine	O-磷酸-DL-苏氨酸	Organic acid and Its derivatives	有机酸及其衍生物	Phosphoric acids	磷酸类化合物	C4H10NO6P	1b	0.7729	27530-80-9	T3_positive	126073	536103	1.5359e+06	828508	1.24596e+06	436700	1.01847e+06	949783	1592630	510311	907894	1.08137e+06	1.31276e+06	1.73745e+06	895544	1.37352e+06	675576	1.03687e+06	513538	686032	651185	695400	HMDB0011185	-	-
ME0006917	Normetanephrine	去甲肾上腺素	Benzene and substituted derivatives	苯及其衍生物	Phenolics	苯酚类	C9H13NO3	1b	0.767	97-31-4	T3_positive	5.09601e+07	6.54469e+07	6.00611e+07	6.76963e+07	5.72635e+07	7.56973e+07	5.40967e+07	4.70474e+07	5.73495e+07	4.57958e+07	4.86018e+07	5.84602e+07	4.90967e+07	6.35503e+07	5.15579e+07	5.38332e+07	5.44293e+07	5.61009e+07	5.53116e+07	5.53443e+07	5.50358e+07	5.50087e+07	HMDB0000819	SMP0000006;SMP0000169;SMP0000190;SMP0000218;SMP0000429;SMP0000494;SMP0000498;SMP0000533	Tyrosine Metabolism;Alkaptonuria;Hawkinsinuria;Tyrosinemia Type I;Disulfiram Action Pathway;Tyrosinemia, Transient, of the Newborn;Dopamine beta-Hydroxylase Deficiency;Monoamine Oxidase-A Deficiency (MAO-A)
MEDP0555	Androsterone	雄酮	Hormones and hormone related compounds	激素及激素相关物质	Hormones and hormone related compounds	激素及激素相关物质	C19H30O2	1b	0.7669	53-41-8	T3_positive	1.56091e+07	1.49746e+07	1.57876e+07	1.35798e+07	1.42898e+07	1.45846e+07	1.39603e+07	1.45124e+07	1.34499e+07	1.45368e+07	1.56614e+07	1.45309e+07	1.35379e+07	1.42542e+07	1.44546e+07	1.41918e+07	1.37141e+07	1.47729e+07	1.40451e+07	1.40459e+07	1.39006e+07	1.39795e+07	HMDB0000031	SMP0030406	Androstenedione Metabolism
ME0049085	Curcumol	姜黄素	Alcohol and amines	醇、胺类	Alcohols	醇类	C15H24O2	1b	0.7623	4871-97-0	T3_positive	742302	337656	418961	306350	441088	4.07024e+06	288908	1.2172e+06	2.36455e+06	1.02643e+06	2.54499e+06	948904	631882	534966	1.27834e+06	635053	888036	485341	803372	943552	926476	907981	HMDB0038122	-	-
pme2617	L-methionine sulfoxide	L-甲硫氨酸亚砜	Amino acid and Its metabolites	氨基酸及其代谢物	Amino acid derivatives	氨基酸衍生物	C5H11NO3S	1b	0.7599	3226-65-1	T3_positive	1.9356e+08	8.60078e+07	9.74838e+07	1.432e+08	9.16374e+07	1.00927e+08	7.17659e+07	99216774	7.3621e+07	6.90714e+07	1.04838e+08	9.09935e+07	1.49316e+08	9.84538e+07	5.74039e+07	9.97386e+07	8.11524e+07	8.62311e+07	8.7402e+07	8.74399e+07	8.82092e+07	8.84753e+07	HMDB0002005	SMP0000033;SMP0000177;SMP0000341;SMP0000214;SMP0000222;SMP0000340;SMP0000221;SMP0000570	Methionine Metabolism;Cystathionine beta-Synthase Deficiency;Hypermethioninemia;S-Adenosylhomocysteine (SAH) Hydrolase Deficiency;Glycine N-Methyltransferase Deficiency;Methylenetetrahydrofolate Reductase Deficiency (MTHFRD);Methionine Adenosyltransferase Deficiency;Homocystinuria-Megaloblastic Anemia Due to Defect in Cobalamin Metabolism, cblG Complementation Type
ME0168490	2'-Deoxyadenosine-5'-monophosphate	2'-脱氧腺苷-5'-一磷酸	Nucleotide and Its metabolites	核苷酸及其代谢物	Nucleotide and Its metabolites	核苷酸及其代谢物	C10H14N5O6P	1b	0.7589	653-63-4	T3_positive	4.35239e+06	4.53411e+06	5.22968e+06	8.14288e+06	6.53575e+06	3.54529e+06	2.5307e+06	1.06536e+06	6.21889e+06	5.07854e+06	3.98064e+06	6.75623e+06	3.89836e+06	2.54509e+06	3.16262e+06	3.66383e+06	3.99664e+06	5.97903e+06	3.97955e+06	4.17139e+06	4.18144e+06	3.46253e+06	HMDB0000905	SMP0000050;SMP0000144;SMP0000167;SMP0000365;SMP0000364;SMP0000203;SMP0000220;SMP0000210;SMP0000168;SMP0000427;SMP0000428;SMP0000430;SMP0000512;SMP0000513;SMP0000535;SMP0000536;SMP0000537	Purine Metabolism;Adenosine Deaminase Deficiency;Adenylosuccinate Lyase Deficiency;Gout or Kelley-Seegmiller Syndrome;Lesch-Nyhan Syndrome (LNS);Molybdenum Cofactor Deficiency;Xanthine Dehydrogenase Deficiency (Xanthinuria);Purine Nucleoside Phosphorylase Deficiency;AICA-Ribosiduria;Azathioprine Action Pathway;Mercaptopurine Action Pathway;Thioguanine Action Pathway;Xanthinuria Type I;Xanthinuria…
ME0012788	1-Deoxynojirimycin	1-脱氧野尻霉素	Heterocyclic compounds	杂环化合物	Heterocyclic compounds	杂环化合物	C6H13NO4	1b	0.7583	19130-96-2	T3_positive	5.09484e+06	2.91362e+06	2.57439e+06	5.06912e+06	1.50516e+07	2.7732e+06	3.77296e+06	6.32483e+06	1.13222e+07	3.43562e+06	5.11787e+06	4.36467e+06	4.7934e+06	3.39604e+06	2.09668e+07	4.98915e+06	3.81707e+06	4.37102e+06	4.53812e+06	4.49439e+06	4.50083e+06	4.41842e+06	HMDB0035359	-	-
ME0169547	Nicotinic acid	烟酸	Organic acid and Its derivatives	有机酸及其衍生物	Organic acid and Its derivatives	有机酸及其衍生物	C6H5NO2	1b	0.7576	59-67-6	T3_positive	5.90306e+07	7.53514e+07	7.41505e+07	1.27523e+08	1.23067e+08	4.88547e+07	7.98254e+07	5.65832e+07	1.34074e+08	4.98547e+07	1.17221e+08	3.35501e+07	8.00633e+07	8.25365e+07	7.87856e+07	1.19385e+08	8.19589e+07	8.44784e+07	6.37474e+07	6.30156e+07	6.35855e+07	6.62976e+07	HMDB0001488	SMP0000048	Nicotinate and Nicotinamide Metabolism
ME0015222	7-Methylxanthine	7-甲基黄嘌呤	Nucleotide and Its metabolites	核苷酸及其代谢物	Nucleotide and Its metabolites	核苷酸及其代谢物	C6H6N4O2	1b	0.7573	552-62-5	T3_positive	2.49026e+07	1.10576e+07	1.21314e+07	1.8323e+07	1.14569e+07	1.24536e+07	8.30316e+06	1.34568e+07	9.34345e+06	8.78788e+06	1.30333e+07	1.15985e+07	1.84309e+07	1.20972e+07	7.35254e+06	1.27147e+07	1.03013e+07	1.10045e+07	1.09065e+07	1.09402e+07	1.09516e+07	1.10535e+07	HMDB0001991	SMP0000028	Caffeine Metabolism
MADP0489	Heptethylene glycol	七甘醇	Alcohol and amines	醇、胺类	Alcohols	醇类	C14H30O8	1b	0.752	5617-32-3	T3_positive	3.23482e+06	3796909	4.43824e+06	6.55304e+06	3.68423e+06	3.49439e+06	5.73826e+07	4.65838e+06	5.32367e+06	4.20071e+06	3.18229e+06	3.8672e+06	1.5606e+08	8.93841e+07	4.1869e+06	3.00204e+06	3.50205e+06	3.27371e+07	2.10979e+07	2.19851e+07	2.19243e+07	2.25479e+07	HMDB0061835	-	-
MEDP0603	Cuminaldehyde	4-异丙基苯甲醛	Benzene and substituted derivatives	苯及其衍生物	Benzene and substituted derivatives	苯及其衍生物	C10H12O	1b	0.7501	122-03-2	T3_positive	2.70304e+06	945959	526628	1.45668e+06	1.38924e+06	2.05134e+06	2.36158e+06	586817	339827	767345	688490	1.13472e+06	577588	1.20054e+06	1.43632e+06	1.14636e+06	2.42782e+06	1.73298e+06	1.90148e+06	1.83327e+06	1.46488e+06	1.817e+06	HMDB0002214	-	-
ME0111333	Triethanolamine	三乙醇胺	Alcohol and amines	醇、胺类	Amines	胺类	C6H15NO3	1b	0.7499	102-71-6	T3_positive	4.12322e+06	5.49161e+06	5.54899e+06	7.5265e+06	4.37934e+06	4.99163e+07	4.84584e+06	7.42776e+06	8.55878e+06	9.30561e+06	7.87114e+06	7.25222e+06	5.25284e+06	5.91077e+06	4.30779e+07	5.72634e+06	5.0658e+07	6.55408e+07	2.50924e+07	2.7716e+07	2.03415e+07	2.43344e+07	HMDB0032538	-	-
ME0010027	L-Valine	L-缬氨酸	Amino acid and Its metabolites	氨基酸及其代谢物	Amino acids	氨基酸	C5H11NO2	1b	0.7436	72-18-4	T3_positive	7.82733e+07	9.62383e+07	8.70715e+07	7.48372e+07	7.76075e+07	7.87244e+07	7.80864e+07	8.00063e+07	7.6127e+07	8.73187e+07	1.04996e+08	7.54967e+07	7.41389e+07	8.48728e+07	1.05626e+08	1.05214e+08	8.49317e+07	8.60685e+07	8.04481e+07	8.05015e+07	8.05145e+07	8.04543e+07	HMDB0000883	SMP0000032;SMP0000173;SMP0000137;SMP0000236;SMP0000138;SMP0000199;SMP0000237;SMP0000139;SMP0000140;SMP0000384;SMP0000200;SMP0000238;SMP0000016;SMP0000198;SMP0000201;SMP0000141;SMP0000262;SMP0000247;SMP0000248;SMP0000249;SMP0000250;SMP0000251;SMP0000252;SMP0000253;SMP0000254;SMP0000255;SMP0000256;SMP0000257;SMP0000258;SMP0000259;SMP0000290;SMP0000291;SMP0000292;SMP0000293;SMP0000294;SMP0000295;SMP…	Valine, Leucine, and Isoleucine Degradation;beta-Ketothiolase Deficiency;2-Methyl-3-hydroxybutryl-CoA Dehydrogenase Deficiency;Propionic Acidemia;3-Hydroxy-3-methylglutaryl-CoA Lyase Deficiency;Maple Syrup Urine Disease;3-Methylcrotonyl-CoA Carboxylase Deficiency Type I;3-Methylglutaconic Aciduria Type I;3-Methylglutaconic Aciduria Type III;Methylmalonate Semialdehyde Dehydrogenase Deficiency;Met…
ME0013232	20-Hydroxycholesterol	20-羟基胆固醇	Hormones and hormone related compounds	激素及激素相关物质	Hormones and hormone related compounds	激素及激素相关物质	C27H46O2	1b	0.7429	516-72-3	T3_positive	5.35403e+06	4.3862e+06	7.71697e+06	1.40614e+06	4.87607e+06	7.34537e+06	4.19839e+06	3.54016e+06	5.53288e+06	3.24809e+06	8.6192e+06	4.52622e+06	6.86871e+06	1.65388e+06	5.34006e+06	2.98591e+06	3.679e+06	3.86728e+06	5.01559e+06	5.20365e+06	4.78246e+06	5.23564e+06	HMDB0006283	SMP0000130;SMP0000373;SMP0000371;SMP0000372;SMP0000566;SMP0000575;SMP0000576;SMP0000577;SMP0000578;SMP0000717;SMP0000718	Steroidogenesis;Adrenal Hyperplasia Type 3 or Congenital Adrenal Hyperplasia Due to 21-Hydroxylase Deficiency;Congenital Lipoid Adrenal Hyperplasia (CLAH) or Lipoid CAH;Adrenal Hyperplasia Type 5 or Congenital Adrenal Hyperplasia Due to 17 alpha-Hydroxylase Deficiency;17-alpha-Hydroxylase Deficiency (CYP17);11-beta-Hydroxylase Deficiency (CYP11B1);21-Hydroxylase Deficiency (CYP21);Corticosterone …
ME0014197	3-Methylxanthine	3-甲基黄嘌呤	Nucleotide and Its metabolites	核苷酸及其代谢物	Nucleotide and Its metabolites	核苷酸及其代谢物	C6H6N4O2	1b	0.7428	1076-22-8	T3_positive	2.09941e+06	2.09571e+06	1.01831e+06	1.59345e+06	2.45805e+06	1.96555e+06	2.60728e+06	2.0124e+06	2.06989e+06	2.26922e+06	2.84431e+06	2.33778e+06	2.80744e+06	2.77061e+06	2.83532e+06	2.25127e+06	1.38041e+06	2.75104e+06	2.83164e+06	2.83519e+06	2.82142e+06	2.84615e+06	HMDB0001886	-	-
ME0004236	3-Methoxytyramine	3-甲氧基酪胺	Benzene and substituted derivatives	苯及其衍生物	Phenolics	苯酚类	C9H13NO2	1b	0.7375	554-52-9	T3_positive	3.55151e+07	3.23522e+07	4.78803e+07	3.67706e+07	8.3854e+07	3.57635e+07	4.27397e+07	3.32094e+07	2.64764e+07	4.61105e+07	1.28591e+07	2.93791e+07	2.9607e+07	2.91906e+07	2.56762e+07	3.26925e+07	2.24233e+07	4.56942e+07	2.9144e+07	3.01108e+07	2.71542e+07	2.87666e+07	HMDB0000022	SMP0000006;SMP0000169;SMP0000190;SMP0000218;SMP0000429;SMP0000494;SMP0000498;SMP0000533	Tyrosine Metabolism;Alkaptonuria;Hawkinsinuria;Tyrosinemia Type I;Disulfiram Action Pathway;Tyrosinemia, Transient, of the Newborn;Dopamine beta-Hydroxylase Deficiency;Monoamine Oxidase-A Deficiency (MAO-A)
ME0108082	Lys-Tyr	赖氨酸-酪氨酸	Amino acid and Its metabolites	氨基酸及其代谢物	Small Peptide	小肽	C15H23N3O4	1b	0.7371	35978-98-4	T3_positive	2.83802e+06	952040	1.94693e+06	849198	2.52969e+06	1.26742e+06	2.93323e+06	3.2986e+06	1.57085e+06	3.18662e+06	1.60959e+06	2.06165e+06	3.12875e+06	1.50465e+06	3.37624e+06	1.74261e+06	1.03194e+06	847901	2.42407e+06	2.51835e+06	2.54732e+06	2.54622e+06	HMDB0028963	-	-
ME0132537	3,4,5-Trimethoxycinnamic acid	3,4,5-三甲氧基肉桂酸	Organic acid and Its derivatives	有机酸及其衍生物	Organic acid and Its derivatives	有机酸及其衍生物	C12H14O5	1b	0.7298	90-50-6	T3_positive	1.30885e+07	1.85681e+07	1.67942e+07	1.54131e+07	1.27518e+07	2.08669e+07	9.49511e+06	1.86345e+07	2.14705e+07	1.82871e+07	1.62935e+07	1.02569e+07	1.40523e+07	1.92827e+07	1.50122e+07	9.64097e+06	1.42432e+07	1.53117e+07	1.49757e+07	1.48919e+07	1.50306e+07	1.49615e+07	HMDB0002511	-	-
MEDN1317	3,3-Dimethylglutaric acid	3,3-二甲基戊二酸	Organic acid and Its derivatives	有机酸及其衍生物	Organic acid and Its derivatives	有机酸及其衍生物	C7H12O4	1b	0.7283	4839-46-7	T3_positive	3.62484e+07	4.3118e+07	3.86483e+07	3.27424e+07	3.2077e+07	4.2327e+07	3.12086e+07	3.49214e+07	3.77575e+07	3.61256e+07	5.28164e+07	4.35385e+07	8.41871e+07	4.08923e+07	5.74237e+07	5.88755e+07	3.09872e+07	4.45454e+07	3.96731e+07	4.00083e+07	40384378	4.03337e+07	HMDB0002441	-	-
ME0107688	L-Cysteinesulfinic acid	3-磺基-L-丙氨酸	Amino acid and Its metabolites	氨基酸及其代谢物	Amino acid derivatives	氨基酸衍生物	C3H7NO4S	1b	0.7281	1115-65-7	T3_positive	6.43423e+07	6.66412e+07	5.96447e+07	6.77214e+07	7.20867e+07	6.41139e+07	4.30078e+07	4.5823e+07	6.23716e+07	5.80877e+07	4.63013e+07	5.63832e+07	3.01393e+07	3.03424e+07	3.44413e+07	3.98816e+07	4.73369e+07	5.76451e+07	4.91934e+07	4.96343e+07	4.99839e+07	4.9706e+07	HMDB0000996	SMP0000013;SMP0000021;SMP0000499;SMP0000722	Cysteine Metabolism;Taurine and Hypotaurine Metabolism;beta-Mercaptolactate-Cysteine Disulfiduria;Cystinosis, Ocular Nonnephropathic
ME0168934	Cinnamaldehyde	反式肉桂醛	Benzene and substituted derivatives	苯及其衍生物	Benzene and substituted derivatives	苯及其衍生物	C9H8O	1b	0.7238	104-55-2	T3_positive	4.13646e+06	1.45404e+06	3.83212e+06	5.83465e+06	816303	2.34421e+06	2.36645e+06	2.75227e+06	2.57314e+06	1.01484e+06	843355	1.49276e+06	4.07573e+06	8.01245e+06	6.18001e+06	2.80768e+06	4.21493e+06	3.53695e+06	4.19307e+06	4.2428e+06	3.97065e+06	3.86748e+06	HMDB0003441	-	-
ME0105351	6-Hydroxyhexanoic acid	6-羟基己酸	Organic acid and Its derivatives	有机酸及其衍生物	Organic acid and Its derivatives	有机酸及其衍生物	C6H12O3	1b	0.7235	1191-25-9	T3_positive	1.56555e+07	1.57384e+07	2.61479e+07	1.41022e+07	1.32868e+07	1.62913e+07	2.28231e+07	2.32457e+07	1.10608e+07	2.59212e+07	1.02699e+07	1.43263e+07	9.89936e+06	1.31908e+07	8.39543e+06	1.94851e+07	1.54792e+07	1.36111e+07	1.56322e+07	1.6337e+07	1.68879e+07	1.63138e+07	HMDB0012843	-	-
MEDTP02578	2-Hydroxy-4-(methylthio)butyric acid	2-羟基-4-(甲硫基)丁酸	Organic acid and Its derivatives	有机酸及其衍生物	Organic acid and Its derivatives	有机酸及其衍生物	C5H10O3S	1b	0.7221	120-91-2	T3_positive	8.60407e+07	9.83189e+07	9.71407e+07	1.32196e+08	9.57543e+07	1.05511e+08	9.53681e+07	8.62541e+07	9.42782e+07	1.33399e+08	9.85043e+07	1.05473e+08	1.35227e+08	8.27648e+07	1.40804e+08	7.72775e+07	8.76644e+07	1.49909e+08	9.29115e+07	9.29418e+07	9.37573e+07	9.31158e+07	HMDB0037115	-	-
ME0107418	Hypotaurine	2-氨基乙基亚磺酸	Organic acid and Its derivatives	有机酸及其衍生物	Organic acid and Its derivatives	有机酸及其衍生物	C2H7NO2S	1b	0.7172	300-84-5	T3_positive	1.71611e+07	1.70686e+07	1.91005e+07	1.66558e+07	1.68802e+07	2.11945e+07	1.09824e+07	1.53721e+07	1.58139e+07	1.72958e+07	1.58649e+07	1.65941e+07	1.12789e+07	1.30514e+07	1.53348e+07	1.77944e+07	1.69645e+07	2.09115e+07	1.49876e+07	1.60498e+07	1.42578e+07	1.56408e+07	HMDB0000965	SMP0000021	Taurine and Hypotaurine Metabolism
ZINC5133329	Phenol	苯酚	Benzene and substituted derivatives	苯及其衍生物	Phenolics	苯酚类	C6H6O	1b	0.7152	108-95-2	T3_positive	1.13362e+08	1.00973e+08	1.10569e+08	1.05984e+08	8.62531e+07	1.20791e+08	6.93253e+07	7.14416e+07	5.02653e+07	7.64853e+07	7.62179e+07	6.86047e+07	8.94436e+07	8.86073e+07	3.75584e+07	5.35888e+07	1.04086e+08	6.63609e+07	5.00648e+07	5.18575e+07	5.14577e+07	4.98271e+07	HMDB0000228	SMP0000041;SMP0000532	Sulfate/Sulfite Metabolism;Sulfite Oxidase Deficiency
ME0004631	p-Aminobenzoic acid	4-氨基苯甲酸	Organic acid and Its derivatives	有机酸及其衍生物	Organic acid and Its derivatives	有机酸及其衍生物	C7H7NO2	1b	0.7094	150-13-0	T3_positive	2.16417e+07	8.16144e+06	1.70352e+07	2.24492e+07	1.42093e+07	1.83132e+07	9.32481e+06	9.91709e+06	1.4113e+07	6.67608e+06	1.61616e+07	7.51236e+06	5.06452e+06	1.23945e+07	4.36446e+06	1.24587e+07	1.0166e+07	1.06498e+07	1.23195e+07	1.26775e+07	1.27458e+07	1.26614e+07	HMDB0001392	-	-
ZINC895703	D-Homocysteine	D-高半胱氨酸	Amino acid and Its metabolites	氨基酸及其代谢物	Amino acids	氨基酸	C4H9NO2S	1b	0.7086	6027-14-1 | 454-28-4	T3_positive	1.70609e+08	2.01431e+07	1.48271e+08	1.34339e+08	1.52598e+08	1.42986e+08	1.46942e+08	1.5862e+08	1.70757e+07	1.58689e+08	1.51237e+08	1.83917e+07	1.89511e+07	1.65042e+08	2.22287e+07	1.55836e+08	1.57532e+08	2.01876e+07	1.45049e+08	1.46637e+08	1.47304e+08	1.45691e+08	HMDB0000742	SMP0000123;SMP0000455;SMP0000033;SMP0000177;SMP0000341;SMP0000214;SMP0000222;SMP0000340;SMP0000221;SMP0000004;SMP0000242;SMP0000179;SMP0000244;SMP0000223;SMP0000484;SMP0000485;SMP0000514;SMP0000515;SMP0000570;SMP0000721;SMP0002313	Betaine Metabolism;Homocysteine Degradation;Methionine Metabolism;Cystathionine beta-Synthase Deficiency;Hypermethioninemia;S-Adenosylhomocysteine (SAH) Hydrolase Deficiency;Glycine N-Methyltransferase Deficiency;Methylenetetrahydrofolate Reductase Deficiency (MTHFRD);Methionine Adenosyltransferase Deficiency;Glycine and Serine Metabolism;Dimethylglycine Dehydrogenase Deficiency;Dihydropyrimidine…
ME0061821	Pimelic acid	庚二酸	Organic acid and Its derivatives	有机酸及其衍生物	Organic acid and Its derivatives	有机酸及其衍生物	C7H12O4	1b	0.7076	111-16-0	T3_positive	1.30942e+07	1.75572e+07	1.73695e+07	1.65099e+07	1.76631e+07	2.33647e+07	1.65418e+07	1.55421e+07	1.40957e+07	1.54174e+07	1.9076e+07	1.6641e+07	1.53319e+07	1.27976e+07	2.48933e+07	1.62808e+07	4.02828e+07	2.07148e+07	1.52323e+07	1.38897e+07	1.26683e+07	1.4247e+07	HMDB0000857	-	-
ME0109254	Phosphoenolpyruvate	磷酸烯醇丙酮酸盐	Organic acid and Its derivatives	有机酸及其衍生物	Phosphoric acids	磷酸类化合物	C3H5O6P	1b	0.7046	138-08-9	T3_positive	6.59205e+07	6.06936e+07	6.58709e+07	7.16718e+07	8.32528e+07	6.40952e+07	4.80807e+07	4.44829e+07	55506191	5.72526e+07	4.71905e+07	6.74833e+07	2.7214e+07	3.07111e+07	3.34745e+07	4.0228e+07	4.90345e+07	6.1141e+07	4.8511e+07	4.86481e+07	4.82257e+07	4.8135e+07	HMDB0000263	SMP0000045;SMP0000060;SMP0000196;SMP0000334;SMP0000212;SMP0000216;SMP0000240;SMP0000040;SMP0000128;SMP0000374;SMP0000390;SMP0000531;SMP0000534;SMP0000558;SMP0000559;SMP0000560;SMP0000562;SMP0000563;SMP0000572;SMP0000573;SMP0000574;SMP0000581;SMP0000654	Amino Sugar Metabolism;Pyruvate Metabolism;Leigh Syndrome;Pyruvate Decarboxylase E1 Component Deficiency (PDHE1 Deficiency);Pyruvate Dehydrogenase Complex Deficiency;Sialuria or French Type Sialuria;Salla Disease/Infantile Sialic Acid Storage Disease;Glycolysis;Gluconeogenesis;Glycogen Storage Disease Type 1A (GSD1A) or Von Gierke Disease;Tay-Sachs Disease;Glycogenosis, Type VII. Tarui Disease;G(…
ME0169403	L-Histidinol	L-组胺醇	Amino acid and Its metabolites	氨基酸及其代谢物	Amino acids	氨基酸	C6H11N3O	1b	0.7036	4836-52-6	T3_positive	2.77729e+07	6.08749e+07	5.02768e+07	1.05978e+07	7.12205e+07	1.49353e+07	5.79918e+07	3.61631e+07	1.68934e+07	3.66e+07	1.33448e+08	5.37745e+07	3.28719e+07	5.23844e+07	7.55673e+07	7.05437e+07	7.63558e+07	2.68998e+07	7.01112e+07	7.12445e+07	71800422	5.91272e+07	HMDB0003431	-	-
ME0054114	Isopentenyl pyrophosphate	异戊烯焦磷酸	Organic acid and Its derivatives	有机酸及其衍生物	Phosphoric acids	磷酸类化合物	C5H12O7P2	1b	0.7017	358-71-4	T3_positive	3.02104e+06	9.80047e+06	4.78583e+06	4.65982e+06	3.68546e+07	6.50754e+06	3.40173e+07	9.15115e+06	9.04857e+06	1.81207e+07	2.18891e+07	4.00354e+06	2.17403e+07	3.83878e+07	5.16107e+06	4.54758e+07	4.38816e+07	7.35267e+06	8.1046e+06	1.07229e+07	9.70907e+06	1.15964e+07	HMDB0001347	SMP0000023;SMP0000389;SMP0000387;SMP0000386;SMP0000388;SMP0000319;SMP0000079;SMP0000082;SMP0000089;SMP0000092;SMP0000095;SMP0000209;SMP0000099;SMP0000107;SMP0000111;SMP0000112;SMP0000117;SMP0000119;SMP0000131;SMP0000508;SMP0000509;SMP0000510;SMP0000511	Steroid Biosynthesis;Smith-Lemli-Opitz Syndrome (SLOS);CHILD Syndrome;Desmosterolosis;Chondrodysplasia Punctata II, X-Linked Dominant (CDPX2);Lysosomal Acid Lipase Deficiency (Wolman Disease);Ibandronate Action Pathway;Simvastatin Action Pathway;Pravastatin Action Pathway;Rosuvastatin Action Pathway;Alendronate Action Pathway;Hypercholesterolemia;Lovastatin Action Pathway;Zoledronate Action Pathw…
MEDN0146	5-Hydroxymethyluracil	5-羟甲基尿嘧啶	Nucleotide and Its metabolites	核苷酸及其代谢物	Nucleotide and Its metabolites	核苷酸及其代谢物	C5H6N2O3	1b	0.7002	4433-40-3	T3_positive	3.49159e+08	3.31561e+08	3.70034e+08	3.15234e+08	3.40281e+08	2.92753e+08	3.6226e+08	3.55923e+08	3.23753e+08	3.45846e+08	3.48715e+08	3.1571e+08	3.3173e+08	3.57736e+08	3.29059e+08	3.7619e+08	3.52566e+08	3.42577e+08	3.29443e+08	3.31776e+08	3.32988e+08	3.35269e+08	HMDB0000469	-	-
ME0168773	Arachidic acid	花生酸	FA	脂肪酰类	FFA	游离脂肪酸	C20H40O2	1b	0.6978	506-30-9	T3_positive	674370	837032	542757	675514	1.21004e+06	1.09245e+06	553638	1.1834e+06	653182	2.04554e+06	792092	777828	649891	540806	1.00637e+06	822220	839944	536772	1.25174e+06	1.671e+06	1.71828e+06	1.67118e+06	HMDB0002212	-	-
MEDP0584	Pterin	2-氨基-4-羟基蝶啶	Heterocyclic compounds	杂环化合物	Pteridines and derivatives	蝶啶及其衍生物	C6H5N5O	1b	0.6934	2236-60-4	T3_positive	3.63488e+07	1.39242e+07	2.12793e+07	2.78156e+07	3.90361e+07	2.58652e+07	3.84975e+07	2.57461e+07	4.66927e+07	2.8741e+07	3.80542e+07	3.44623e+07	2.06133e+07	3.48788e+07	2.68729e+07	2.96969e+07	2.76377e+07	2.65843e+07	2.8606e+07	3.00578e+07	2.96865e+07	2.99386e+07	HMDB0000802	-	-
ME0123021	Barbituric acid	巴比妥酸	Organic acid and Its derivatives	有机酸及其衍生物	Organic acid and Its derivatives	有机酸及其衍生物	C4H4N2O3	1b	0.6881	67-52-7	T3_positive	1.55878e+07	2.02019e+07	1.2412e+07	13598317	3.59328e+07	4.19137e+07	3.54047e+07	3.82633e+07	4.10399e+07	3.89933e+07	7.37236e+07	2.73726e+07	3.97743e+07	4.71102e+07	3.96436e+07	4.04913e+07	3.32053e+07	8.1535e+07	2.73288e+07	2.60947e+07	2.57701e+07	2.25413e+07	HMDB0041833	-	-
MEDTP01677	FFA(12:1)	顺-5-十二碳烯酸	FA	脂肪酰类	Others	其他	C12H22O2	1b	0.6862	2430-94-6	T3_positive	6.37997e+06	4.54382e+06	7.09067e+06	5.93525e+06	5.07331e+06	1.17645e+07	6.51684e+06	6.76278e+06	1.7669e+07	5.97281e+06	6.33462e+06	5.69973e+06	4.55213e+06	2.1311e+06	5.62671e+06	6.05732e+06	2.17609e+07	5.5377e+06	6.63045e+06	6.77441e+06	6.67441e+06	6.6547e+06	HMDB0000529	-	-
ME0138954	Methyl cinnamate	肉桂酸甲酯	Benzene and substituted derivatives	苯及其衍生物	Benzene and substituted derivatives	苯及其衍生物	C10H10O2	1b	0.6844	103-26-4 | 1754-62-7	T3_positive	3.42734e+06	3.16642e+06	3.63753e+06	2.0381e+06	3.08915e+06	3.03453e+06	3.52893e+06	498987	970709	634321	3.72953e+06	3.13703e+06	2.56346e+06	2.74195e+06	2.74362e+06	2.75478e+06	1.92925e+06	2.58866e+06	3.38952e+06	3.22954e+06	2.9906e+06	3.29977e+06	HMDB0033833	-	-
ME0107957	L-Theanine	茶氨酸	Amino acid and Its metabolites	氨基酸及其代谢物	Amino acids	氨基酸	C7H14N2O3	1b	0.6844	3081-61-6	T3_positive	1.19879e+07	1.31138e+07	1.67156e+07	1.25398e+07	1.35922e+07	1.24574e+07	1.22092e+07	1.58559e+07	1.24581e+07	1.11913e+07	1.14856e+07	1.37926e+07	1.42325e+07	1.49587e+07	1.26608e+07	1.23442e+07	1.10679e+07	1.35881e+07	1.22617e+07	1.26594e+07	1.27503e+07	1.26627e+07	HMDB0034365	-	-
MEDP1339	LPC(18:1/0:0)	LPC(18:1/0:0)	GP	甘油磷脂类	LPC	溶血磷脂酰胆碱	C26H52NO7P	1b	0.6832	3542-29-8	T3_positive	4.2441e+09	5.07735e+09	4.87493e+09	4.00111e+09	3.55732e+09	3.62874e+09	4.03471e+09	3.22971e+09	2828865039	3.77576e+09	4.06726e+09	3.35758e+09	4.02828e+09	4.81558e+09	4.08453e+09	4.20079e+09	3.25197e+09	3.33692e+09	4.17634e+09	4.09615e+09	3.90642e+09	4.0706e+09	HMDB0010385	-	-
ME0120569	Urocanic acid	尿刊酸	Organic acid and Its derivatives	有机酸及其衍生物	Organic acid and Its derivatives	有机酸及其衍生物	C6H6N2O2	1b	0.6817	3465-72-3	T3_positive	1.85583e+06	3.79473e+06	2.12036e+06	6.53083e+06	1.00865e+06	2.95056e+06	4.70134e+06	6.73046e+06	4.27675e+06	4975370	6.75265e+06	5.43026e+06	3.11042e+06	4.12373e+06	3.12691e+06	5.04535e+06	3.75527e+06	2.85392e+06	2.93466e+06	3.2278e+06	3.05557e+06	3.29394e+06	HMDB0000301	SMP0000009;SMP0000044;SMP0000191	Ammonia Recycling;Histidine Metabolism;Histidinemia
ME0168576	3-Methyladenine	3-甲基腺嘌呤	Nucleotide and Its metabolites	核苷酸及其代谢物	Nucleotide and Its metabolites	核苷酸及其代谢物	C6H7N5	1b	0.6814	5142-23-4 | 60192-57-6	T3_positive	621251	1.01803e+06	964908	946701	1.0303e+06	718387	689580	1.39747e+06	955363	825664	251621	1600489	509217	1454620	569848	1.37432e+06	652541	574151	824270	823283	727303	776001	HMDB0011600	-	-
ME0109596	Selenomethionine	硒蛋氨酸	Amino acid and Its metabolites	氨基酸及其代谢物	Amino acid derivatives	氨基酸衍生物	C5H11NO2Se	1b	0.6799	1464-42-2 | 2578-28-1	T3_positive	2.85134e+07	2.5611e+07	2.50983e+07	1.14008e+08	2.24556e+07	2.81948e+07	2.57282e+07	1.68714e+07	2.60447e+07	2.30021e+07	2.65475e+07	9.1627e+07	3.11914e+07	3.16738e+07	3.62563e+07	2.79764e+07	2.8527e+07	2.75534e+07	2.9074e+07	2.90405e+07	2.90742e+07	2.94554e+07	HMDB0003966	SMP0000029	Selenoamino Acid Metabolism
ME0126012	Oxypurinol	奥昔嘌醇	Nucleotide and Its metabolites	核苷酸及其代谢物	Nucleotide and Its metabolites	核苷酸及其代谢物	C5H4N4O2	1b	0.6795	2465-59-0 | 184764-63-4 | 187486-05-1 | 187486-06-2	T3_positive	2.61044e+07	1.05565e+07	3.73214e+07	1.04392e+07	4.0982e+07	3.56372e+07	3.64595e+07	4.24705e+07	8.20295e+06	3.97926e+07	7.26351e+06	3.3719e+07	3.30054e+07	3.93175e+07	3.69087e+07	3.19132e+07	1.95344e+07	2.96975e+07	3.62503e+07	3.68711e+07	3.58633e+07	3.57372e+07	HMDB0000786	-	-
ME0117239	1-Methylxanthine	1-甲基黄嘌呤	Nucleotide and Its metabolites	核苷酸及其代谢物	Nucleotide and Its metabolites	核苷酸及其代谢物	C6H6N4O2	1b	0.6784	6136-37-4	T3_positive	2.43177e+07	1.00359e+07	1.18953e+07	1.74495e+07	1.13179e+07	1.28443e+07	8.61769e+06	1.26145e+07	8.79467e+06	8.9311e+06	1.33694e+07	1.17117e+07	1.80386e+07	1.1825e+07	6.82903e+06	1.30155e+07	9.68371e+06	1.02927e+07	1.04848e+07	1.06278e+07	1.04933e+07	1.06282e+07	HMDB0010738	SMP0000028	Caffeine Metabolism
ME0193947	2-Phenylacetamide	2-苯基乙酰胺	Benzene and substituted derivatives	苯及其衍生物	Benzene and substituted derivatives	苯及其衍生物	C8H9NO	1b	0.6773	103-81-1	T3_positive	1.79906e+07	2.19326e+07	1.7669e+07	27625156	1.13855e+07	1.12386e+07	1.51639e+07	1.88371e+07	1.86215e+07	1.14566e+07	1.13017e+07	1.0256e+07	1.82437e+07	24709584	2.03243e+07	1.69528e+07	2.36253e+07	1.8348e+07	2.43509e+07	2.31754e+07	2.4034e+07	2.406e+07	HMDB0010715	-	-
ME0012919	LPE(18:0/0:0)	LPE(18:0/0:0)	GP	甘油磷脂类	LPE	溶血磷脂酰乙醇胺	C23H48NO7P	1b	0.6709	69747-55-3	T3_positive	1.1612e+07	5.8226e+06	7.84398e+06	7.65803e+06	9.22589e+06	8.95548e+06	7.15547e+06	8.96709e+06	3.59561e+06	4.49207e+06	7.60903e+06	6.37388e+06	2.62346e+06	7.11468e+06	5.834e+06	4.2012e+06	6.0152e+06	5.46743e+06	6999194	6.84978e+06	6.36661e+06	6.90515e+06	HMDB0011130	-	-
ME0104770	2-Hydroxycinnamic acid	2-羟基肉桂酸	Benzene and substituted derivatives	苯及其衍生物	Phenolic acids	酚酸类	C9H8O3	1b	0.6679	614-60-8	T3_positive	4.03892e+07	2.34715e+07	2.70741e+07	3.64664e+07	2.40513e+07	2.62193e+07	1.40502e+07	2.80553e+07	1.82932e+07	1.94838e+07	2.43007e+07	2.36932e+07	2.43882e+07	22287527	1.42935e+07	1.88321e+07	2.41324e+07	2.44682e+07	2.06868e+07	2.06781e+07	2.04606e+07	2.07734e+07	HMDB0002641	-	-
ME0159685	Glutathione	谷胱甘肽	Amino acid and Its metabolites	氨基酸及其代谢物	Amino acid derivatives	氨基酸衍生物	C10H17N3O6S	1b	0.6564	70-18-8	T3_positive	4.76005e+06	4.73347e+06	7.45336e+06	6.15776e+06	3.53912e+06	3.89426e+06	4.78822e+06	6.64444e+06	3.88775e+06	9.00794e+06	6.93038e+06	5.36725e+06	6.68417e+06	2.2602e+06	4.03675e+06	4.45013e+06	5.38522e+06	4.46543e+06	5.07692e+06	5.08325e+06	4.80758e+06	5.23456e+06	HMDB0000125	SMP0000072;SMP0000015;SMP0000459;SMP0000075;SMP0000060;SMP0000243;SMP0000385;SMP0000339;SMP0000337;SMP0000143;SMP0000183;SMP0000196;SMP0000334;SMP0000212;SMP0000353;SMP0000077;SMP0000083;SMP0000084;SMP0000085;SMP0000086;SMP0000087;SMP0000093;SMP0000094;SMP0000096;SMP0000098;SMP0000136;SMP0000447;SMP0000101;SMP0000102;SMP0000104;SMP0000109;SMP0000113;SMP0000114;SMP0000120;SMP0000289;SMP0000106;SMP…	Glutamate Metabolism;Glutathione Metabolism;Pyruvaldehyde Degradation;Arachidonic Acid Metabolism;Pyruvate Metabolism;4-Hydroxybutyric Aciduria/Succinic Semialdehyde Dehydrogenase Deficiency;Homocarnosinosis;Hyperinsulinism-Hyperammonemia Syndrome;Glutathione Synthetase Deficiency;5-Oxoprolinuria;gamma-Glutamyltransferase Deficiency;Leigh Syndrome;Pyruvate Decarboxylase E1 Component Deficiency (P…
ME0062226	prostaglandin D2	前列腺素D2	Hormones and hormone related compounds	激素及激素相关物质	Hormones and hormone related compounds	激素及激素相关物质	C20H32O5	1b	0.6549	41598-07-6	T3_positive	2.40063e+06	364598	690426	3.28069e+06	972907	2.16276e+06	3.59536e+06	3.3834e+06	1.15826e+06	1.47956e+06	2.07552e+06	1.15412e+06	1.27862e+06	4.45373e+06	2.51535e+06	3.06027e+06	3.51258e+06	3.14157e+06	2.06212e+06	2.09536e+06	2.13253e+06	2.08764e+06	HMDB0001403	SMP0000075;SMP0000353;SMP0000077;SMP0000083;SMP0000084;SMP0000085;SMP0000086;SMP0000087;SMP0000093;SMP0000094;SMP0000096;SMP0000098;SMP0000101;SMP0000102;SMP0000104;SMP0000109;SMP0000113;SMP0000114;SMP0000120;SMP0000289;SMP0000106;SMP0000116;SMP0000343;SMP0000358;SMP0000692;SMP0000693;SMP0000694;SMP0000695;SMP0000696;SMP0000697;SMP0000698;SMP0000699;SMP0000700;SMP0000701;SMP0000702;SMP0000703;SMP…	Arachidonic Acid Metabolism;Leukotriene C4 Synthesis Deficiency;Piroxicam Action Pathway;Acetylsalicylic Acid Action Pathway;Etodolac Action Pathway;Ketoprofen Action Pathway;Ibuprofen Action Pathway;Rofecoxib Action Pathway;Diclofenac Action Pathway;Sulindac Action Pathway;Celecoxib Action Pathway;Ketorolac Action Pathway;Suprofen Action Pathway;Bromfenac Action Pathway;Indomethacin Action Pathw…
MEDN0730	4-Ethylphenol	4-乙基苯酚	Benzene and substituted derivatives	苯及其衍生物	Phenolics	苯酚类	C8H10O	1b	0.6512	123-07-9	T3_positive	2.181e+08	1.73998e+08	1.58464e+08	1.65982e+08	1.86434e+08	1.62534e+08	1.84384e+08	1.76285e+08	1.69045e+08	171591069	1.53779e+08	1.63922e+08	1.73475e+08	1.84178e+08	1.83532e+08	1.74369e+08	1.71096e+08	1.81229e+08	1.89315e+08	1.87739e+08	1.90048e+08	1.87516e+08	HMDB0029306	-	-
ME0013751	Senecioic acid	3,3-二甲基丙烯酸	Organic acid and Its derivatives	有机酸及其衍生物	Organic acid and Its derivatives	有机酸及其衍生物	C5H8O2	1b	0.6492	541-47-9	T3_positive	1.64188e+07	2.3877e+07	1.88911e+07	2.37081e+07	1.55639e+07	5.54939e+07	1.58418e+07	2.1185e+07	9.09543e+06	151968	2.01709e+07	1.91823e+07	2.22927e+07	1.31221e+07	2.13132e+07	1.84167e+07	1.08815e+07	1.81885e+07	4.41982e+07	4.23393e+07	4.12478e+07	4.81404e+07	HMDB0000509	-	-
ME0062186	Progesterone	黄体酮	Hormones and hormone related compounds	激素及激素相关物质	Hormones and hormone related compounds	激素及激素相关物质	C21H30O2	1b	0.6482	57-83-0	T3_positive	2.0192e+07	1.52676e+07	3.11552e+07	1.32609e+07	1.44941e+07	1.46503e+07	1.76654e+07	1.78389e+07	1.86535e+07	1.30034e+07	1.14175e+07	1.50501e+07	1.41067e+07	1.56002e+07	8.7993e+06	1.39189e+07	1.04253e+07	12992905	1.41929e+07	1.40094e+07	1.39761e+07	1.41025e+07	HMDB0001830	SMP0000130;SMP0000373;SMP0000371;SMP0000372;SMP0000566;SMP0000575;SMP0000576;SMP0000577;SMP0000578;SMP0000717;SMP0000718	Steroidogenesis;Adrenal Hyperplasia Type 3 or Congenital Adrenal Hyperplasia Due to 21-Hydroxylase Deficiency;Congenital Lipoid Adrenal Hyperplasia (CLAH) or Lipoid CAH;Adrenal Hyperplasia Type 5 or Congenital Adrenal Hyperplasia Due to 17 alpha-Hydroxylase Deficiency;17-alpha-Hydroxylase Deficiency (CYP17);11-beta-Hydroxylase Deficiency (CYP11B1);21-Hydroxylase Deficiency (CYP21);Corticosterone …
ME0118549	2-Furoic acid	2-糠酸	Organic acid and Its derivatives	有机酸及其衍生物	Organic acid and Its derivatives	有机酸及其衍生物	C5H4O3	1b	0.6438	88-14-2	T3_positive	1.78204e+06	2.60013e+06	2.7756e+06	7.0258e+06	3.08029e+06	1.57213e+06	2.06984e+06	1.82211e+06	2.43276e+06	1.60764e+06	2.88943e+06	2.84979e+06	2.47523e+06	2.85501e+06	2.46673e+06	2.37745e+06	2.83699e+06	2.49303e+06	2.57681e+06	2.51526e+06	2.68804e+06	2.6404e+06	HMDB0000617	-	-
ME0014154	3-Methyl-2-oxovaleric acid	3-甲基-2-氧戊酸	Organic acid and Its derivatives	有机酸及其衍生物	Organic acid and Its derivatives	有机酸及其衍生物	C6H10O3	1b	0.6429	1460-34-0 | 39748-49-7	T3_positive	4.19569e+07	4.64231e+07	3.75218e+07	4.50941e+07	4.28163e+07	4.67444e+07	4.92021e+07	4.39832e+07	5.03269e+07	4.27757e+07	4.55634e+07	4.13684e+07	5.71982e+07	5.36096e+07	4.8704e+07	4.86691e+07	4.26622e+07	4.66282e+07	4.4226e+07	4.47767e+07	4.45042e+07	4.44021e+07	HMDB0000491	SMP0000032;SMP0000173;SMP0000137;SMP0000236;SMP0000138;SMP0000199;SMP0000237;SMP0000139;SMP0000140;SMP0000384;SMP0000200;SMP0000238;SMP0000141;SMP0000521;SMP0000522;SMP0000523;SMP0000524	Valine, Leucine, and Isoleucine Degradation;beta-Ketothiolase Deficiency;2-Methyl-3-hydroxybutryl-CoA Dehydrogenase Deficiency;Propionic Acidemia;3-Hydroxy-3-methylglutaryl-CoA Lyase Deficiency;Maple Syrup Urine Disease;3-Methylcrotonyl-CoA Carboxylase Deficiency Type I;3-Methylglutaconic Aciduria Type I;3-Methylglutaconic Aciduria Type III;Methylmalonate Semialdehyde Dehydrogenase Deficiency;Met…
ME0108268	Methylacetoacetic acid	乙酰乙酸甲酯	Aldehyde,Ketones,Esters	醛、酮、酯类	Esters	酯类	C5H8O3	1b	0.6425	105-45-3	T3_positive	3.03703e+06	4.40441e+06	4.07446e+06	2.5224e+06	3.63048e+06	4.64575e+06	2.00956e+06	5.26272e+06	6.61428e+06	6.86742e+06	3.97306e+06	3.32885e+06	4.58456e+06	5.31029e+06	4.35256e+06	2.53792e+06	3.53337e+06	3.3921e+06	4.218e+06	4.31956e+06	4.3141e+06	4.28878e+06	HMDB0000310	-	-
MEDP1554	Ethyl salicylate	水杨酸乙酯	Benzene and substituted derivatives	苯及其衍生物	Benzene and substituted derivatives	苯及其衍生物	C9H10O3	1b	0.6402	118-61-6	T3_positive	3.43654e+06	449867	3.46661e+06	2.23185e+06	2.10696e+06	2.55365e+06	2.40233e+06	1.89901e+06	5.87499e+06	2.72926e+06	6.4854e+06	1.9211e+06	2.00804e+06	7.2455e+06	2.91485e+06	7.28347e+06	3.24101e+06	6.75981e+06	3.34928e+06	4.21756e+06	4.20139e+06	4.30168e+06	HMDB0029817	-	-
ME0014905	Pregnanediol	孕二醇	Hormones and hormone related compounds	激素及激素相关物质	Hormones and hormone related compounds	激素及激素相关物质	C21H36O2	1b	0.6399	80-92-2	T3_positive	2.02986e+06	1.79632e+06	1.78632e+06	1.27369e+06	1.11521e+06	1.49661e+06	1.25708e+06	1.24885e+06	6.85754e+06	849107	993978	1.91958e+06	1.44915e+06	1.27572e+06	1.61207e+06	1.38925e+06	4.0726e+06	1.50258e+06	1.18906e+06	1.34533e+06	1.46001e+06	1.34643e+06	HMDB0004025	-	-
ME0107691	L-Dihydroorotic acid	L-氢化乳清酸	Organic acid and Its derivatives	有机酸及其衍生物	Organic acid and Its derivatives	有机酸及其衍生物	C5H6N2O4	1b	0.6393	5988-19-2	T3_positive	1.67039e+08	1.92742e+08	1.47534e+08	2.05774e+08	1.47093e+08	1.1642e+08	1.14964e+08	9.72057e+07	1.24246e+08	1.18727e+08	1.50914e+08	1.45775e+08	1.42648e+08	1.27629e+08	2.31268e+08	1.68981e+08	1.77969e+08	2.00257e+08	1.45374e+08	1.48278e+08	1.50042e+08	1.49185e+08	HMDB0003349	SMP0000046;SMP0000172;SMP0000219;SMP0000178;SMP0000202	Pyrimidine Metabolism;beta-Ureidopropionase Deficiency;UMP Synthase Deficiency (Orotic Aciduria);Dihydropyrimidinase Deficiency;MNGIE (Mitochondrial Neurogastrointestinal Encephalopathy)
ME0105739	Arg-Met	L-精氨酰-L-蛋氨酸	Amino acid and Its metabolites	氨基酸及其代谢物	Small Peptide	小肽	C11H23N5O3S	1b	0.6389	45243-23-0	T3_positive	776.38	9068.74	776.38	783.74	8056.43	776.38	216689	9833.44	7938.75	776.38	776.38	776.38	460069	318438	7785.61	827.45	776.38	129625	54108.3	54631.3	50702.8	54998.3	HMDB0028715	-	-
ME0014830	5-Phenyl-1-pentanol	5-苯基-1-戊醇	FA	脂肪酰类	Oxidized lipids	氧化脂质	C11H16O	1b	0.6372	10521-91-2	T3_positive	4.34971e+06	3.23061e+06	3.89506e+06	3.74842e+06	3.18215e+06	4.28318e+06	2.9327e+06	3.36863e+06	1.81038e+06	4.07504e+06	3.54358e+06	3.59164e+06	2.95123e+06	2.00819e+06	2.60123e+06	4.17262e+06	3.67003e+06	2.99549e+06	3.31391e+06	3.29127e+06	3.22884e+06	3.32471e+06	HMDB0031624	-	-
MEDP1045	Biliverdin	去氢胆红素	Tryptamines,Cholines,Pigments	色胺、胆碱、色素	Pigments	色素	C33H34N4O6	1b	0.6325	114-25-0	T3_positive	104201	128834	306583	67993.2	74089.7	535524	763910	729496	1.37805e+06	340968	499392	699999	722759	1.28468e+06	1.30472e+06	524882	531113	312671	431065	472029	453911	451950	HMDB0001008	SMP0000024;SMP0000344;SMP0000346;SMP0000345;SMP0000342	Porphyrin Metabolism;Acute Intermittent Porphyria;Porphyria Variegata (PV);Congenital Erythropoietic Porphyria (CEP) or Gunther Disease;Hereditary Coproporphyria (HCP)
ME0169870	Spermine	精胺	Alcohol and amines	醇、胺类	Polyamines	多胺	C10H26N4	1b	0.6279	71-44-3	T3_positive	8.73976e+06	7.49939e+06	8.77577e+06	6.41894e+06	3.24787e+06	7.76752e+06	7.01416e+06	7.05501e+06	1.05083e+07	7.54474e+06	1.01297e+07	7.33691e+06	7.11421e+06	7.03377e+06	8.62762e+06	6.53996e+06	9.94788e+06	7.0249e+06	8.79957e+06	8.87107e+06	8.79957e+06	8.86741e+06	HMDB0001256	SMP0000445	Spermidine and Spermine Biosynthesis
ME0006285	Phenylglyoxylic acid	苯乙醛酸	Benzene and substituted derivatives	苯及其衍生物	Benzene and substituted derivatives	苯及其衍生物	C8H6O3	1b	0.6189	611-73-4	T3_positive	3.49471e+06	5.09889e+06	7.46415e+06	5.65651e+06	5.66698e+06	9.14144e+06	1.01405e+07	6.49817e+06	6.45773e+06	7.62804e+06	5.58291e+06	7.15648e+06	6.93956e+06	6.40379e+06	7.22914e+06	6.06858e+06	7.92269e+06	7.20844e+06	6.01404e+06	5.94829e+06	6.33548e+06	5.78993e+06	HMDB0001587	-	-
ME0108628	N-Acetylhistamine	N-乙酰组胺	Alcohol and amines	醇、胺类	Amines	胺类	C7H11N3O	1b	0.6157	673-49-4	T3_positive	5.39218e+07	5.4259e+07	4.31109e+07	4.99707e+07	6.22861e+07	2.55714e+07	2.48765e+07	5.50077e+07	8.85597e+07	4.75387e+07	5.0242e+07	4.60587e+07	4.05252e+07	5.45896e+07	4.81305e+07	4.77165e+07	1.42095e+08	2.72918e+07	6.53828e+07	6.58167e+07	6.1523e+07	6.65175e+07	HMDB0013253	-	-
MEDP1809	Triacetin	三醋酸甘油酯	Aldehyde,Ketones,Esters	醛、酮、酯类	Esters	酯类	C9H14O6	1b	0.6153	102-76-1	T3_positive	1.07451e+07	1.94858e+07	4.52631e+06	1.24172e+06	1.03416e+07	9.10502e+06	1.08843e+07	9.84851e+06	2.50857e+07	2.20125e+07	4.4136e+06	2.79268e+07	1.96413e+07	9.87383e+06	1.81565e+07	1.24474e+07	1.17653e+07	1.11149e+07	1.08194e+07	1.09289e+07	1.0908e+07	1.08686e+07	HMDB0029592	-	-
MEDP0781	2-Undecanone	2-十一烷酮	Aldehyde,Ketones,Esters	醛、酮、酯类	Ketones	酮类	C11H22O	1b	0.6125	112-12-9	T3_positive	8.44001e+06	6.93552e+06	8.69392e+06	7.83121e+06	8.39414e+06	1.30329e+07	7.39076e+06	1.04982e+07	1.43993e+07	1.07778e+07	1.66363e+07	6.8512e+06	9.59813e+06	5.47638e+06	6.89407e+06	8.56155e+06	1.20658e+07	1.16345e+07	1.08482e+07	1.11031e+07	1.11946e+07	1.09029e+07	HMDB0033713	-	-
MEDP0685	Methylcysteine	甲基半胱氨酸	Amino acid and Its metabolites	氨基酸及其代谢物	Amino acid derivatives	氨基酸衍生物	C4H9NO2S	1b	0.5962	1187-84-4	T3_positive	1.85559e+06	416001	2.31832e+06	1.12036e+06	1.14026e+06	4.0533e+06	5.85913e+06	3.28052e+06	2.25141e+06	5.61243e+06	1.47118e+06	4.20364e+06	3.16168e+06	2.81903e+06	1.2459e+06	1.23511e+06	2.87778e+06	3.35459e+06	1.82039e+06	1.89573e+06	1.81791e+06	1.62657e+06	HMDB0002108	-	-
ME0126152	Piperazine	哌嗪	Heterocyclic compounds	杂环化合物	Heterocyclic compounds	杂环化合物	C4H10N2	1b	0.5952	110-85-0	T3_positive	1.02374e+08	1.02765e+08	1.03274e+08	9.19611e+07	9.46647e+07	1.0984e+08	8.59528e+07	8.32367e+07	9.28038e+07	9.20931e+07	9.32536e+07	8.22121e+07	1.03393e+08	8.13607e+07	1.1431e+08	7.77879e+07	9.25482e+07	1.10552e+08	9.29914e+07	9.40399e+07	9.38688e+07	9.44606e+07	HMDB0014730	-	-
ME0117754	2,2,6,6-Tetramethyl-4-piperidinone	三丙酮胺	Heterocyclic compounds	杂环化合物	Heterocyclic compounds	杂环化合物	C9H17NO	1b	0.5739	826-36-8	T3_positive	1.31556e+07	1.21291e+07	1.28431e+07	1.19087e+07	1.04536e+07	1.04644e+07	1.34901e+07	1.30442e+07	1.10979e+07	1.01241e+07	1.14294e+07	1.26198e+07	1.0013e+07	9.69316e+06	1.04054e+07	1.19637e+07	1.04284e+07	1.09222e+07	1.03236e+07	1.04193e+07	1.03771e+07	1.02423e+07	HMDB0031179	-	-
MEDL02551	20-Hydroxyecdysone	异丁酮	Aldehyde,Ketones,Esters	醛、酮、酯类	Ketones	酮类	C27H44O7	1b	0.5685	5289-74-7	T3_positive	6.83055e+06	4.94584e+06	6.05743e+06	4.78534e+06	4.00615e+06	5.55529e+06	4.07234e+06	3.55056e+06	5.01708e+06	5.61467e+06	4.56183e+06	4.86012e+06	6.36333e+06	7.00788e+06	4.59508e+06	7.35603e+06	5.21686e+06	4.78845e+06	5.66029e+06	5.77436e+06	5.6079e+06	5.77426e+06	HMDB0030180	-	-
ME0107874	L-Homoarginine	高精氨酸	Amino acid and Its metabolites	氨基酸及其代谢物	Amino acids	氨基酸	C7H16N4O2	1b	0.5673	156-86-5	T3_positive	4.49879e+06	7.02722e+06	3.71897e+06	2.59009e+06	3.7976e+06	7.86927e+06	1.7718e+06	4.46469e+06	8.25115e+06	3.47959e+06	3.77869e+06	8.34579e+06	4.4121e+06	5.12356e+06	3.77275e+06	7.20529e+06	8.54675e+06	3.92717e+06	3.71158e+06	3.54224e+06	3.76686e+06	3.78447e+06	HMDB0000670	-	-
ME0105302	5-Aminopentanoic acid	5-氨基戊酸	Organic acid and Its derivatives	有机酸及其衍生物	Organic acid and Its derivatives	有机酸及其衍生物	C5H11NO2	1b	0.5655	660-88-8	T3_positive	3.41528e+07	4.29545e+07	4.62916e+07	3.30568e+07	5.79519e+07	2.36802e+07	3.70799e+07	3.54254e+07	3.3128e+07	584458	3.18219e+07	2.63954e+07	2.70219e+07	3.86664e+08	3.99953e+07	3.23199e+07	3.04482e+07	2.87524e+07	3.87514e+07	4.32434e+07	4.54342e+07	4.39663e+07	HMDB0003355	-	-
ME0113252	5-Methyl-2-furancarboxaldehyde	5-甲基糠醛	Aldehyde,Ketones,Esters	醛、酮、酯类	Aldehydes	醛类	C6H6O2	1b	0.558	620-02-0	T3_positive	929901	3.17398e+06	2.1462e+06	343261	473567	3.2709e+06	691816	942009	2.19257e+06	405509	647691	345865	1.47579e+06	260248	2.33091e+06	1.34438e+06	645703	1.0834e+06	1.3191e+06	1.24494e+06	1.24966e+06	1.09569e+06	HMDB0033002	-	-
ME0054288	Dodecanoic acid	十二烷酸(月桂酸)	FA	脂肪酰类	FFA	游离脂肪酸	C12H24O2	1b	0.556	143-07-7	T3_positive	9.31907e+07	9.63221e+07	9.60862e+07	5.77942e+07	7.91085e+07	8.81114e+07	6.64571e+07	7.85869e+07	1.01317e+08	7.52052e+07	1.0866e+08	9.48413e+07	9.11411e+07	9.77042e+07	1.27187e+08	89184251	1.26804e+08	1.02788e+08	1.04958e+08	1.05588e+08	1.05088e+08	1.05438e+08	HMDB0000638	SMP0000052;SMP0000456;SMP0000481;SMP0000516;SMP0000517	Beta Oxidation of Very Long Chain Fatty Acids;Fatty Acid Biosynthesis;Mitochondrial Beta-Oxidation of Medium Chain Saturated Fatty Acids;Adrenoleukodystrophy, X-Linked;Carnitine-Acylcarnitine Translocase Deficiency
ME0168995	Cysteic acid	半胱氨酸	Amino acid and Its metabolites	氨基酸及其代谢物	Amino acids	氨基酸	C3H7NO5S	1b	0.5539	498-40-8	T3_positive	1.91011e+06	761187	847085	629755	512632	171488	434897	702997	145919	466110	887290	608069	816140	778567	553462	656431	686069	749050	511398	483568	544533	531100	HMDB0002757	SMP0000021	Taurine and Hypotaurine Metabolism
ME0013266	Desoxycortone	脱氧皮质酮	Hormones and hormone related compounds	激素及激素相关物质	Hormones and hormone related compounds	激素及激素相关物质	C21H30O3	1b	0.5511	64-85-7	T3_positive	2.22464e+06	3.90317e+06	1.82636e+06	818927	478026	1.38393e+06	305051	986796	167835	183455	604307	877969	664765	1.1876e+06	823257	2579467	2.85602e+06	815660	477855	967382	882807	865411	HMDB0000016	SMP0000130;SMP0000373;SMP0000371;SMP0000372;SMP0000566;SMP0000575;SMP0000576;SMP0000577;SMP0000578;SMP0000717;SMP0000718	Steroidogenesis;Adrenal Hyperplasia Type 3 or Congenital Adrenal Hyperplasia Due to 21-Hydroxylase Deficiency;Congenital Lipoid Adrenal Hyperplasia (CLAH) or Lipoid CAH;Adrenal Hyperplasia Type 5 or Congenital Adrenal Hyperplasia Due to 17 alpha-Hydroxylase Deficiency;17-alpha-Hydroxylase Deficiency (CYP17);11-beta-Hydroxylase Deficiency (CYP11B1);21-Hydroxylase Deficiency (CYP21);Corticosterone …
MEDN1460	11β-Prostaglandin F2α	11-β-前列腺素PGF2a	Hormones and hormone related compounds	激素及激素相关物质	Hormones and hormone related compounds	激素及激素相关物质	C20H34O5	1b	0.5458	38432-87-0	T3_positive	1.70731e+08	1.67646e+08	1.72443e+08	2.90726e+08	1.87541e+08	1.80731e+08	2.01348e+08	2.06575e+08	2.67703e+08	2.24417e+08	1.51973e+08	1.73691e+08	1.78479e+08	1.8223e+08	1.52698e+08	1.45167e+08	1.66265e+08	1.45398e+08	1.72067e+08	1.74119e+08	1.74994e+08	1.73355e+08	HMDB0010199	-	-
ME0126754	Theobromine	可可碱	Nucleotide and Its metabolites	核苷酸及其代谢物	Nucleotide and Its metabolites	核苷酸及其代谢物	C7H8N4O2	1b	0.5284	83-67-0	T3_positive	3.87259e+07	1.9944e+07	3.88077e+07	1.92884e+07	1.72994e+07	1.63152e+07	4.42254e+07	4.04619e+07	1.48065e+07	2.54918e+07	2.95148e+07	2.45593e+07	4.37854e+07	3.88781e+07	3.80478e+07	3.31498e+07	2.53127e+07	2.06495e+07	2.81991e+07	2.83394e+07	2.83007e+07	28644404	HMDB0002825	SMP0000028	Caffeine Metabolism
ME0016356	Canrenone	坎瑞农	Aldehyde,Ketones,Esters	醛、酮、酯类	Ketones	酮类	C22H28O3	1b	0.5236	976-71-6	T3_positive	1.93486e+07	2.00759e+07	1.88188e+07	3.00421e+07	2.07404e+07	1.9357e+07	2.06157e+07	2.20359e+07	2.86424e+07	2.33678e+07	1.66026e+07	1.77911e+07	1.88748e+07	1.9487e+07	1.65914e+07	1.51404e+07	1.60392e+07	1.70006e+07	1.79774e+07	1.78493e+07	1.77366e+07	1.80712e+07	HMDB0003033	-	-
ME0056955	PC(18:0/18:2)	PC(18:0/18:2)	GP	甘油磷脂类	PC	磷脂酰胆碱	C44H84NO8P	2	0.9804	27098-24-4	T3_positive	783890	1.6592e+06	368007	2.57304e+07	3.40063e+07	4.40962e+07	3.35498e+07	6.70819e+07	7.51865e+07	1.60289e+08	2.99308e+07	3.49777e+07	1.23218e+08	4.09188e+07	4.53329e+07	6.73521e+07	1.55482e+08	4.04305e+07	2.15549e+07	3.28489e+07	3.01111e+07	2.9686e+07	HMDB0008039	-	-
MEDP1390	Carnitine C18:1	肉碱 C18:1	FA	脂肪酰类	CAR	酰基肉碱	C25H47NO4	2	0.9742	38677-66-6	T3_positive	2.69083e+07	3.42606e+07	3.57116e+07	2.17142e+07	1.91708e+07	1.41769e+07	2.32031e+07	2.07701e+07	2.40367e+07	1.35884e+07	1.86209e+07	1.20495e+07	1.39168e+07	2.89681e+07	1.6054e+07	1.88903e+07	1.29316e+07	2.24633e+07	2.34112e+07	2.31888e+07	2.16794e+07	2.1992e+07	HMDB0005065	-	-
ME0053910	Carnitine C6:0	肉碱 C6:0	FA	脂肪酰类	CAR	酰基肉碱	C13H25NO4	2	0.974	22671-29-0	T3_positive	2.3138e+07	2.18953e+07	4.36196e+07	3.35019e+07	1.89518e+07	2.09236e+07	2.92296e+07	4.29973e+07	3.4743e+07	1.95367e+07	2.12841e+07	1.92381e+07	3.39192e+07	4.11909e+07	2.76555e+07	3.56175e+07	2.05908e+07	2.39303e+07	2.89395e+07	2.91951e+07	2.8964e+07	2.89495e+07	HMDB0000705	-	-
ME0127456	Dimethyl sulfoxide	二甲基亚砜	Others	其他	Others	其他	C2H6OS	2	0.973	67-68-5	T3_positive	209374	223369	239469	240565	167119	134511	1.25279e+07	108263	95042.8	91327.8	158016	137388	2.60077e+07	1.81777e+07	170344	143144	112587	7.23014e+06	3.17178e+06	3.14649e+06	3.16495e+06	3.15621e+06	HMDB0002151	-	-
MEDP1665	Carnitine C3:0	肉碱 C3:0	FA	脂肪酰类	CAR	酰基肉碱	C10H19NO4	2	0.9684	17298-37-2	T3_positive	1.06735e+08	1.43049e+08	2.0993e+08	2.10987e+08	1.58e+08	2.16732e+08	6.16405e+07	6.47455e+07	1.12783e+08	1.14823e+08	6.3934e+07	7.01596e+07	1.92163e+08	1.2092e+08	1.22563e+08	1.73664e+08	8.56597e+07	1.00732e+08	1.20928e+08	1.26002e+08	1.25862e+08	1.26262e+08	HMDB0062514	-	-
MEDP0541	δ-Valerolactam	δ-戊内胺	Alcohol and amines	醇、胺类	Amines	胺类	C5H9NO	2	0.9671	675-20-7	T3_positive	1.88207e+07	1.39626e+08	5.95216e+07	1.24204e+08	7.53028e+07	2.79422e+07	3.37141e+07	3.73381e+07	3.31645e+07	2.82348e+07	5.60045e+07	1.16265e+08	6.83494e+07	5.11449e+07	5.0677e+07	2.21802e+08	7.15612e+07	4.05177e+07	4.99064e+07	5.39557e+07	5.10061e+07	5.37993e+07	HMDB0011749	-	-
ME0054402	L-Octanoylcarnitine	L-辛酰基肉碱	FA	脂肪酰类	CAR	酰基肉碱	C15H29NO4	2	0.9637	25243-95-2	T3_positive	1.00323e+07	9.39651e+06	1.48017e+07	1.06039e+07	7.31802e+06	8.24051e+06	1.05638e+07	1.38992e+07	1.29154e+07	8.17525e+06	7.84519e+06	7.38198e+06	1.08437e+07	1.07533e+07	7.05926e+06	1.04437e+07	6.22657e+06	8.39851e+06	9.23819e+06	9.16501e+06	9.1539e+06	9.18819e+06	HMDB0000791	-	-
ME0012968	1-hexadecanoyl-2-(9Z,12Z-octadecadienoyl)-sn-glycero-3-phosphocholine	1-Palmitoyl-2-linoleoyl-sn-glycero-3-phosphocholine	GP	甘油磷脂类	PC	磷脂酰胆碱	C42H80NO8P	2	0.9632	17708-90-6	T3_positive	9.37631e+08	6.45571e+08	5.44653e+08	4.86406e+08	5.14255e+08	5.4837e+08	6.13425e+08	4.29367e+08	4.58595e+08	4.41272e+08	4.16648e+08	5.69548e+08	4.91585e+08	5.95011e+08	5.06774e+08	5.05599e+08	7.08783e+08	6.04117e+08	3.30661e+08	3.58457e+08	3.46586e+08	3.66227e+08	HMDB0007973	-	-
ME0063662	Stearoylcarnitine	硬脂酰肉碱	FA	脂肪酰类	CAR	酰基肉碱	C25H49NO4	2	0.9613	25597-09-5	T3_positive	3.80017e+06	3.24736e+06	4.58437e+06	3.82162e+06	8.59686e+06	3.78655e+06	6.71395e+06	4.28613e+06	2.0625e+06	3.02966e+06	2.75461e+06	2.70904e+06	3.15502e+06	3.165e+06	3.74398e+06	3.89091e+06	3.4561e+06	2.5677e+06	4.58464e+06	4.74173e+06	4.74185e+06	4.86261e+06	HMDB0000848	SMP0000482	Mitochondrial Beta-Oxidation of Long Chain Saturated Fatty Acids
ME0194333	3-Hydroxypalmitoylcarnitine	3-羟基棕榈酰肉碱	Organic acid and Its derivatives	有机酸及其衍生物	Organic acid and Its derivatives	有机酸及其衍生物	C23H45NO5	2	0.9594	195207-76-2	T3_positive	2.23383e+07	1.60067e+07	3.20484e+07	2.06862e+07	1.296e+07	1.68253e+07	2.19852e+07	3.04989e+07	2.85641e+07	2.40689e+07	1.65882e+07	1.4763e+07	2.03063e+07	3.88706e+07	1.88084e+07	2.20542e+07	1.6645e+07	2.66891e+07	2.56119e+07	2.54019e+07	2.53508e+07	2.44401e+07	HMDB0013336	-	-
ME0054414	L-Palmitoylcarnitine	L-棕榈酰肉碱	FA	脂肪酰类	CAR	酰基肉碱	C23H45NO4	2	0.9557	2364-67-2	T3_positive	2.96254e+07	1.99697e+07	6.22645e+07	4.44665e+07	4.27654e+07	3.84829e+07	5.44731e+07	1.4401e+07	1.82848e+07	1.49507e+07	2.37931e+07	3.98733e+07	3.09043e+07	3.97934e+07	1.97674e+07	4.711e+07	2.09822e+07	2.85274e+07	3.00593e+07	3.34454e+07	3.23594e+07	3.34314e+07	HMDB0000222	SMP0000051;SMP0000181;SMP0000185;SMP0000235;SMP0000538;SMP0000539;SMP0000540;SMP0000541;SMP0000542;SMP0000545	Fatty Acid Metabolism;Ethylmalonic Encephalopathy;Glutaric Aciduria Type I;Short-Chain Acyl-CoA Dehydrogenase Deficiency (SCAD Deficiency);Carnitine Palmitoyl Transferase Deficiency I;Long Chain Acyl-CoA Dehydrogenase Deficiency (LCAD);Very-Long-Chain Acyl-CoA Dehydrogenase Deficiency (VLCAD);Carnitine Palmitoyl Transferase Deficiency II;Medium Chain Acyl-CoA Dehydrogenase Deficiency (MCAD);Trifu…
ME0063564	C24:1 Sphingomyelin	N-神经酰基-D-赤型鞘氨醇磷酸胆碱	SP	鞘脂类	SM	鞘磷脂	C47H93N2O6P	2	0.9551	94359-13-4	T3_positive	8.55025e+06	1.97872e+06	4.02232e+06	3.22159e+06	3.17574e+06	1.03378e+06	1.61824e+06	2.76368e+06	3.14229e+06	1.65505e+06	4.27183e+06	1.77036e+07	3.69e+06	3.92849e+06	4.36218e+06	5.29982e+06	964579	4.93463e+06	5.0913e+06	5.19374e+06	4.5305e+06	4.76465e+06	HMDB0012107	-	-
MEDP0618	Carnitine-2-methyl-C4	2-甲基丁酰肉碱	FA	脂肪酰类	CAR	酰基肉碱	C12H23NO4	2	0.945	31023-25-3	T3_positive	4.81699e+06	3.64357e+06	2.56909e+06	4.08724e+06	4.0037e+06	7.75084e+06	3.99297e+06	6.92077e+06	5.84777e+06	3.60049e+06	3.68776e+06	8.70216e+06	4.02917e+06	3.08153e+06	5.63882e+06	9.97933e+06	8.02606e+06	3.49064e+06	6.84316e+06	6.85776e+06	6.3242e+06	6.84694e+06	HMDB0000378	-	-
ME0118069	2,8-Quinolinediol	2,8-喹啉二醇	Heterocyclic compounds	杂环化合物	Heterocyclic compounds	杂环化合物	C9H7NO2	2	0.9448	15450-76-7	T3_positive	5.27617e+06	6.98079e+06	7.03968e+06	1.95082e+06	8.33844e+06	7.5962e+06	8.57826e+06	7.31473e+06	7.44978e+06	1.27649e+06	1.06822e+07	7.77536e+06	8.16523e+06	5.79791e+06	8.55032e+06	5.62588e+06	5.85896e+06	3.56587e+06	6.54353e+06	6.60111e+06	6.54548e+06	6.58445e+06	HMDB0240311	-	-
ME0055340	N-(9Z-octadecenoyl)-sphing-4-enine-1-phosphocholine	N-油酰基-D-赤型鞘氨酰基磷酰胆碱	SP	鞘脂类	SM	鞘磷脂	C41H81N2O6P	2	0.9418	108392-10-5	T3_positive	9.5488e+06	2.66199e+07	5.00032e+06	6.95578e+06	3.55208e+06	1.82813e+06	2.7128e+06	1.60086e+06	903785	2.49533e+06	5.08804e+06	928837	822179	3.01174e+06	1.19997e+06	3.10334e+06	4.02469e+06	496677	4.30185e+06	4.54808e+06	3.40055e+06	3.83347e+06	HMDB0012101	-	-
ME0126314	Pyridine	吡啶	Heterocyclic compounds	杂环化合物	Heterocyclic compounds	杂环化合物	C5H5N	2	0.9367	110-86-1	T3_positive	1.79824e+07	2.1544e+07	1.48538e+07	1.04818e+07	3.82848e+07	1.14982e+07	8.83656e+06	11845168	1.5109e+07	1.36332e+07	2.13721e+07	3.46593e+07	2.2422e+07	1.09171e+07	4.10871e+07	1.26056e+07	1.64079e+07	1.36665e+07	1.67111e+07	1.69643e+07	1.65263e+07	1.601e+07	HMDB0000926	-	-
ME0055456	O-Decanoyl-L-carnitine	O-癸酰-L-肉碱	FA	脂肪酰类	CAR	酰基肉碱	C17H33NO4	2	0.9362	1492-27-9	T3_positive	1.17228e+07	1.05342e+07	1.69321e+07	1.26262e+07	8.9404e+06	8.85333e+06	1.23154e+07	1.55525e+07	1.49216e+07	9.48069e+06	8.98844e+06	9.273e+06	1.1051e+07	1.22512e+07	7.85122e+06	1.10429e+07	7.0527e+06	1.00654e+07	1.02272e+07	1.01754e+07	1.02256e+07	1.02475e+07	HMDB0000651	-	-
ME0054539	1-Eicosanoyl-sn-glycero-3-phosphocholine	1-Arachidoyl-2-hydroxy-sn-glycero-3-phosphocholine	GP	甘油磷脂类	PC	磷脂酰胆碱	C28H58NO7P	2	0.921	108341-80-6	T3_positive	4.46869e+06	4.10929e+06	5.06897e+06	4.95794e+06	4.94585e+06	3.41338e+06	4.51301e+06	4.38146e+06	2.03506e+06	5.52038e+06	3.12952e+06	4.31965e+06	1.89761e+06	5.16864e+06	2.78377e+06	1.8067e+06	1.10589e+06	4.3001e+06	4.11329e+06	3.71392e+06	4.12019e+06	4.15031e+06	HMDB0010390	-	-
ME0016402	Butyrylcarnitine	丁酰肉碱	FA	脂肪酰类	CAR	酰基肉碱	C11H21NO4	2	0.9205	25576-40-3	T3_positive	1.01096e+07	1.05645e+07	1.72901e+07	3.40567e+07	1.03826e+07	8.71389e+06	5.47547e+06	1.50074e+07	1.73931e+07	8.59958e+06	1.3159e+07	3.99886e+07	1.78388e+07	1.4584e+07	1.45162e+07	1.54814e+07	1.3004e+07	8.62295e+06	1.89029e+07	1.76434e+07	1.88245e+07	1.87761e+07	HMDB0002013	-	-
ME0006140	Benzaldehyde	苯甲醛	Benzene and substituted derivatives	苯及其衍生物	Benzene and substituted derivatives	苯及其衍生物	C7H6O	2	0.9203	100-52-7	T3_positive	2.76205e+07	3.79338e+07	3.18071e+07	4.29004e+07	2.96508e+07	3.64107e+07	2.29947e+07	2.78206e+07	2.65252e+07	2.77822e+07	2.87179e+07	3.11079e+07	2.64627e+07	1.00365e+07	2.64614e+07	2.68508e+07	2.6403e+07	3.44092e+07	2.99229e+07	3.09568e+07	2.96001e+07	3.01964e+07	HMDB0006115	-	-
ME0056964	1-Stearoyl-2-arachidonoyl-sn-glycero-3-phosphocholine	PC（18：0/20：4（5Z，8Z，11Z，14Z））	GP	甘油磷脂类	PC	磷脂酰胆碱	C46H84NO8P	2	0.9192	35418-59-8	T3_positive	2.42757e+07	6014349	1.52221e+07	1.34356e+07	1.35817e+07	1.89586e+07	1.31366e+07	1.27126e+08	2.49563e+07	6.15552e+07	1.99573e+07	1.291e+07	5.56917e+07	6.49462e+07	1.6942e+07	1.28118e+07	7.6513e+06	1.00094e+07	3.47147e+07	2.72517e+07	3.26352e+07	2.91348e+07	HMDB0008048	-	-
ME0057055	1,2-Dilinoleoyl-SN-glycero-3-phosphocholine	1,2-Dilinoleoyl-sn-glycero-3-phosphocholine	GP	甘油磷脂类	PC	磷脂酰胆碱	C44H80NO8P	2	0.9191	998-06-1	T3_positive	4.09618e+07	4.27609e+07	4.32974e+07	2.09047e+07	2.40524e+07	3.04455e+07	3.39869e+07	1.28895e+08	253868488	1.03961e+08	5.37703e+07	2.8735e+07	2.78624e+07	2.78012e+07	7.45146e+07	7.35385e+07	1.17208e+08	2.41062e+07	5.04958e+07	4.9737e+07	4.23133e+07	5.10895e+07	HMDB0008138	-	-
ME0009132	N-Methyl-a-aminoisobutyric acid	N-甲基-α-氨基异丁酸	Amino acid and Its metabolites	氨基酸及其代谢物	Amino acid derivatives	氨基酸衍生物	C5H11NO2	2	0.9179	2566-34-9	T3_positive	1.71996e+07	4.82363e+07	1.77959e+07	2.35135e+07	4.34975e+07	2.84919e+07	1.2455e+07	2.05601e+07	4.53526e+07	1.98478e+07	1.48445e+07	2.44117e+07	1.62959e+07	5.4223e+07	2.10127e+07	15713560	3.15056e+07	2.2005e+07	2.7363e+07	2.77706e+07	2.93667e+07	2.51689e+07	HMDB0002141	-	-
MEDP0545	2-Pyrrolidinone	2-吡咯烷酮	Heterocyclic compounds	杂环化合物	Heterocyclic compounds	杂环化合物	C4H7NO	2	0.9175	616-45-5	T3_positive	3.32872e+07	4.3786e+07	6.46673e+07	1.17363e+08	6.27848e+07	4.91185e+07	5.55697e+07	8.90606e+07	8.43357e+07	7.15445e+07	51595434	6.63724e+07	8.85888e+07	5.85081e+07	5.02898e+07	4.70839e+07	8.04284e+07	2.71085e+07	4.91511e+07	4.93547e+07	5.09892e+07	4.79599e+07	HMDB0002039	-	-
ME0012806	1-Heptadecanoyl-sn-glycero-3-phosphocholine	1-十七碳酰基-sn-甘油-3-磷酸胆碱	GP	甘油磷脂类	LPC	溶血磷脂酰胆碱	C25H52NO7P	2	0.9149	50930-23-9	T3_positive	4.17593e+07	3.63256e+07	4.39441e+07	3.23308e+07	3.06348e+07	2.88863e+07	2.76153e+07	2.26966e+07	2.17967e+07	3.29445e+07	3.57482e+07	3.6117e+07	3.83224e+07	3.0698e+07	2.37631e+07	2.40844e+07	2.23892e+07	5.41935e+07	3.17273e+07	3.0915e+07	2.84661e+07	3.05837e+07	HMDB0012108	-	-
ME0111342	Tripropylamine	三丙胺	Alcohol and amines	醇、胺类	Amines	胺类	C9H21N	2	0.908	102-69-2	T3_positive	2.72487e+06	3.26679e+06	2.24126e+06	2.24908e+06	3.12723e+06	3.28407e+06	3.03687e+06	2.87001e+06	2.15602e+06	2.09396e+06	1.51926e+06	2.13171e+06	2.08506e+06	2.00571e+06	1.80071e+06	1.80084e+06	2.40609e+06	2.81232e+06	3.98275e+06	4.19529e+06	4.21057e+06	4.03487e+06	HMDB0032545	-	-
MEDP1084	Carnitine C12:0	肉碱 C12:0	FA	脂肪酰类	CAR	酰基肉碱	C19H37NO4	2	0.9055	25518-54-1	T3_positive	3.87665e+07	4.22406e+07	5.12016e+07	4.35668e+07	3.44071e+07	4.07943e+07	4.84528e+07	5.16829e+07	6.04712e+07	3.52682e+07	3.47853e+07	3.89852e+07	3.73982e+07	4.43457e+07	3.48111e+07	3.6134e+07	3.26579e+07	4.27329e+07	3.89651e+07	3.89713e+07	3.87214e+07	3.88392e+07	HMDB0002250	-	-
ME0006346	Betaxolol	倍他洛尔	Benzene and substituted derivatives	苯及其衍生物	Phenolics	苯酚类	C18H29NO3	2	0.896	63659-18-7	T3_positive	70.72	71.17	70.69	1087.26	70.32	400.87	13981.2	70.49	70.72	353.57	71	3936.17	72074.5	28151.3	70.73	70.92	71.17	12455.9	8555.4	8409.23	8476.27	8567.97	HMDB0014341	SMP0000299	Betaxolol Action Pathway
ME0123817	Enoxacin	依诺沙星	Heterocyclic compounds	杂环化合物	Heterocyclic compounds	杂环化合物	C15H17FN4O3	2	0.8949	74011-58-8	T3_positive	290436	341807	320419	516382	400325	329865	6.15039e+06	389098	454988	363576	288507	300194	1.4862e+07	6781364	263677	242221	256017	2.62076e+06	1.71856e+06	1.75621e+06	1.71606e+06	1.67231e+06	HMDB0014610	-	-
MEDN1476	Allantoic acid	尿囊酸	Organic acid and Its derivatives	有机酸及其衍生物	Organic acid and Its derivatives	有机酸及其衍生物	C4H8N4O4	2	0.8929	99-16-1	T3_positive	5.83805e+07	2.53493e+07	4.63545e+07	6.14213e+07	3.32466e+07	5.31402e+07	2.62982e+07	2.62221e+07	3.76e+07	1.91587e+07	4.29615e+07	1.97208e+07	1.31283e+07	3.01808e+07	1.37367e+07	3.31605e+07	2.76485e+07	3.19364e+07	3.22395e+07	3.21403e+07	3.25065e+07	3.22555e+07	HMDB0001209	-	-
ME0108877	N-oleoylglycine	N-油酰基甘氨酸	Amino acid and Its metabolites	氨基酸及其代谢物	Amino acid derivatives	氨基酸衍生物	C20H37NO3	2	0.8847	2601-90-3	T3_positive	2.47848e+07	2.52245e+07	2.71387e+07	2.10014e+07	2.87367e+07	1.74446e+07	2.27745e+07	2.62711e+07	2.62371e+07	2.30289e+07	2.94527e+07	2.60316e+07	2.29635e+07	1.96339e+07	2.23733e+07	2.24184e+07	2.64008e+07	2.42379e+07	2.75861e+07	2.73025e+07	2.66983e+07	2.7318e+07	HMDB0013631	-	-
ME0169065	Diethyltoluamide	避蚊胺	Benzene and substituted derivatives	苯及其衍生物	Benzene and substituted derivatives	苯及其衍生物	C12H17NO	2	0.8781	134-62-3	T3_positive	464947	187914	615905	365582	524174	400518	683386	874442	735627	983750	279896	229556	637774	420923	337303	1.7134e+06	292629	479053	922882	874933	861015	833770	HMDB0250930	-	-
ME0005487	Tamsulosin	坦洛新	Benzene and substituted derivatives	苯及其衍生物	Benzene and substituted derivatives	苯及其衍生物	C20H28N2O5S	2	0.8745	106133-20-4	T3_positive	502374	825824	543321	811365	922204	783535	6.46389e+06	405072	1.55534e+06	1.1646e+06	544048	861933	1.74504e+07	6.91944e+06	278788	288772	438922	4.91029e+06	2.32317e+06	2.20902e+06	2.26364e+06	1.90732e+06	HMDB0014844	-	-
ME0126223	Praziquantel	吡喹酮	Heterocyclic compounds	杂环化合物	Heterocyclic compounds	杂环化合物	C19H24N2O2	2	0.8648	55268-74-1	T3_positive	1.00026e+07	1.41417e+07	1.2272e+07	1.41419e+07	1.30757e+07	1.07861e+07	1.77456e+07	2.13339e+07	1.6836e+07	2.10868e+07	15953001	1.15187e+07	2.19891e+07	2.4104e+07	1.98658e+07	1.65368e+07	1.83077e+07	1.51812e+07	1.67494e+07	1.67044e+07	1.67325e+07	1.64161e+07	HMDB0015191	-	-
ME0007335	Phenylacetaldehyde	苯乙醛	Benzene and substituted derivatives	苯及其衍生物	Benzene and substituted derivatives	苯及其衍生物	C8H8O	2	0.8543	122-78-1	T3_positive	1.99267e+08	1.67832e+08	1.58087e+08	1.65066e+08	1.88206e+08	2.27603e+08	1.61797e+08	1.54469e+08	2.76351e+08	1.91684e+08	1.98001e+08	1.84659e+08	2.19338e+08	184983903	1.97453e+08	1.64407e+08	1.77423e+08	2.09068e+08	1.90556e+08	1.92818e+08	1.92634e+08	1.95386e+08	HMDB0006236	-	-
MEDP1685	Phytosphingosine	植物鞘氨醇	SP	鞘脂类	SPH	鞘氨醇	C18H39NO3	2	0.8534	554-62-1	T3_positive	381992	161989	509087	221131	766238	1.55285e+06	965117	920714	1.3655e+06	1.01243e+06	869240	867650	1.03747e+06	738756	116543	414452	594154	1.33099e+06	1.49684e+06	1.41041e+06	1.37874e+06	971526	HMDB0004610	-	-
ME0004669	Aminosalicylic Acid	4-氨基水杨酸	Benzene and substituted derivatives	苯及其衍生物	Benzene and substituted derivatives	苯及其衍生物	C7H7NO3	2	0.8465	65-49-6	T3_positive	2.80453e+06	5.34157e+07	1.47204e+08	6.46419e+07	1.04916e+08	1.77482e+08	2.32536e+08	1.37588e+08	1.04194e+08	2.1006e+08	8.43276e+07	1.39284e+08	1.58955e+08	1.53537e+08	8.88492e+07	1.04052e+08	1.46817e+08	2.02632e+08	1.27058e+08	1.27734e+08	1.28362e+08	1.2768e+08	HMDB0014378	-	-
MEDP1448	MG(18:0/0:0/0:0)	MG(18:0/0:0/0:0)	GL	甘油脂类	MG	单甘油酯	C21H42O4	2	0.8388	22610-61-3	T3_positive	1.15224e+07	1.26518e+07	1.07062e+07	1.46682e+07	1.28284e+07	1.28917e+07	1.15425e+07	1.39976e+07	1.24798e+07	1.24611e+07	1.11666e+07	1.36297e+07	1.3545e+07	1.2935e+07	1.3777e+07	1.44271e+07	1.44795e+07	1.24481e+07	1.32762e+07	1.35788e+07	1.40153e+07	1.39251e+07	HMDB0011131	-	-
ME0125188	Mirtazapine	米氮平	Benzene and substituted derivatives	苯及其衍生物	Benzene and substituted derivatives	苯及其衍生物	C17H19N3	2	0.8381	85650-52-8 | 61337-67-5 | 207516-99-2	T3_positive	4.935e+07	3.88822e+07	3.97524e+07	2.72685e+07	3.44589e+07	9.28126e+07	3.00842e+07	3.92833e+07	4.53099e+07	4.42954e+07	4.14843e+07	4.34281e+07	2.89769e+07	3.0918e+07	3.72121e+07	3.4433e+07	4.65928e+07	3.50783e+07	4.15846e+07	4.03653e+07	4.04179e+07	4.16507e+07	HMDB0014514	SMP0062885	Mirtazapine H1-Antihistamine Action
ME0052931	Flurandrenolide	氟甲肾上腺素	Heterocyclic compounds	杂环化合物	Heterocyclic compounds	杂环化合物	C24H33FO6	2	0.83	1524-88-5	T3_positive	8.13151e+06	1.021e+07	8.59077e+06	1.33721e+07	1.08525e+07	9.89428e+06	2.82313e+07	1.03839e+07	1.52423e+07	1.23385e+07	8.1506e+06	8.29504e+06	6.53966e+07	3.588e+07	8.0352e+06	7.42049e+06	9.3085e+06	2.17056e+07	1.7159e+07	1.70373e+07	1.71189e+07	1.72182e+07	HMDB0014984	-	-
MEDP1122	MG(16:0/0:0/0:0)	MG(16:0/0:0/0:0)	GL	甘油脂类	DG	甘油二酯	C19H38O4	2	0.8205	32899-41-5	T3_positive	1.49526e+06	7.74383e+06	4.81788e+06	1.46463e+07	6.99913e+06	3.91899e+06	4.31537e+06	7129735	6.06222e+06	5.35097e+06	2.75672e+06	3.24888e+06	3.43108e+06	1.2961e+06	5.51072e+06	7.82672e+06	4.51728e+06	2.57579e+06	3.39615e+06	3.56482e+06	2.8307e+06	3.16527e+06	HMDB0011564	-	-
ME0012863	1-Myristoyl-2-stearoyl-sn-glycero-3-phosphocholine	1-肉豆蔻酰基-2-硬脂酰基-sn-甘油-3-磷酸胆碱	GP	甘油磷脂类	PC	磷脂酰胆碱	C40H80NO8P	2	0.8185	61510-09-6	T3_positive	1.21299e+07	1.1185e+07	7.44869e+06	1.26573e+07	9.06802e+06	7784239	9.06516e+06	1.38945e+07	8.9029e+06	1.23728e+07	1.36532e+07	1.34461e+07	1.00755e+07	6.8085e+06	9.27961e+06	1.27572e+07	1.13809e+07	7.84987e+06	1.21684e+07	1.18326e+07	1.1138e+07	1.2155e+07	HMDB0006727	-	-
ME0114570	Haloperidol	氟哌啶醇	Heterocyclic compounds	杂环化合物	Indole and Its derivatives	吲哚及其衍生物	C21H23ClFNO2	2	0.8159	52-86-8	T3_positive	8.96066e+06	1.17678e+07	1.44036e+07	6.62053e+06	8.45346e+06	9.66678e+06	6.71091e+06	8.98535e+06	9.10027e+06	4.71958e+06	8.06537e+06	7.0894e+06	9.70965e+06	7.6757e+06	1.00241e+07	6.74224e+06	1.20641e+07	7.8734e+06	9.02763e+06	9.05684e+06	9.03888e+06	9.04781e+06	HMDB0014645	-	-
ME0113755	6-Methyl-5-hepten-2-one	6-甲基-5-庚烯-2-酮	Aldehyde,Ketones,Esters	醛、酮、酯类	Ketones	酮类	C8H14O	2	0.8148	110-93-0	T3_positive	5.79974e+06	5.22328e+06	5.32103e+06	3.58336e+06	5.80733e+06	7.85479e+06	7.69718e+06	8.14072e+06	1.02158e+07	6.42853e+06	5.85681e+06	4.61187e+06	9.31891e+06	3.16589e+06	4.61435e+06	6.21172e+06	9.30276e+06	5.03036e+06	6.44036e+06	6.64701e+06	6.62782e+06	6.49051e+06	HMDB0035915	-	-
ME0007592	Mesalazine	5-氨基水杨酸	Organic acid and Its derivatives	有机酸及其衍生物	Organic acid and Its derivatives	有机酸及其衍生物	C7H7NO3	2	0.8143	89-57-6	T3_positive	1.39213e+07	5.21165e+06	1.77749e+07	9.71153e+06	1.96755e+07	5.28811e+06	8.56027e+06	5.01149e+06	4.62144e+06	4.08284e+06	4.65677e+06	9.11346e+06	378352	1.62457e+06	666415	1.04396e+06	2.41113e+06	2.33604e+06	4.7309e+06	4.68628e+06	4.71116e+06	4.85676e+06	HMDB0014389	-	-
ME0005990	Aloin	芦荟素	Benzene and substituted derivatives	苯及其衍生物	Benzene and substituted derivatives	苯及其衍生物	C21H22O9	2	0.8115	28371-16-6 | 8015-61-0 | 5133-19-7	T3_positive	1.23329e+07	8.27756e+06	1.45784e+07	1.01363e+07	1.10648e+07	2.3174e+07	8.6239e+06	9.12297e+06	1.56292e+07	1.07361e+07	9.64845e+06	8.06796e+06	1.36539e+07	7.99712e+06	1.63623e+07	1.03172e+07	1.27097e+07	1.26333e+07	1.12717e+07	1.12571e+07	1.10391e+07	1.12193e+07	HMDB0035219	-	-
ME0013259	21-Deoxycortisol	21-脱氧皮质醇	Hormones and hormone related compounds	激素及激素相关物质	Hormones and hormone related compounds	激素及激素相关物质	C21H30O4	2	0.8102	641-77-0	T3_positive	1.1523e+06	1.45479e+06	2.40807e+06	2.08716e+06	3.74041e+06	1.03644e+06	375042	942667	6.94039e+06	1.94619e+06	2.72078e+06	5.96361e+06	1.49969e+06	2.09341e+06	1.04459e+06	1.60551e+06	1.01242e+07	1.22103e+06	2.32705e+06	2.3123e+06	2.27674e+06	2.31057e+06	HMDB0004030	SMP0000130;SMP0000373;SMP0000371;SMP0000372;SMP0000566;SMP0000575;SMP0000576;SMP0000577;SMP0000578;SMP0000717;SMP0000718	Steroidogenesis;Adrenal Hyperplasia Type 3 or Congenital Adrenal Hyperplasia Due to 21-Hydroxylase Deficiency;Congenital Lipoid Adrenal Hyperplasia (CLAH) or Lipoid CAH;Adrenal Hyperplasia Type 5 or Congenital Adrenal Hyperplasia Due to 17 alpha-Hydroxylase Deficiency;17-alpha-Hydroxylase Deficiency (CYP17);11-beta-Hydroxylase Deficiency (CYP11B1);21-Hydroxylase Deficiency (CYP21);Corticosterone …
ME0006842	Diisobutyl phthalate	邻苯二甲酸二异丁酯	Benzene and substituted derivatives	苯及其衍生物	Benzene and substituted derivatives	苯及其衍生物	C16H22O4	2	0.8084	84-69-5	T3_positive	4.71343e+07	3.27508e+07	6.58229e+06	3.14643e+07	3.3883e+07	5.40976e+06	8.87824e+06	7.55472e+06	3.79677e+07	2.10521e+07	2.65535e+07	6.8053e+06	5.1874e+07	9.37665e+06	3.05057e+07	1.5419e+07	4.63307e+07	6.85131e+06	3.53064e+07	3.79179e+07	3.61664e+07	3.81926e+07	HMDB0013835	-	-
ME0009084	Niflumic acid	尼氟酸	Benzene and substituted derivatives	苯及其衍生物	Benzene and substituted derivatives	苯及其衍生物	C13H9F3N2O2	2	0.8069	4394-00-7	T3_positive	145054	146154	146418	146424	146333	146428	1.23139e+06	146477	146663	146129	145678	147391	7.29453e+06	3.21008e+06	146159	146280	146041	1.11116e+06	752320	751538	755265	757161	HMDB0015573	-	-
ME0012084	11beta-PGE2	11β-PGE2	Hormones and hormone related compounds	激素及激素相关物质	Hormones and hormone related compounds	激素及激素相关物质	C20H32O5	2	0.8062	38310-90-6	T3_positive	900357	177486	784538	1.83792e+06	916322	1.47294e+06	1.5487e+06	3.25163e+06	629955	455913	1.69059e+06	278903	922605	2.91135e+06	1.39117e+06	1.6444e+06	1.66314e+06	1.54125e+06	1.61008e+06	1.75556e+06	1.70206e+06	1.7818e+06	HMDB0060041	-	-
ME0111276	Rimantadine	金刚乙胺	Alcohol and amines	醇、胺类	Amines	胺类	C12H21N	2	0.8015	13392-28-4	T3_positive	5.74544e+06	4626967	4.88077e+06	3.03133e+06	4.45009e+06	1.15321e+07	3.90338e+06	4.51687e+06	5.77424e+06	4.83322e+06	5.57557e+06	5.57757e+06	7.21317e+06	4.7993e+06	4.46278e+06	3.94427e+06	6.50616e+06	5.75581e+06	5.07604e+06	5.09214e+06	5.04424e+06	5.0584e+06	HMDB0014621	-	-
ME0113051	4-Heptanone	4-庚酮	Aldehyde,Ketones,Esters	醛、酮、酯类	Ketones	酮类	C7H14O	2	0.8006	123-19-3	T3_positive	4.84215e+06	3.98685e+06	8.35522e+06	4.42618e+06	6.2009e+06	3.70641e+06	4.74026e+06	3.85337e+06	3.06839e+06	6.15107e+06	7.73025e+06	6.58489e+06	4.04804e+06	3.7524e+06	7.17292e+06	8.9214e+06	8.54737e+06	3.07905e+06	5.24051e+06	5.5518e+06	5.58013e+06	5.45444e+06	HMDB0004814	-	-
ME0104240	1-Aminocyclopropane-1-carboxylic acid	1-氨基环丙烷-1-羧酸	Organic acid and Its derivatives	有机酸及其衍生物	Organic acid and Its derivatives	有机酸及其衍生物	C4H7NO2	2	0.8001	22059-21-8	T3_positive	1.45113e+07	1.13382e+07	1.23368e+07	1.19906e+07	9.99152e+06	2.0427e+07	1.18397e+07	9.68585e+06	1.07854e+07	1.09416e+07	1.294e+07	1.45237e+07	2.29196e+07	1.66871e+07	1.73452e+07	1.09799e+07	1.28544e+07	1.17848e+07	1.84536e+07	1.84298e+07	2.28262e+07	2.1465e+07	HMDB0036458	-	-
ME0009794	Sulfamethazine	磺胺二甲嘧啶	Benzene and substituted derivatives	苯及其衍生物	Benzene and substituted derivatives	苯及其衍生物	C12H14N4O2S	2	0.8	57-68-1	T3_positive	1.26889e+06	3.10098e+06	1.2979e+06	743295	2.47413e+06	5.77822e+06	2.0553e+06	2.67806e+06	3.3609e+06	1.88371e+06	2.13745e+06	2.17906e+06	1.5604e+07	1.40813e+07	2.6708e+06	2.42294e+06	2.94073e+06	9.83425e+06	3.71829e+06	3.60964e+06	3.62965e+06	3.57543e+06	HMDB0015522	-	-
ME0011928	1,2-Distearoyl-sn-glycero-3-phosphoethanolamine	1,2-二硬脂酰基-sn-甘油-3-磷酸乙醇胺	GP	甘油磷脂类	PS	磷脂酰丝氨酸	C41H82NO8P	3	0.9911	1069-79-0	T3_positive	1.13452e+07	8.14055e+06	1.07849e+07	5.98999e+06	1.87728e+07	7.98488e+06	5.75375e+06	3.57488e+06	4.43993e+06	6.51678e+06	8.4632e+06	1.0243e+07	1.60261e+07	8.50145e+06	8.80713e+06	1.01298e+07	9.22478e+06	8.77801e+06	1.35858e+07	1.31214e+07	1.37693e+07	1.39965e+07	HMDB0008991	-	-
ME0112755	3-Aminopropionaldehyde	3-氨基丙醛；β-氨基丙醛	Aldehyde,Ketones,Esters	醛、酮、酯类	Aldehydes	醛类	C3H7NO	3	0.965	352-92-1	T3_positive	5.61468e+06	1.1804e+06	4.64412e+06	6.17994e+06	3.89232e+06	5.15082e+06	1.28859e+06	2.48606e+06	4.67656e+06	1.28162e+06	4.32272e+06	1.70764e+06	1.05762e+06	2823959	300749	2.25888e+06	2.12639e+06	2.57347e+06	2.63664e+06	2.63582e+06	2.69217e+06	2.62756e+06	HMDB0001106	SMP0000007;SMP0000351;SMP0000493	beta-Alanine Metabolism;GABA-Transaminase Deficiency;Carnosinuria, Carnosinemia
ME0054544	1-Arachidonoyl-sn-glycero-3-phosphocholine	LysoPC(20:4(5Z,8Z,11Z,14Z))	GP	甘油磷脂类	LPC	溶血磷脂酰胆碱	C28H50NO7P	3	0.9544	60701-99-7	T3_positive	9.46167e+06	8.47007e+06	1.53428e+07	3.42699e+06	5.52658e+06	8.81876e+06	1.0648e+07	4.74179e+06	3.4635e+06	4.13919e+06	5.99833e+06	3.14631e+06	1.28032e+07	8.10475e+06	5.13131e+06	1.04011e+07	6.24258e+06	4.39824e+06	7.54373e+06	7.07052e+06	7.65e+06	7.73139e+06	HMDB0010395	-	-
ME0003718	3,5-Di-tert-butyl-4-hydroxybenzoic acid	3,5-二叔丁基-4-羟基苯甲酸	Benzene and substituted derivatives	苯及其衍生物	Benzene and substituted derivatives	苯及其衍生物	C15H22O3	3	0.9355	1421-49-4	T3_positive	7.87758e+06	4.80967e+06	5.23837e+06	6.36026e+06	4.65667e+06	9.74707e+06	3.86548e+06	7.09927e+06	5.7193e+06	4.43124e+06	5.29757e+06	6.07593e+06	6.29843e+06	5.20644e+06	6.12016e+06	7.31141e+06	6.14e+06	5.64995e+06	6.66004e+06	6.8966e+06	6.79526e+06	6.43769e+06	HMDB0240642	-	-
ME0006078	Benzyl alcohol	苯甲醇	Benzene and substituted derivatives	苯及其衍生物	Benzene and substituted derivatives	苯及其衍生物	C7H8O	3	0.9281	100-51-6	T3_positive	2.46554e+07	3.42282e+07	3.22886e+07	3.65535e+07	2.96885e+07	3.99912e+07	3.69663e+07	2.57429e+07	2.81869e+07	2.33513e+07	2.76912e+07	3.05565e+07	2.49104e+07	3.10528e+07	2.87828e+07	2.74143e+07	2.52432e+07	2.95082e+07	2.91694e+07	2.96868e+07	2.96253e+07	2.9922e+07	HMDB0003119	-	-
ME0108964	O,O-Diethyl hydrogen thiophosphate	O，O-二乙基硫代磷酸酯	Aldehyde,Ketones,Esters	醛、酮、酯类	Esters	酯类	C4H11O3PS	3	0.9277	5871-17-0	T3_positive	1.37797e+07	5.88457e+06	8.47052e+06	5.49974e+06	1.04473e+07	1.18194e+07	7.00353e+06	5.60424e+06	1.19739e+07	8.75746e+06	8.31528e+06	5.72903e+06	3.5788e+06	3824227	5.32091e+06	1.1926e+07	5.78059e+06	7.85385e+06	1.0076e+07	1.15047e+07	1.0075e+07	1.11503e+07	HMDB0001460	-	-
ME0107786	L-Leucine	L-亮氨酸	Amino acid and Its metabolites	氨基酸及其代谢物	Amino acids	氨基酸	C6H13NO2	3	0.9058	61-90-5	T3_positive	2.4746e+07	3.05088e+07	6.6907e+07	2.58666e+07	2.47227e+07	3.20299e+07	2.1648e+07	24792524	2.17937e+07	2.85495e+07	2.60659e+07	2.33876e+07	3.43433e+07	1.88868e+07	7.80137e+07	2.21074e+07	2.43211e+07	1.49273e+07	2.69225e+07	2.35211e+07	2.50388e+07	2.56208e+07	HMDB0000687	SMP0000032;SMP0000173;SMP0000137;SMP0000236;SMP0000138;SMP0000199;SMP0000237;SMP0000139;SMP0000140;SMP0000384;SMP0000200;SMP0000238;SMP0000141;SMP0000262;SMP0000247;SMP0000248;SMP0000249;SMP0000250;SMP0000251;SMP0000252;SMP0000253;SMP0000254;SMP0000255;SMP0000256;SMP0000257;SMP0000258;SMP0000259;SMP0000290;SMP0000291;SMP0000292;SMP0000293;SMP0000294;SMP0000295;SMP0000521;SMP0000522;SMP0000523;SMP…	Valine, Leucine, and Isoleucine Degradation;beta-Ketothiolase Deficiency;2-Methyl-3-hydroxybutryl-CoA Dehydrogenase Deficiency;Propionic Acidemia;3-Hydroxy-3-methylglutaryl-CoA Lyase Deficiency;Maple Syrup Urine Disease;3-Methylcrotonyl-CoA Carboxylase Deficiency Type I;3-Methylglutaconic Aciduria Type I;3-Methylglutaconic Aciduria Type III;Methylmalonate Semialdehyde Dehydrogenase Deficiency;Met…
ME0106360	D-Arginine	D-精氨酸	Amino acid and Its metabolites	氨基酸及其代谢物	Amino acids	氨基酸	C6H14N4O2	3	0.8971	157-06-2	T3_positive	1.25791e+07	1.83189e+07	4.65752e+06	2.29039e+06	3.0843e+07	7.39724e+06	3.79098e+06	2.54368e+06	1.32674e+07	1.54423e+07	5.69927e+06	1.28417e+07	2.26634e+07	9.86456e+06	1.405e+07	15784071	9.22038e+06	1.58669e+07	1.14572e+07	1.16084e+07	1.14745e+07	1.16014e+07	HMDB0003416	SMP0000036	D-Arginine and D-Ornithine Metabolism
ME0062252	Prostaglandin F2beta	前列腺素 F2beta	Hormones and hormone related compounds	激素及激素相关物质	Hormones and hormone related compounds	激素及激素相关物质	C20H34O5	3	0.8917	4510-16-1	T3_positive	1.92858e+06	591982	1.04985e+06	1.99665e+06	983756	1331672	2.52399e+06	2.46573e+06	1.08401e+06	1.81775e+06	1.93282e+06	885810	702539	2.39749e+06	1.70463e+06	2.17066e+06	2.2953e+06	1.55476e+06	1.45493e+06	1.42687e+06	1.44879e+06	1.4483e+06	HMDB0001483	-	-
ME0006941	D-Tryptophan	D-色氨酸	Amino acid and Its metabolites	氨基酸及其代谢物	Amino acids	氨基酸	C11H12N2O2	3	0.8892	153-94-6	T3_positive	1.46114e+06	1.16312e+06	1.18175e+06	2.24134e+06	1.73962e+07	2.76215e+07	1.65055e+06	1.43862e+07	1.39681e+06	1.31983e+07	2.49879e+06	2.09921e+06	2.7355e+06	1.57901e+06	555389	1.33984e+07	1.56594e+06	2.2338e+06	1.53122e+07	1.55771e+07	1.52915e+07	1.47127e+07	HMDB0013609	-	-
ME0057831	PC(O-16:0/22:6(4Z,7Z,10Z,13Z,16Z,19Z))	1-O-十六烷基-2-O-(4Z，7Z，10Z，13Z，16Z，19Z-二十二碳六烯酰基)-sn-甘油-3-磷酸胆碱	GP	甘油磷脂类	PC	磷脂酰胆碱	C46H82NO7P	3	0.8885	132213-85-5	T3_positive	1.22575e+07	1.13414e+07	1.303e+07	1.45899e+07	1.13662e+07	1.19664e+07	1.35731e+07	1.27746e+07	1.56631e+07	1.22235e+07	8.92765e+06	1.05402e+07	9.52092e+06	1.21409e+07	9.13458e+06	8.80041e+06	1.04883e+07	1.01178e+07	1.20932e+07	1.19874e+07	1.11509e+07	1.18895e+07	HMDB0013409	-	-
MEDL02773	Indoleacetaldehyde	吲哚-3-乙醛	Heterocyclic compounds	杂环化合物	Indole and Its derivatives	吲哚及其衍生物	C10H9NO	3	0.8807	2591-98-2	T3_positive	9.53487e+06	1.90268e+07	1.41852e+07	1.41631e+07	1.21768e+07	2.2895e+07	1.35997e+07	1.36859e+07	1.32502e+07	1.38655e+07	1.39752e+07	1.33026e+07	1.8642e+07	1.57254e+07	1.5194e+07	1.40802e+07	1.55133e+07	2.16747e+07	1.67108e+07	1.66548e+07	1.69876e+07	1.62393e+07	HMDB0001190	SMP0000063	Tryptophan Metabolism
ME0110912	Amyl Nitrite	亚硝酸戊酯	Others	其他	Hydrocarbon derivatives	烃衍生物	C5H11NO2	3	0.8796	463-04-7	T3_positive	2.18064e+07	1.81552e+07	1.67643e+07	3.77831e+06	1.58586e+07	2.98808e+07	1.92529e+07	1.33081e+07	1.35415e+07	1.04499e+07	1.84197e+07	1.8579e+07	1.14642e+07	1.76391e+07	2.19691e+07	1.77899e+07	2.07424e+07	1.74761e+07	2.18632e+07	1.9894e+07	2.10217e+07	2.20472e+07	HMDB0015550	-	-
ME0000044	(S)-2-Propylpiperidine	(S)-2-丙基哌啶	Benzene and substituted derivatives	苯及其衍生物	Benzene and substituted derivatives	苯及其衍生物	C8H17N	3	0.8792	458-88-8	T3_positive	4.98139e+06	6.34056e+06	1.10962e+07	4.519e+06	6.23354e+06	1.00259e+07	5.55849e+06	6.48948e+06	6.22641e+06	6.98035e+06	3.18468e+07	4.42363e+06	5.30732e+06	5.9312e+06	1.173e+07	7.8518e+06	9.31703e+06	5.38332e+06	9.83143e+06	8.94684e+06	9.51751e+06	9.20943e+06	HMDB0030285	-	-
ME0111007	Deanol	脱醇	Alcohol and amines	醇、胺类	Amines	胺类	C4H11NO	3	0.8741	108-01-0	T3_positive	5.64095e+07	5.21222e+07	6.26431e+07	1.34642e+07	7.54622e+07	7.13675e+07	6.17063e+07	7.03698e+07	8.18078e+07	7.34752e+07	2.6638e+07	7.34742e+07	5.61714e+07	1.4986e+07	6.74856e+07	1.04948e+08	5.06513e+07	1.67813e+07	4.48227e+07	4.88734e+07	3.70061e+07	4.29115e+07	HMDB0032231	-	-
ME0111060	Vaporole	亚硝酸戊酯；亚硝酸异戊酯	Others	其他	Others	其他	C5H11NO2	3	0.873	110-46-3	T3_positive	2.57267e+07	1.91695e+07	1.73736e+07	1.40434e+07	2.14198e+07	2.03644e+07	1.1427e+07	2.42322e+07	2.29605e+07	1.73204e+07	2.50729e+07	1.71422e+07	1.049e+07	2.08265e+07	1.99347e+07	1.67062e+07	2.24835e+07	1.88963e+07	2.71185e+07	2.63112e+07	2.5517e+07	2.70066e+07	HMDB0001382	-	-
MEDP1391	Carnitine C18:2	肉碱 C18:2	FA	脂肪酰类	CAR	酰基肉碱	C25H45NO4	3	0.8386	36816-10-1	T3_positive	682533	485613	1.22835e+06	2.85509e+06	1.95548e+06	4.719e+06	4.81331e+06	4.47363e+06	1.09809e+07	6.89936e+06	2.9073e+06	6.62268e+06	5.41437e+06	1.20155e+06	2.05295e+06	5.25014e+06	5.05812e+06	6.45104e+06	6.10655e+06	5.38428e+06	6.07411e+06	5.92972e+06	HMDB0006469	-	-
ME0012772	Glyceryl arachidonate	1-花生四烯酸甘油酯	GL	甘油脂类	MG	单甘油酯	C23H38O4	3	0.8352	35474-99-8	T3_positive	984040	545758	278047	364168	981567	400271	442261	500143	720166	910622	361496	486951	486127	196088	535605	380559	414559	663511	573012	605113	707515	681015	HMDB0011578	-	-
ME0007238	Gentian violet cation	龙胆紫	Benzene and substituted derivatives	苯及其衍生物	Benzene and substituted derivatives	苯及其衍生物	C25H30N3+	3	0.8297	14426-25-6	T3_positive	4.52115e+06	5.49172e+06	5.48197e+06	1.0308e+07	6.93316e+06	1.05135e+07	5.71651e+06	6.70962e+06	1.06449e+07	8.63848e+06	6.6005e+06	6.0577e+06	3.13759e+07	7.77761e+06	6.86268e+06	5.2871e+06	9.30064e+06	4.91469e+06	7.5369e+06	7.23304e+06	7.49976e+06	7.17185e+06	HMDB0014550	-	-
ME0154673	Obacunone	奥巴库酮	Terpenoids	萜类	Triterpene	三萜	C26H30O7	3	0.8292	751-03-1	T3_positive	3.947e+07	5.03219e+07	5.60834e+07	6.00087e+07	2.4364e+07	2.88089e+07	4.08387e+07	4.35789e+07	3.93204e+07	3.092e+07	3.46553e+07	3.43143e+07	4.44272e+07	5.4012e+07	5.92371e+07	4.2292e+07	5.65854e+07	4.09515e+07	6.84844e+07	6.56029e+07	6.41296e+07	6.75612e+07	HMDB0035858	-	-
ME0127213	Isopropyl methyl sulfide	异丙基甲基硫醚	Alcohol and amines	醇、胺类	Alcohols	醇类	C4H10S	3	0.8235	1551-21-9	T3_positive	4.7232e+07	6.33735e+07	4.47765e+07	6.86176e+07	2.60907e+07	2.62454e+07	4.14816e+07	4.7986e+07	4.14079e+07	2.91926e+07	2.49272e+07	2.68854e+07	4.89468e+07	6.03046e+07	4.99612e+07	4.44874e+07	5.93855e+07	4.54883e+07	6.16222e+07	6.17255e+07	6.12342e+07	6.00196e+07	HMDB0040576	-	-
ME0049807	1-Palmitoyl-2-oleoyl-sn-glycerol	1-十六烷酰基-2-(9Z-十八烯酰基)-sn-甘油	GL	甘油脂类	DG	甘油二酯	C37H70O5	3	0.8227	29541-66-0	T3_positive	1.76578e+06	3.24716e+06	2.6806e+06	2.67374e+06	1.72452e+06	1.5899e+06	4.00137e+06	2.95365e+06	1.98277e+06	1.68923e+06	1.20689e+06	688034	970450	186111	1.1195e+06	1.40949e+06	1.0607e+06	1.09838e+06	1.64526e+06	1.27871e+06	1.6311e+06	1.59972e+06	HMDB0007102	SMP0000463;SMP0000582	Phosphatidylinositol Phosphate Metabolism;Joubert Syndrome
ME0062208	Prosapogenin A	皂苷元A	Steroids	甾体	Steroidal saponins	甾体皂苷	C39H62O12	3	0.8159	19057-67-1	T3_positive	1.192e+07	1.36004e+07	1.26687e+07	1.77681e+07	1.22262e+07	1.33414e+07	1.20897e+07	1.38021e+07	1.90592e+07	1.53828e+07	9.59801e+06	1.18764e+07	1.30344e+07	1.19796e+07	1.05572e+07	1.03748e+07	1.14296e+07	1.11035e+07	1.19076e+07	1.2059e+07	1.20486e+07	1.18128e+07	HMDB0029312	-	-
ME0104300	1-Phenyl-1-propanone	1-苯基丙酮	Aldehyde,Ketones,Esters	醛、酮、酯类	Ketones	酮类	C9H10O	3	0.813	93-55-0	T3_positive	6.44561e+06	1.22128e+07	1.04629e+07	8.46064e+06	3.67495e+06	5.11992e+06	6.1364e+06	4.85117e+06	8.62477e+06	2.45997e+06	3.44011e+06	4.27335e+06	8.05352e+06	4.66133e+06	6.53299e+06	6.21922e+06	4.4175e+06	7.09398e+06	5.74741e+06	6.10567e+06	6.44337e+06	6.1123e+06	HMDB0032623	-	-
ME0122765	Vergentan	维根坦	Heterocyclic compounds	杂环化合物	Heterocyclic compounds	杂环化合物	C16H21N5O2	3	0.8074	59338-93-1	T3_positive	856320	1.12345e+06	1.32302e+06	871298	1.29575e+06	1.02212e+06	186198	199463	935890	131846	609002	628846	1.01187e+06	701344	84402.8	775944	755341	129667	706307	724206	751117	745140	HMDB0015494	-	-
ME0063446	Sarsasapogenin	菝葜皂苷元	Steroids	甾体	Steroidal saponins	甾体皂苷	C27H44O3	3	0.7989	126-19-2	T3_positive	1.17592e+06	1.24026e+06	1.49938e+06	2.02479e+06	1.772e+06	1.49767e+06	202710	933174	8.13059e+06	1.23293e+06	473474	908778	1.42684e+06	832438	890942	859876	6557878	1.204e+06	1.76393e+06	1.72721e+06	1.80732e+06	1.3583e+06	HMDB0030024	-	-
ME0123240	Carvedilol	卡维地洛	Others	其他	Medicine	药物	C24H26N2O4	3	0.7957	72956-09-3	T3_positive	2.56607e+06	4.36129e+06	3.09261e+06	6.25636e+06	5.50203e+06	4.02155e+06	3.84814e+06	4.14074e+06	8.5737e+06	4.75567e+06	4.41356e+06	4.95409e+06	4.20214e+06	3.56373e+06	2.94173e+06	2.84794e+06	3.86649e+06	3.5374e+06	4.16901e+06	4.16679e+06	4.17531e+06	4.10816e+06	HMDB0015267	SMP0000367	Carvedilol Action Pathway
ME0006323	Benzylamine	苄胺	Benzene and substituted derivatives	苯及其衍生物	Benzene and substituted derivatives	苯及其衍生物	C7H9N	3	0.7938	100-46-9	T3_positive	2.42878e+07	2.37714e+07	3.60287e+07	2.45787e+07	2.3592e+07	2.39873e+07	2.68534e+07	3.01046e+07	3.16798e+07	2.56598e+07	3.46031e+07	3.14141e+07	2.6747e+07	2.51326e+07	3.43796e+07	2.66797e+07	3.22677e+07	3.59645e+07	2.4644e+07	2.50938e+07	2.52676e+07	2.49504e+07	HMDB0033871	-	-
ME0106489	2,4-Diaminobutyric acid	2,4-二氨基丁酸	Organic acid and Its derivatives	有机酸及其衍生物	Organic acid and Its derivatives	有机酸及其衍生物	C4H10N2O2	3	0.7936	305-62-4	T3_positive	1.24935e+07	1.427e+07	1.45959e+07	7.53153e+06	9.56249e+06	1.34764e+07	8.39417e+06	1.09891e+07	1.43927e+07	1.00571e+07	1.26916e+07	1.35068e+07	1.40209e+07	1.10048e+07	1.7658e+07	1.52095e+07	1.16082e+07	1.45934e+07	1.19131e+07	1.155e+07	1.18499e+07	1.19731e+07	HMDB0002362	-	-
ME0000138	Arecoline	槟榔碱	Alkaloids	生物碱	Piperidine alkaloids	哌啶类生物碱	C8H13NO2	3	0.7934	63-75-2	T3_positive	1.39224e+07	2.94456e+07	3.00437e+07	1.84217e+07	2.30918e+07	3.18279e+07	2.05979e+07	1.88143e+07	2.23426e+07	3.58417e+07	2.23287e+07	3.87966e+07	3.34146e+07	1.96091e+07	2.88733e+07	2.60151e+07	2.75053e+07	3.02689e+07	2.59918e+07	2.65979e+07	2.6715e+07	2.79566e+07	HMDB0030353	-	-
ME0169919	Thiethylperazine	硫乙拉嗪	Heterocyclic compounds	杂环化合物	Heterocyclic compounds	杂环化合物	C22H29N3S2	3	0.7918	1420-55-9	T3_positive	103481	410316	385558	54149.7	310020	130361	566278	205193	758628	208177	594924	79890.2	745161	2.54534e+06	1.90874e+06	1.86029e+06	679531	845400	470894	629974	588089	604886	HMDB0014516	-	-
ME0169245	Harman	哈尔满	Alkaloids	生物碱	Alkaloids	生物碱	C12H10N2	3	0.7915	486-84-0	T3_positive	9.77621e+06	3.66036e+07	2.26711e+07	3.49842e+07	1.89617e+07	3.34354e+07	6.90296e+06	1.03068e+07	8.68904e+06	1.07413e+07	4.03944e+06	2.05389e+07	1.93806e+06	2.65712e+06	1.41156e+07	4.06906e+07	1.48878e+07	4.90387e+06	1.48906e+07	1.48831e+07	1.48475e+07	1.48993e+07	HMDB0035196	-	-
ME0114049	Cathinone	卡西酮	Aldehyde,Ketones,Esters	醛、酮、酯类	Ketones	酮类	C9H11NO	3	0.7903	71031-15-7	T3_positive	8.57896e+06	1.43842e+07	8.97805e+06	1.82081e+07	6.05643e+06	6.13704e+06	1.08642e+07	8.50162e+06	1.18411e+07	7.88664e+06	6.40508e+06	6.49588e+06	1.16506e+07	1.3019e+07	1.27435e+07	9.69419e+06	1.43385e+07	1.22953e+07	1.41554e+07	1.38503e+07	1.3714e+07	1.3413e+07	HMDB0000583	-	-
MEDL00422	PC(18:3/18:3)	PC(18:3/18:3)	GP	甘油磷脂类	PC	磷脂酰胆碱	C44H76NO8P	3	0.7891	324054-21-9	T3_positive	2.50947e+06	1.9619e+06	2.2022e+06	2.39344e+06	1.36474e+06	1.34707e+06	3.60631e+06	2.22926e+06	2.47181e+06	3.51124e+06	3.47043e+06	2.81811e+06	2.36767e+06	1914815	1.44343e+06	1.99168e+06	1.96803e+06	1.44621e+06	3.79718e+06	3.8963e+06	3.06057e+06	3.50437e+06	HMDB0008172	-	-
ME0007578	Melamine	三聚氰胺	Heterocyclic compounds	杂环化合物	Heterocyclic compounds	杂环化合物	C3H6N6	3	0.7887	108-78-1	T3_positive	1.95663e+07	2.68875e+07	1.9373e+07	1.93351e+07	1.81046e+07	1.77192e+07	1.53273e+07	1.925e+07	2.25405e+07	1.70005e+07	1.73093e+07	1.0319e+07	2.91719e+07	1.5665e+07	1.8709e+07	1.64964e+07	2.35684e+07	2.73798e+07	2.25341e+07	2.19767e+07	2.16823e+07	2.2779e+07	HMDB0041922	-	-
ME0122224	6-methoxy-2,2-dimethyl-3,4-dihydro-2H-1-benzopyran-4-one	6-甲氧基-2,2-二甲基-3,4-二氢-2H-1-苯并吡喃-4-酮	Benzene and substituted derivatives	苯及其衍生物	Benzene and substituted derivatives	苯及其衍生物	C12H14O3	3	0.7874	13229-59-9	T3_positive	1.29595e+08	1.21544e+08	2.70939e+07	1.19511e+08	1.0744e+08	1.05634e+08	1.0752e+08	2.16902e+08	9.73117e+07	1.06909e+08	1.07372e+08	1.2296e+08	9.81231e+07	1.11126e+08	1.00824e+08	1.0696e+08	9.63484e+07	9.97945e+07	1.07575e+08	1.07149e+08	104054038	1.0723e+08	HMDB0041410	-	-
ME0111252	Phenformin	苯乙双胍	Benzene and substituted derivatives	苯及其衍生物	Benzene and substituted derivatives	苯及其衍生物	C10H15N5	3	0.7858	114-86-3	T3_positive	3.97481e+06	7.8509e+06	3.27327e+06	2.28656e+06	3.03309e+06	9.69654e+06	3.38493e+06	6.03833e+06	8.34792e+06	2.78172e+06	3.25073e+06	9.10314e+06	6.21401e+06	6.88097e+06	4.10436e+06	7.05436e+06	7.49754e+06	4.16368e+06	5.10054e+06	5.17057e+06	5.04382e+06	5.17623e+06	HMDB0015050	-	-
ME0109041	Pantothenic acid	泛酸	CoEnzyme and vitamins	辅酶和维生素	CoEnzyme and vitamins	辅酶和维生素	C9H17NO5	3	0.7853	79-83-4	T3_positive	4.04265e+07	3.2527e+07	3.97496e+07	3.71413e+07	4.09348e+07	4.72575e+07	3.86936e+07	5.16747e+07	5.4031e+07	5.14946e+07	4.35805e+07	5.58528e+07	6.16441e+07	3.98193e+07	5.30876e+07	5.61315e+07	6.14583e+07	5.22147e+07	3.84645e+07	3.92623e+07	3.96237e+07	4.02699e+07	HMDB0000210	SMP0000007;SMP0000027;SMP0000351;SMP0000493	beta-Alanine Metabolism;Pantothenate and CoA Biosynthesis;GABA-Transaminase Deficiency;Carnosinuria, Carnosinemia
ME0016119	beta-Glycerophosphoric acid	甘油-2-磷酸	GP	甘油磷脂类	GP	甘油磷脂类	C3H9O6P	3	0.7822	17181-54-3	T3_positive	4.79996e+06	2.89945e+06	5.08239e+06	4.51713e+06	1.07579e+07	9.36787e+06	5.74085e+06	5.28814e+06	5.4204e+06	1.04984e+07	4.88144e+06	5.63339e+06	5.72727e+06	6.71467e+06	6.48248e+06	4.32599e+06	4.75553e+06	7.24017e+06	4.63869e+06	4.9353e+06	4.67956e+06	4.39507e+06	HMDB0002520	-	-
ME0054909	Methyl hexadecanoic acid	十六烷酸甲酯	FA	脂肪酰类	Others	其他	C17H34O2	3	0.7805	112-39-0	T3_positive	2.49014e+07	2.8539e+07	1.04469e+07	1.37513e+07	1.61228e+07	1.43421e+07	1.06264e+07	2.1764e+07	1.30652e+07	2.40139e+07	5.84858e+06	2.1836e+07	9.15537e+06	1.19146e+07	2.31375e+07	1.50443e+07	1.14663e+07	1.08978e+07	1.47819e+07	1.36367e+07	1.36708e+07	1.04141e+07	HMDB0061859	-	-
ME0123822	Enrofloxacin	恩诺沙星	Heterocyclic compounds	杂环化合物	Heterocyclic compounds	杂环化合物	C19H22FN3O3	3	0.7803	93106-60-6	T3_positive	1.30687e+06	1.10965e+06	328965	1.65683e+06	1.07769e+06	952354	748960	1.14766e+06	1.51961e+06	1.0524e+06	635612	958391	782681	986284	1.011e+06	891132	623835	1.21956e+06	832823	872103	824518	848673	HMDB0029861	-	-
ME0010354	3-Methylcyclopentene	3-甲基环戊烯	Others	其他	Hydrocarbon derivatives	烃衍生物	C6H10	3	0.7796	1120-62-3	T3_positive	1.34589e+06	2.74393e+06	1.17066e+06	1.31578e+06	1.08494e+06	1.60991e+06	1.2054e+06	1.17176e+06	1.81841e+06	1.43823e+06	1.22632e+06	1.311e+06	1.83563e+06	1.11091e+06	1874026	2.29672e+06	1.49208e+06	2.36174e+06	1.66455e+06	1.63543e+06	1.62155e+06	1.65653e+06	HMDB0031544	-	-
ME0009101	Procarbazine	丙卡巴肼	Benzene and substituted derivatives	苯及其衍生物	Benzene and substituted derivatives	苯及其衍生物	C12H19N3O	3	0.7769	671-16-9	T3_positive	3.04704e+06	5.6354e+06	1.72554e+06	3.23862e+06	3.46768e+06	4.07334e+06	3.42741e+06	2.3107e+06	4.08984e+06	1.54612e+06	2.60396e+06	3.24146e+06	3.72001e+06	5.96201e+06	5.87001e+06	2.85209e+06	2.34044e+06	3.44145e+06	3.41799e+06	3.46764e+06	3.5272e+06	3.46355e+06	HMDB0015299	-	-
ME0007207	Fluvoxamine Acid	氟伏沙明酸	Benzene and substituted derivatives	苯及其衍生物	Benzene and substituted derivatives	苯及其衍生物	C14H17F3N2O3	3	0.7741	88699-91-6	T3_positive	1.97707e+06	542377	1.51622e+06	966141	467415	1.46787e+06	1.13232e+06	2.6817e+06	1.59015e+06	1.77046e+06	1.53456e+06	2.88037e+06	2.6681e+06	992470	1.03719e+06	338441	754362	696924	1.33298e+06	1.33358e+06	1.32778e+06	1.3626e+06	HMDB0060950	-	-
MEDP0587	N-Alpha-acetyllysine	N-α-乙酰赖氨酸	Amino acid and Its metabolites	氨基酸及其代谢物	Amino acid derivatives	氨基酸衍生物	C8H16N2O3	3	0.7711	152473-69-3	T3_positive	8.77158e+06	2.81361e+07	2.89497e+07	2.28964e+07	2.87748e+07	2.74993e+07	2.71148e+07	2.25443e+07	3.33808e+07	3.178e+07	2.3041e+07	2.91096e+07	4.08112e+07	2.37961e+07	3.01061e+07	1.79317e+07	2.43072e+07	2.58781e+07	3.51749e+07	3.62882e+07	3.55831e+07	3.64828e+07	HMDB0000446	-	-
ME0007803	Metoprolol	美托洛尔	Benzene and substituted derivatives	苯及其衍生物	Phenolics	苯酚类	C15H25NO3	3	0.7684	37350-58-6	T3_positive	2.3534e+07	2.31531e+07	2.60451e+07	2.54136e+07	2.66604e+07	4.26006e+07	2.98241e+07	2.62109e+07	4.05189e+07	3.96144e+07	5.32303e+07	2.78947e+07	2.52548e+07	3.47825e+07	2.68148e+07	2.44268e+07	3.31855e+07	1.4071e+07	2.93119e+07	2.93532e+07	2.87703e+07	2.88452e+07	HMDB0001932	SMP0000302	Metoprolol Action Pathway
FDATN01027	Minaprine	米那普利	Heterocyclic compounds	杂环化合物	Heterocyclic compounds	杂环化合物	C17H22N4O	3	0.7675	25905-77-5	T3_positive	1.14365e+06	1.1914e+06	1.11979e+06	1.21269e+06	1.2249e+06	1.15372e+06	1.05109e+06	1.01573e+06	1.10362e+06	1.24e+06	1.42022e+06	1.09868e+06	523277	961137	1.31595e+06	1.33458e+06	1.14702e+06	1.25136e+06	1.45823e+06	1.46114e+06	1.46558e+06	1.32796e+06	HMDB0014943	-	-
ME0123472	Cycloserine	环丝氨酸	Heterocyclic compounds	杂环化合物	Heterocyclic compounds	杂环化合物	C3H6N2O2	3	0.7661	68-41-7	T3_positive	4.9062e+06	4.86025e+07	4.15842e+07	5.64246e+07	1.88623e+07	3.23181e+07	4.23905e+07	4.70436e+06	4.45568e+06	4.51188e+07	2.52415e+07	2.85792e+07	1.57044e+07	2.20577e+07	2.68524e+07	2.8612e+07	3.94384e+06	4.22818e+06	2.5803e+07	2.77477e+07	1.72673e+07	2.50697e+07	HMDB0014405	-	-
ME0109750	S-Phenyl-N-acetylcysteine	S-苯基-N-乙酰半胱氨酸	Organic acid and Its derivatives	有机酸及其衍生物	Organic acid and Its derivatives	有机酸及其衍生物	C11H13NO3S	3	0.7657	4775-80-8	T3_positive	3.03144e+06	1.71476e+06	5.61129e+06	433688	3.92419e+06	4.90722e+06	666877	4.61477e+06	1.00139e+06	2.88756e+06	4.32116e+06	2.46789e+06	4.65705e+06	4.30083e+06	1.56291e+07	1.34478e+06	6.1355e+06	4.76638e+06	4.81266e+06	4.77163e+06	4815313	4.75467e+06	HMDB0042011	-	-
MEDL01912	Succinic acid semialdehyde	琥珀酸半醛	FA	脂肪酰类	FFA	游离脂肪酸	C4H6O3	3	0.7648	692-29-5	T3_positive	1.57403e+06	1.77156e+06	1.70008e+06	2.02472e+06	2.76499e+06	2.21179e+06	2.03735e+06	1.6968e+06	2.18379e+06	2.0561e+06	3.55807e+06	2.99082e+06	2.41287e+06	1.54167e+06	1.79254e+06	2.6533e+06	578228	1.37695e+06	2.49566e+06	2.65112e+06	2.75667e+06	2.59817e+06	HMDB0001259	SMP0000072;SMP0000243;SMP0000385;SMP0000339;SMP0000136;SMP0000567	Glutamate Metabolism;4-Hydroxybutyric Aciduria/Succinic Semialdehyde Dehydrogenase Deficiency;Homocarnosinosis;Hyperinsulinism-Hyperammonemia Syndrome;2-Hydroxyglutric Aciduria (D and L Form);Succinic Semialdehyde Dehydrogenase Deficiency
ME0005351	5-(12-Heneicosenyl)-1,3-benzenediol	5-(12-Heneicosenyl)-1,3-苯二醇	Benzene and substituted derivatives	苯及其衍生物	Phenolics	苯酚类	C27H46O2	3	0.7644	189562-00-3	T3_positive	7.09388e+09	5.97706e+09	1.27554e+10	5.19076e+09	1.69696e+10	1.53119e+10	5.68392e+09	1.25964e+10	1.38469e+10	5.72182e+09	1.1047e+10	6.60197e+09	9.92592e+09	1.26056e+10	1.18263e+10	1.13089e+10	1.03912e+10	9.35818e+09	1.03115e+10	9.93465e+09	9.90695e+09	9.35928e+09	HMDB0039868	-	-
ME0107664	Aspartic acid	天冬氨酸	Amino acid and Its metabolites	氨基酸及其代谢物	Amino acids	氨基酸	C4H7NO4	3	0.763	617-45-8	T3_positive	3.64464e+07	1.85859e+07	3.64692e+07	1.50218e+07	3.85159e+07	4.5715e+07	3.0488e+07	4.60012e+07	3.47506e+07	3.63701e+07	3.26546e+07	4.08566e+07	3.53734e+07	3.42778e+07	3.4409e+06	2.89394e+07	4.63643e+07	4.16394e+07	2.7165e+07	2.80205e+07	2.89283e+07	2.55245e+07	HMDB0062186	-	-
MEDN0657	D-Xylulose 5-phosphate	D-木酮糖-5-磷酸	Carbohydrates and Its metabolites	碳水化合物及其代谢物	Phosphate sugars	磷酸糖	C5H11O8P	3	0.762	4212-65-1	T3_positive	1.01353e+07	1.79278e+07	2.32023e+07	1.70015e+07	1.87291e+07	2.43769e+07	1.29021e+07	2.14992e+07	2.86655e+07	1.63593e+07	2.21504e+07	2.32393e+07	2.08206e+07	3.72202e+07	2.61058e+07	2.12967e+07	2.9376e+07	2.53059e+07	2.10979e+07	2.16441e+07	2.15173e+07	2.14781e+07	HMDB0000868	SMP0000031;SMP0000518;SMP0000519;SMP0000520;SMP0000654	Pentose Phosphate Pathway;Glucose-6-phosphate Dehydrogenase Deficiency;Ribose-5-phosphate Isomerase Deficiency;Transaldolase Deficiency;Warburg Effect
ME0009770	Styrene	苯乙烯	Benzene and substituted derivatives	苯及其衍生物	Benzene and substituted derivatives	苯及其衍生物	C8H8	3	0.7617	100-42-5	T3_positive	9.6227e+06	9.79602e+06	9.4134e+06	1.77967e+07	4.21175e+06	4.74238e+06	7.37954e+06	1.09096e+07	8.67402e+06	6.57153e+06	5.10736e+06	5.08125e+06	9.14394e+06	1.06196e+07	9.09114e+06	1.14341e+07	1.55308e+07	8.7162e+06	1.25403e+07	1.25324e+07	1.18078e+07	1.25071e+07	HMDB0034240	-	-
ME0005356	5-(16-Heneicosenyl)-1,3-benzenediol	5-(16-Heneicosenyl)-1,3-苯二醇	Benzene and substituted derivatives	苯及其衍生物	Phenolics	苯酚类	C27H46O2	3	0.7586	189562-08-1	T3_positive	2.19724e+07	2.4975e+07	1.42221e+07	1.91343e+07	1.22616e+07	1.46339e+07	1.0324e+07	1.30058e+07	1.88314e+07	1.35163e+07	2.04052e+07	1.10327e+07	1.76009e+07	1.51493e+07	1.99543e+07	8.4786e+06	1.24069e+07	9.96436e+06	2.5561e+07	2.56983e+07	2.24614e+07	2.32958e+07	HMDB0039870	-	-
ME0009513	Primidone	扑米酮	Aldehyde,Ketones,Esters	醛、酮、酯类	Ketones	酮类	C12H14N2O2	3	0.7582	125-33-7	T3_positive	5.54695e+06	6.80753e+06	6.09273e+06	4.49686e+06	6.02261e+06	7.01985e+06	4.13575e+06	8.13334e+06	1.07854e+07	8.96979e+06	6.72213e+06	6.05065e+06	6.65498e+06	8.23093e+06	6.63557e+06	4.18781e+06	4.91135e+06	5.56105e+06	5.48829e+06	5.66392e+06	5.65328e+06	5.52701e+06	HMDB0014932	-	-
ME0009461	Phytanic acid	植烷酸	FA	脂肪酰类	Others	其他	C20H40O2	3	0.7572	14721-66-5	T3_positive	4.64898e+07	4.91299e+07	4.89765e+07	3.98401e+07	7.23864e+07	4.3189e+07	1.0031e+08	5.2647e+07	3.6567e+07	5.24991e+07	5.7436e+07	5.24882e+07	4.69547e+07	1.15546e+08	1.45348e+08	5.6082e+07	6.24638e+07	4.65238e+07	7.96237e+07	8.07099e+07	7.59215e+07	7.94027e+07	HMDB0000801	SMP0000450;SMP0000451;SMP0000030	Phytanic Acid Peroxisomal Oxidation;Refsum Disease;Oxidation of Branched-Chain Fatty Acids
ME0016182	Bexarotene	贝沙罗汀	Others	其他	Hydrocarbon derivatives	烃衍生物	C24H28O2	3	0.7554	153559-49-0	T3_positive	1.90431e+06	2.36359e+06	999842	2.99424e+06	1.60433e+06	2.55913e+06	2.54163e+06	2.55793e+06	4.73014e+06	2.10392e+06	1.92888e+06	2.43267e+06	2.94309e+06	2.7225e+06	2.16479e+06	1.5765e+06	7.96488e+06	2.54884e+06	2.30584e+06	2.23598e+06	2.23648e+06	2.13207e+06	HMDB0014452	-	-
ME0006679	Cyclopentolate	环戊醇	Benzene and substituted derivatives	苯及其衍生物	Benzene and substituted derivatives	苯及其衍生物	C17H25NO3	3	0.7544	512-15-2	T3_positive	3.27357e+06	2.93238e+06	5.82766e+06	2.80418e+06	7.69965e+06	6.2091e+06	6.81826e+06	8.23465e+06	1.14457e+07	5.69261e+06	4.73541e+06	4.51331e+06	5.08974e+06	7.84694e+06	6.70878e+06	9.83066e+06	3.12041e+06	6.79716e+06	5.55188e+06	5.49945e+06	5.49251e+06	5.58221e+06	HMDB0015114	-	-
ME0009853	Telmisartan	替米沙坦	Benzene and substituted derivatives	苯及其衍生物	Benzene and substituted derivatives	苯及其衍生物	C33H30N4O2	3	0.7519	144701-48-4	T3_positive	1.07548e+07	1.10299e+07	1.1522e+07	1.85738e+07	1.08371e+07	1.11008e+07	2.0895e+07	1.37412e+07	1.6106e+07	1.32972e+07	1.00846e+07	1.18316e+07	3.01623e+07	2.00296e+07	7.89094e+06	7.68243e+06	8.80124e+06	1.12001e+07	1.23958e+07	1.21741e+07	1.2433e+07	1.2002e+07	HMDB0015101	SMP0000164	Telmisartan Action Pathway
ME0052740	Ethyl tetradecanoate	肉豆蔻酸乙酯	Aldehyde,Ketones,Esters	醛、酮、酯类	Esters	酯类	C16H32O2	3	0.7501	124-06-1	T3_positive	3.59478e+09	3.37358e+09	2.91316e+09	3.53511e+09	2.69312e+09	3.53975e+09	3.28878e+09	3.51402e+09	3.51915e+09	3.17456e+09	3.73608e+09	3.44126e+09	3.36126e+09	3.18523e+09	3.31292e+09	3.28284e+09	4.055e+09	3.59928e+09	3.90471e+09	3.91444e+09	3.89822e+09	3.87458e+09	HMDB0034153	-	-
ME0113997	1,6-di-O-phosphono-beta-D-fructofuranose	β-D-果糖1，6-二磷酸；LC-ESI-ITFT；MS2；m/Z	Organic acid and Its derivatives	有机酸及其衍生物	Organic acid and Its derivatives	有机酸及其衍生物	C6H14O12P2	3	0.7468	34693-15-7	T3_positive	3.05625e+07	2.30454e+07	2.02145e+07	2.73274e+07	3.01881e+07	2.52052e+07	1.78702e+07	1.43964e+07	2.71341e+07	2.20956e+07	1.5933e+07	2.2465e+07	7.39502e+06	5.23267e+06	9.28057e+06	1.4984e+07	1.41068e+07	2.16902e+07	1.6592e+07	1.6841e+07	1.68694e+07	1.71066e+07	HMDB0001058	SMP0000064;SMP0000031;SMP0000040;SMP0000128;SMP0000374;SMP0000518;SMP0000519;SMP0000520;SMP0000531;SMP0000560;SMP0000561;SMP0000562;SMP0000563;SMP0000572;SMP0000573;SMP0000574;SMP0000581;SMP0000654;SMP0000725	Fructose and Mannose Degradation;Pentose Phosphate Pathway;Glycolysis;Gluconeogenesis;Glycogen Storage Disease Type 1A (GSD1A) or Von Gierke Disease;Glucose-6-phosphate Dehydrogenase Deficiency;Ribose-5-phosphate Isomerase Deficiency;Transaldolase Deficiency;Glycogenosis, Type VII. Tarui Disease;Phosphoenolpyruvate Carboxykinase Deficiency 1 (PEPCK1);Fructosuria;Fructose-1,6-diphosphatase Deficie…
ME0122981	Austidiol	澳二醇	Alcohol and amines	醇、胺类	Alcohols	醇类	C12H12O5	3	0.7466	53043-28-0	T3_positive	1.06063e+07	3.20416e+06	1.52343e+06	1.22583e+07	2.22617e+06	5.0459e+06	4.63905e+06	5.20924e+06	7.93063e+06	3.35009e+06	8.19831e+06	2.97734e+06	1.8131e+06	3.68637e+06	379202	7.89075e+06	7.33859e+06	7.27941e+06	2.97672e+06	4.0814e+06	3.72511e+06	3.74092e+06	HMDB0030858	-	-
FDATP02125	Tetrabenazine	丁苯那嗪	Benzene and substituted derivatives	苯及其衍生物	Benzene and substituted derivatives	苯及其衍生物	C19H27NO3	3	0.7456	58-46-8	T3_positive	5.80605e+06	1.75347e+07	1.03607e+07	2.21365e+06	1.00976e+07	7.93826e+06	8.13757e+06	7.09577e+06	8.39208e+06	5.22411e+06	1.72506e+07	3.97427e+06	6.56079e+06	8.35592e+06	6.53293e+06	2.15906e+07	4.36586e+06	6.14615e+06	8.16753e+06	8.24396e+06	8.28749e+06	8.17584e+06	HMDB0015592	-	-
ME0151905	Janthitrem B	Janthitrem B	Heterocyclic compounds	杂环化合物	Heterocyclic compounds	杂环化合物	C37H47NO5	3	0.7442	73561-90-7	T3_positive	1.68809e+07	7.13583e+06	1.08845e+07	9.72373e+06	8.28179e+06	1.98321e+07	4.14601e+06	8.49778e+06	2.97323e+06	2.93257e+06	9.77198e+06	7.32907e+06	211997	2.30737e+06	319543	300884	2.61503e+06	750768	5.37555e+06	5.61811e+06	5.81724e+06	5.63956e+06	HMDB0030528	-	-
ME0169780	Risperidone	利培酮	Aldehyde,Ketones,Esters	醛、酮、酯类	Ketones	酮类	C23H27FN4O2	3	0.7431	106266-06-2	T3_positive	1.20634e+07	1.31589e+07	1.23653e+07	2.64101e+07	1.6517e+07	1.3752e+07	1.54572e+07	1.62115e+07	2.5734e+07	1.7004e+07	1.06073e+07	1.33843e+07	1.52661e+07	1.52056e+07	1.07233e+07	1.35531e+07	1.22146e+07	1.20863e+07	1.43856e+07	1.44169e+07	1.43234e+07	1.3942e+07	HMDB0005020	-	-
ME0138019	D-Proline	D-脯氨酸	Organic acid and Its derivatives	有机酸及其衍生物	Sulfonic acids	磺酸类化合物	C5H9NO2	3	0.7428	344-25-2	T3_positive	2.61601e+07	5.64547e+06	1.23012e+07	1.73436e+07	7.60411e+06	1.00101e+07	9.19622e+06	9.05151e+06	1.24452e+07	7.84082e+06	8.50168e+06	1.39079e+07	8.83939e+06	7.33353e+06	5.7987e+06	7.30172e+06	6.37971e+06	1.45094e+07	1.08633e+07	1.05602e+07	1.08055e+07	1.03356e+07	HMDB0003411	SMP0000020;SMP0000207;SMP0000362;SMP0000360;SMP0000361;SMP0000208;SMP0000188;SMP0000363;SMP0000504;SMP0000505;SMP0000506;SMP0000507	Arginine and Proline Metabolism;Prolidase Deficiency (PD);Arginine: Glycine Amidinotransferase Deficiency (AGAT Deficiency);Hyperprolinemia Type II;Hyperprolinemia Type I;Prolinemia Type II;Guanidinoacetate Methyltransferase Deficiency (GAMT Deficiency);Ornithine Aminotransferase Deficiency (OAT Deficiency);Creatine Deficiency, Guanidinoacetate Methyltransferase Deficiency;Hyperornithinemia with …
ME0111263	Pramipexole	普拉克索	Heterocyclic compounds	杂环化合物	Heterocyclic compounds	杂环化合物	C10H17N3S	3	0.7425	104632-26-0	T3_positive	1.19454e+07	9.61257e+06	1.10505e+07	7.54422e+06	8.95534e+06	1.61475e+07	1.18279e+07	1.40486e+07	6.75291e+06	3.64821e+07	1.03467e+07	1.64476e+07	1.2222e+07	1.21414e+07	1.43918e+07	1.70559e+07	1.30314e+07	1.12124e+07	1.46484e+07	1.42338e+07	1.45924e+07	1.40759e+07	HMDB0014557	-	-
ME0109524	Ramipril	雷米普利	Others	其他	Medicine	药物	C23H32N2O5	3	0.742	87333-19-5	T3_positive	484818	2.14202e+06	1.29643e+06	827307	1411417	1.30473e+06	2.59147e+06	1.21173e+06	991743	2.14868e+06	1.2679e+06	1.46361e+06	844028	755167	383653	1.16247e+06	922232	921644	1.07436e+06	1.02418e+06	1.03864e+06	1.09739e+06	HMDB0014324	SMP0000154;SMP0000597	Ramipril Action Pathway;Ramipril Metabolism Pathway
ME0056775	Paroxetine	帕罗西汀	Heterocyclic compounds	杂环化合物	Heterocyclic compounds	杂环化合物	C19H20FNO3	3	0.7416	61869-08-7	T3_positive	48428.2	150498	190450	30609	101333	32935.7	40183.8	288329	218173	34256.3	225452	131009	1.35173e+06	123614	111918	192744	127690	140096	151776	131919	141364	124270	HMDB0014853	-	-
ME0108118	Malic acid	L-苹果酸	Amino acid and Its metabolites	氨基酸及其代谢物	Amino acid derivatives	氨基酸衍生物	C4H6O5	3	0.7408	97-67-6	T3_positive	6.42072e+06	9.6235e+06	1.21469e+07	1.23963e+07	1.18298e+07	1.92867e+07	1.09132e+07	1.67133e+07	1.44554e+07	1.14548e+07	1.19539e+07	1.42744e+07	1.38533e+07	1.3229e+07	1.39614e+07	1.2677e+07	1.38872e+07	1.20464e+07	1.29777e+07	1.29813e+07	1.28382e+07	1.30151e+07	HMDB0000156	SMP0000057;SMP0000060;SMP0000196;SMP0000334;SMP0000212;SMP0000466;SMP0000546;SMP0000547;SMP0000548;SMP0000549;SMP0000550;SMP0000551;SMP0000558;SMP0000559;SMP0000654;SMP0002291;SMP0002292;SMP0002295;SMP0002298;SMP0002358;SMP0002359	Citric Acid Cycle;Pyruvate Metabolism;Leigh Syndrome;Pyruvate Decarboxylase E1 Component Deficiency (PDHE1 Deficiency);Pyruvate Dehydrogenase Complex Deficiency;Transfer of Acetyl Groups into Mitochondria;Congenital Lactic Acidosis;Fumarase Deficiency;Mitochondrial Complex II Deficiency;2-Ketoglutarate Dehydrogenase Complex Deficiency;Pyruvate Dehydrogenase Deficiency (E3);Pyruvate Dehydrogenase …
ME0007392	Irbesartan	厄贝沙坦	Benzene and substituted derivatives	苯及其衍生物	Benzene and substituted derivatives	苯及其衍生物	C25H28N6O	3	0.7389	138402-11-6	T3_positive	1.04182e+06	1.82761e+06	326710	2.10739e+06	946492	1.24559e+06	1.85679e+06	1.08035e+06	895890	2.21867e+06	531068	1.65528e+06	1.00926e+06	522305	549493	648726	574037	963199	438695	699810	706430	775564	HMDB0015163	SMP0000161	Irbesartan Action Pathway
ME0015608	Alantolactone	土木香内酯	Others	其他	Hydrocarbon derivatives	烃衍生物	C15H20O2	3	0.7374	546-43-0	T3_positive	1.21754e+06	5.03314e+06	1.42021e+06	2.08071e+06	425246	3.15167e+06	2.24075e+06	3.55755e+06	4.69393e+06	2.57632e+06	4.72489e+06	3.12313e+06	4.06507e+06	2.8752e+06	3.83836e+06	3.11106e+06	3.86288e+06	2.8302e+07	2.83346e+06	2.74263e+06	2.61791e+06	2.45966e+06	HMDB0035906	-	-
ME0126755	Thiabendazole	噻苯达唑	Benzene and substituted derivatives	苯及其衍生物	Benzene and substituted derivatives	苯及其衍生物	C10H7N3S	3	0.7328	148-79-8	T3_positive	2.78047e+08	2.53269e+08	2.72927e+08	2.02363e+08	2.01128e+08	2.44346e+08	2.12231e+08	2.10407e+08	2.14302e+08	2.29001e+08	2.2596e+08	1.98549e+08	1.99879e+08	2.70637e+08	2.6871e+08	2.37139e+08	2.07433e+08	2.16043e+08	2.10298e+08	2.11716e+08	2.12678e+08	2.11399e+08	HMDB0014868	-	-
ME0109344	Pro-Air	亲空气	Aldehyde,Ketones,Esters	醛、酮、酯类	Ketones	酮类	C16H22N2O3	3	0.7328	60443-17-6 | 72332-33-3	T3_positive	2.70832e+06	2.54945e+06	2.58519e+06	2.45513e+06	2.44283e+06	2.39407e+06	2530511	2.35313e+06	2.39258e+06	2.35688e+06	2.6179e+06	2.79349e+06	2.32012e+06	2.60179e+06	2.55635e+06	2.47482e+06	2.54987e+06	2.38631e+06	2.43913e+06	2.42281e+06	2.40793e+06	2.42086e+06	HMDB0015453	-	-
ME0118657	2-Isopropyl-5-methylfuran	2-异丙基-5-甲基呋喃	Heterocyclic compounds	杂环化合物	Heterocyclic compounds	杂环化合物	C8H12O	3	0.7326	10504-05-9	T3_positive	8.4505e+07	5.78505e+07	9.45349e+07	1.30863e+08	5.78708e+07	9.84168e+07	1.03028e+08	5.53994e+07	3.48456e+08	4.23121e+07	1.86166e+08	1.15593e+08	8.46177e+07	6.31313e+07	1.55655e+08	5.98863e+07	6.67507e+07	8.75216e+07	8.61611e+07	8.41153e+07	7.29148e+07	8.46863e+07	HMDB0033238	-	-
ZINC14438713	cis-3-Hexenyl tiglate	顺-3-己烯基-2-甲基-反-2-丁烯酸酯	FA	脂肪酰类	FFA	游离脂肪酸	C11H18O2	3	0.7312	67883-79-8	T3_positive	6.14833e+06	9.01105e+06	8.45776e+06	7.38942e+06	8.44593e+06	1.20353e+07	6.29371e+06	9.87557e+06	8.99915e+06	1.00966e+07	9.5635e+06	8.99626e+06	6.35499e+06	5.71193e+06	9.06502e+06	9.19279e+06	8.06485e+06	7.01086e+06	7.41686e+06	7.76918e+06	7.83409e+06	7.88826e+06	HMDB0038279	-	-
ME0063802	Tetradecanal	肉豆蔻醛	FA	脂肪酰类	Others	其他	C14H28O	3	0.7309	124-25-4	T3_positive	1.31318e+08	1.16123e+08	1.44577e+08	1.13115e+08	7.21468e+07	1.32991e+08	122143997	1.34727e+08	1.69243e+08	1.2763e+08	1.90991e+08	1.24682e+08	1.35913e+08	1.1775e+08	1.37236e+08	1.17941e+08	1.59323e+08	1.20938e+08	1.55421e+08	1.57082e+08	1.56921e+08	1.55972e+08	HMDB0034283	-	-
ME0123289	Cerulenin	蔚蓝素	Heterocyclic compounds	杂环化合物	Heterocyclic compounds	杂环化合物	C12H17NO3	3	0.73	17397-89-6	T3_positive	7.35199e+06	3.55364e+06	6.93799e+06	4.98609e+06	5.402e+06	4.25808e+06	4.72824e+06	2.20535e+06	4.56809e+06	4.72156e+06	4.02206e+06	1.9391e+06	2.25148e+06	3.7153e+06	2.91641e+06	3.77964e+06	3.14264e+06	3.16556e+06	6.10256e+06	5.9715e+06	6.24246e+06	5.46743e+06	HMDB0015168	-	-
ME0114026	Butanal	丁醛	Aldehyde,Ketones,Esters	醛、酮、酯类	Aldehydes	醛类	C4H8O	3	0.7284	123-72-8	T3_positive	2.38798e+06	1.63654e+06	1.37277e+06	1.61707e+06	1.0911e+06	1.06934e+06	1.44567e+06	983452	1.82744e+06	1.2843e+06	1.30821e+06	1.10401e+06	5243197	1.31485e+06	1.4195e+06	2.4373e+06	1.41964e+06	1.05203e+06	2.74107e+06	2.0679e+06	2.76598e+06	2.80954e+06	HMDB0003543	-	-
ME0106249	Cys-Cys	半胱氨酸-半胱氨酸	Amino acid and Its metabolites	氨基酸及其代谢物	Small Peptide	小肽	C6H12N2O3S2	3	0.7281	18048-87-8	T3_positive	3.37664e+07	2.71321e+07	5.15955e+07	2.88964e+07	2.65451e+07	2.71922e+07	4.7441e+07	6.00848e+07	2.50547e+07	3.49938e+07	5.09148e+07	3.26983e+07	4.18754e+07	4.96123e+07	4.38131e+07	4.46039e+07	5.10624e+07	3.67961e+07	4.24848e+07	4.4082e+07	4.33703e+07	4.34051e+07	HMDB0028772	-	-
ME0168638	5'-Deoxyadenosine	3-磷酸-D-甘油酸	GP	甘油磷脂类	PA	磷脂酸	C10H13N5O3	3	0.7264	4754-39-6	T3_positive	1.5999e+07	2.36218e+07	1.40452e+07	2.25429e+07	6.01845e+07	2.93614e+07	3.30501e+07	3.22223e+07	4.5691e+07	1.05343e+07	3.00036e+07	3.19613e+07	2.82045e+07	7.94869e+07	4.95211e+07	2.30025e+07	1.37703e+07	2.98301e+07	2.99265e+07	3.02007e+07	3.02082e+07	2.96891e+07	HMDB0001983	-	-
ME0124398	Indacaterol	茚达特罗	Heterocyclic compounds	杂环化合物	Heterocyclic compounds	杂环化合物	C24H28N2O3	3	0.7254	312753-06-3	T3_positive	930465	4.24737e+06	743883	1.90171e+06	2.24381e+06	2.48388e+06	1.6689e+06	2.75565e+06	4.99603e+06	2.43247e+06	1.91661e+06	3.09954e+06	2.5039e+06	2.73029e+06	3.33706e+06	2.70941e+06	2.53157e+06	2.83029e+06	2.6054e+06	2.42215e+06	2.66954e+06	2.64847e+06	HMDB0015608	-	-
MEDL02636	Ephedrine	麻黄碱	Benzene and substituted derivatives	苯及其衍生物	Benzene and substituted derivatives	苯及其衍生物	C10H15NO	3	0.7248	299-42-3	T3_positive	1.03734e+07	1.40489e+07	1.05135e+07	1.0752e+07	1.61881e+07	1.15565e+07	1.17348e+07	1.32172e+07	1.86049e+07	1.36122e+07	1.18446e+07	9.72838e+06	1.49785e+07	1.35793e+07	1.3135e+07	1.21761e+07	1.05804e+07	8.68053e+06	1.15118e+07	1.17656e+07	1.16586e+07	1.16005e+07	HMDB0015451	-	-
ME0169356	Kinetin	激动素	Hormones and hormone related compounds	激素及激素相关物质	Hormones and hormone related compounds	激素及激素相关物质	C10H9N5O	3	0.7216	525-79-1	T3_positive	9.8785e+06	8.6051e+06	1.28019e+07	2.95803e+06	1.01462e+07	9.4724e+06	9.84992e+06	1.20091e+07	1.27426e+07	9.89637e+06	1.46013e+07	1.72143e+07	1.31535e+07	7.18102e+06	1.33244e+07	1.10961e+07	9.77505e+06	6.4396e+06	1.23061e+07	1.24238e+07	1.25271e+07	1.2538e+07	HMDB0012245	-	-
ME0126293	Pyrazinamide	吡嗪酰胺	Organic acid and Its derivatives	有机酸及其衍生物	Organic acid and Its derivatives	有机酸及其衍生物	C5H5N3O	3	0.7203	98-96-4	T3_positive	3.31971e+07	2.63023e+07	2.96695e+07	2.15937e+07	1.75987e+07	1.94745e+07	2.99825e+07	1.92883e+07	1.78171e+07	2.05785e+07	2.08103e+07	1.5904e+07	2.33168e+07	3.22029e+07	2.95465e+07	1.76091e+07	2.26377e+07	1.39686e+07	1.98962e+07	2.04021e+07	2.09471e+07	2.04347e+07	HMDB0014483	-	-
ME0107617	Kojic acid	曲酸	Organic acid and Its derivatives	有机酸及其衍生物	Organic acid and Its derivatives	有机酸及其衍生物	C6H6O4	3	0.7163	501-30-4	T3_positive	2.93716e+07	1.14266e+07	1.48416e+07	2.09699e+07	1.36521e+07	1.47878e+07	9.74941e+06	1.57341e+07	1.0674e+07	10327962	1.4974e+07	1.29567e+07	2.19212e+07	1.31422e+07	9.13798e+06	1.39961e+07	1.15771e+07	1.22364e+07	1.25671e+07	1.26493e+07	1.26635e+07	1.28181e+07	HMDB0032923	-	-
ME0105760	Artemisyl propionate	丙酸青蒿酯	Aldehyde,Ketones,Esters	醛、酮、酯类	Esters	酯类	C13H22O2	3	0.7159	79507-84-9	T3_positive	8.77088e+06	6.57753e+06	6.229e+06	1.39936e+06	6.02725e+06	7.91615e+06	5.06872e+06	5.28751e+06	5.21256e+06	7.1485e+06	5.77604e+06	4.94137e+06	6.82528e+06	6.14973e+06	5.74552e+06	4.58155e+06	6.33914e+06	5.64395e+06	7.19235e+06	7.14522e+06	6.84712e+06	7.11312e+06	HMDB0041554	-	-
ME0007482	Selegiline	司来吉兰	Benzene and substituted derivatives	苯及其衍生物	Benzene and substituted derivatives	苯及其衍生物	C13H17N	3	0.7147	14611-51-9 | 102741-42-4	T3_positive	1.6046e+06	1.81344e+06	2.18328e+06	1.59975e+06	1.72877e+06	3.52254e+06	454645	2.39374e+06	472535	2.54758e+06	1.37637e+06	1.16016e+06	1.37402e+06	1.98027e+06	2.56357e+06	357782	1.57236e+06	2.45823e+06	1.22224e+06	1.69961e+06	2.01628e+06	1.8369e+06	HMDB0015171	-	-
ME0126052	Pefloxacin	培氟沙星	Others	其他	Medicine	药物	C17H20FN3O3	3	0.7145	70458-92-3	T3_positive	427727	517751	540729	275778	332083	351514	206541	43452.5	276209	245417	130449	135082	270115	81029	183940	393508	90632.6	103342	516683	485755	441900	525647	HMDB0014630	-	-
ME0123566	Desipramine	地昔帕明	Heterocyclic compounds	杂环化合物	Heterocyclic compounds	杂环化合物	C18H22N2	3	0.7126	50-47-5	T3_positive	260780	882681	149699	1.005e+06	836009	472533	922899	585479	1.05847e+06	313260	1.13394e+06	1.52031e+06	1.06793e+06	972250	1.2721e+06	354704	799036	882354	544706	601048	596823	632012	HMDB0015282	SMP0000422;SMP0000423;SMP0000625;SMP0000626	Imipramine Action Pathway;Desipramine Action Pathway;Imipramine Metabolism Pathway;Desipramine Metabolism Pathway
ME0006790	Diclofenac	双氯芬酸	Benzene and substituted derivatives	苯及其衍生物	Benzene and substituted derivatives	苯及其衍生物	C14H11Cl2NO2	3	0.7097	15307-86-5	T3_positive	1.40722e+07	1.4244e+07	1.44581e+07	1.37091e+07	1.41574e+07	1.24682e+07	1.40911e+07	1.30454e+07	1.3293e+07	1.36183e+07	1.34647e+07	1.29879e+07	1.87796e+07	1.84969e+07	1.39837e+07	1.33319e+07	1.33614e+07	1.56866e+07	1.32355e+07	1.33425e+07	1.32077e+07	1.32451e+07	HMDB0014724	SMP0000093	Diclofenac Action Pathway
ME0113239	5-keto-D-gluconic acid	5-酮-D-葡萄糖酸	Carbohydrates and Its metabolites	碳水化合物及其代谢物	Sugar acids	糖酸	C6H10O7	3	0.709	5287-64-9 | 815-89-4	T3_positive	2.68311e+06	2.75233e+06	1.70896e+06	4.87471e+06	3.34563e+06	1.22446e+06	1.86881e+06	2.96845e+06	1.75783e+06	1.73142e+06	7.62264e+06	2.81839e+06	2.60215e+06	3.32953e+06	2.88283e+06	2.48731e+06	8.79942e+06	3.43942e+06	2.38901e+06	2.57715e+06	2.5019e+06	2.6645e+06	HMDB0011731	-	-
ME0016262	Butyl octadecanoate	十八酸丁酯	Aldehyde,Ketones,Esters	醛、酮、酯类	Esters	酯类	C22H44O2	3	0.7079	123-95-5	T3_positive	1.02095e+08	6.70211e+07	8.82844e+07	4.42358e+07	2.31489e+07	2.60155e+07	7.69991e+07	6.61793e+07	4.39322e+07	4.49518e+07	6.13957e+07	1.18048e+08	4.46612e+07	6.43328e+07	6.11857e+07	6.83627e+07	6.70058e+07	7.79671e+07	1.01188e+08	9.60175e+07	9.50952e+07	9.87412e+07	HMDB0040290	-	-
ME0127256	2-Ethyl-1-hexanethiol	2-乙基-1-己硫醇	Others	其他	Others	其他	C8H18S	3	0.7064	7341-17-5	T3_positive	1.51255e+07	6.0984e+06	8.13151e+06	8.96404e+06	8.40175e+06	7.44085e+06	7.9166e+06	8.40367e+06	7.34727e+06	2.22358e+06	8.48829e+06	8.31236e+06	4.59397e+06	5.77278e+06	5.73032e+06	5.3663e+06	4.64355e+06	4.68748e+06	5.85208e+06	5.63778e+06	5.44822e+06	5.92462e+06	HMDB0041477	-	-
MEDL01897	Isonicotinic acid	异烟酸	Organic acid and Its derivatives	有机酸及其衍生物	Organic acid and Its derivatives	有机酸及其衍生物	C6H5NO2	3	0.703	55-22-1	T3_positive	3.44468e+07	1.33486e+07	1.57391e+07	2.26976e+07	1.45292e+07	1.60365e+07	1.09503e+07	1.65654e+07	1.17014e+07	1.11972e+07	1.69499e+07	1.39675e+07	2.50888e+07	1.56717e+07	7.75851e+06	1.60283e+07	1.19805e+07	1.38458e+07	1.41709e+07	1.42888e+07	1.43205e+07	1.43833e+07	HMDB0060665	-	-
ME0125832	Nitrofurantoin	呋喃妥因	Heterocyclic compounds	杂环化合物	Heterocyclic compounds	杂环化合物	C8H6N4O5	3	0.7006	67-20-9 | 178170-37-1	T3_positive	829893	1.08699e+06	421564	1.0092e+06	689550	1.60605e+06	766210	428365	855827	362528	690155	388372	899759	1.00988e+06	571273	898613	1.03616e+06	1.52793e+06	2.39217e+06	2.0456e+06	1.81088e+06	2.26492e+06	HMDB0014836	-	-
ME0127455	Dimethyl sulfone	二甲基砜	Aldehyde,Ketones,Esters	醛、酮、酯类	Ketones	酮类	C2H6O2S	3	0.6969	67-71-0	T3_positive	3.40941e+07	3.34342e+07	2.29757e+07	3.13451e+07	8.57464e+07	2.89017e+07	3.06044e+07	3.10368e+07	3.36224e+07	3.1362e+07	3.06263e+07	2.89858e+07	3.53627e+07	3.97435e+07	2.85928e+07	3.62762e+07	3.10306e+07	2.50344e+07	3.06878e+07	3.1174e+07	3.11774e+07	3.09318e+07	HMDB0004983	-	-
ME0055243	Nandrolone	诺龙	Hormones and hormone related compounds	激素及激素相关物质	Hormones and hormone related compounds	激素及激素相关物质	C18H26O2	3	0.6966	434-22-0	T3_positive	5.50331e+07	5.14309e+07	5.45441e+07	5.53525e+07	5.06929e+07	4.70453e+07	5.91014e+07	5.60984e+07	5.37092e+07	5.50994e+07	5.71006e+07	4.6718e+07	5.61033e+07	5.45559e+07	5.47908e+07	5.76183e+07	5.51199e+07	5.86333e+07	5.50657e+07	5.4796e+07	5.48895e+07	5.50058e+07	HMDB0002725	-	-
ME0122763	Alfuzosin	阿夫唑嗪	Heterocyclic compounds	杂环化合物	Heterocyclic compounds	杂环化合物	C19H27N5O4	3	0.6955	81403-80-7	T3_positive	1.10575e+06	1.06106e+06	874467	956918	1.03748e+06	794109	916678	370008	299909	477179	624348	732213	726845	147199	617762	270529	169048	155987	576981	589967	414706	575963	HMDB0014490	-	-
ME0125681	Nb-Stearoyltryptamine	Nb-硬脂酰色胺	Tryptamines,Cholines,Pigments	色胺、胆碱、色素	Tryptamines	色胺	C28H46N2O	3	0.695	21469-14-7	T3_positive	5.77155e+06	4.67631e+06	8.50782e+06	3.6785e+06	4.77062e+06	3.58856e+06	5.43653e+06	4.99826e+06	2.25383e+06	5.75895e+06	5.20876e+06	3.51622e+06	5.22369e+06	4.14766e+06	4.18823e+06	2.1944e+06	3.97135e+06	2.31621e+06	4.64534e+06	4.41842e+06	3.45447e+06	4.4503e+06	HMDB0040816	-	-
ME0054008	Ethyl icosapentate	（5Z，8Z，11Z，14Z，17Z)-二十碳五烯酸乙酯; EPA乙酯	Aldehyde,Ketones,Esters	醛、酮、酯类	Esters	酯类	C22H34O2	3	0.6949	86227-47-6	T3_positive	671175	1.21585e+06	1.22887e+06	323166	202538	1.34925e+06	913546	1.15071e+06	196272	519516	758846	583165	386598	656313	467033	431013	229190	459310	391257	411273	401420	405455	HMDB0039530	-	-
ME0053485	Geranyl acetate	3,7-二甲基-2E,6-辛二烯乙酸酯	Aldehyde,Ketones,Esters	醛、酮、酯类	Esters	酯类	C12H20O2	3	0.6943	105-87-3	T3_positive	1.27479e+07	1.01451e+07	1.45933e+07	1.18744e+07	7.72305e+06	2.40453e+07	1.15263e+07	1.51976e+07	2.63999e+07	1.31091e+07	1.68991e+07	1.16443e+07	1.17023e+07	3.23846e+06	1.22162e+07	1.04192e+07	2.55118e+07	1.09851e+07	1.50004e+07	1.44267e+07	1.51157e+07	1.56172e+07	HMDB0035157	-	-
ME0122782	Alosetron	阿洛司琼	Heterocyclic compounds	杂环化合物	Heterocyclic compounds	杂环化合物	C17H18N4O	3	0.6934	122852-42-0	T3_positive	220600	423174	120703	580874	812160	109926	508959	819937	525986	101539	693875	518343	1.26745e+06	766991	1.66714e+06	862508	346019	456212	727786	626670	751313	727361	HMDB0015104	-	-
ME0139547	Quercitrin	槲皮素	Flavonoids	黄酮	Flavonoid	黄酮	C21H20O11	3	0.6918	522-12-3	T3_positive	1.32307e+06	1.82916e+06	1.38317e+06	3.39191e+06	1.43524e+06	2.94527e+06	630382	2.01559e+06	999192	2.37379e+06	1.34659e+06	3.2021e+06	1.33133e+06	1.68818e+06	5.45393e+06	299522	1.33546e+06	1.13533e+06	1.39835e+06	1.46574e+06	1.58085e+06	1.55176e+06	HMDB0033751	-	-
ME0125183	Miglitol	米格列醇	Heterocyclic compounds	杂环化合物	Heterocyclic compounds	杂环化合物	C8H17NO5	3	0.6917	72432-03-2	T3_positive	1.02946e+07	1.64367e+07	2.66363e+07	20418977	2.31999e+07	2.96549e+07	1.63166e+07	2.14757e+07	1.864e+07	2.16268e+07	1.44848e+07	2.1695e+07	2.19625e+07	2.45287e+07	2.36398e+07	1.48301e+07	2.33038e+07	2.81997e+07	2.12417e+07	2.21392e+07	2.20739e+07	2.29443e+07	HMDB0014634	-	-
ME0106731	Fumonisin b1	伏马菌素b1	Organic acid and Its derivatives	有机酸及其衍生物	Organic acid and Its derivatives	有机酸及其衍生物	C34H59NO15	3	0.69	116355-83-0	T3_positive	1.55596e+06	418507	945608	579630	1.99335e+06	1.11685e+06	1.25996e+06	726481	992982	3.60266e+06	4.64706e+06	1.31784e+06	2.40704e+06	3.69752e+06	734229	370245	475448	1.68621e+06	2.12068e+06	1.91693e+06	1.9774e+06	2.0625e+06	HMDB0034702	-	-
ME0063752	Ursocholyltaurine	熊胆牛磺酸	Bile acids	胆汁酸	Bile acids	胆汁酸	C26H45NO7S	3	0.6891	86386-60-9	T3_positive	2.66875e+06	1.4429e+06	1.82868e+06	3.64456e+06	4.53478e+06	5.84212e+06	2.02774e+06	1.78886e+06	4.73662e+06	2.8868e+06	1.87042e+06	1.73145e+06	1.95448e+06	883788	1.9788e+06	2.60933e+06	2.69661e+06	1.76791e+06	2.46356e+06	2.46621e+06	2.45913e+06	2.30363e+06	HMDB0000889	-	-
ME0116705	1,4-Dithiane-2,5-diol	1,4-二噻烷-2,5-二醇	Alcohol and amines	醇、胺类	Alcohols	醇类	C4H8O2S2	3	0.6877	40018-26-6	T3_positive	443073	124671	558472	124428	114115	552006	833985	237897	346245	815707	85835.5	602684	317945	273070	726214	642119	386031	1.07471e+06	825503	725265	813926	752175	HMDB0033670	-	-
ME0007357	Ibutilide	伊布利特	Benzene and substituted derivatives	苯及其衍生物	Benzene and substituted derivatives	苯及其衍生物	C20H36N2O3S	3	0.6845	122647-31-8 | 100632-81-3	T3_positive	364481	977458	583387	615985	537989	528997	483275	342846	855259	617838	760515	573750	366047	452403	391560	703386	683686	448612	561609	574942	595360	569268	HMDB0014453	SMP0000332	Ibutilide Action Pathway
ME0169318	Isofraxidin	异氟草醚	Heterocyclic compounds	杂环化合物	Heterocyclic compounds	杂环化合物	C11H10O5	3	0.6791	486-21-5	T3_positive	6.90289e+06	7.57951e+06	7.12856e+06	6.95463e+06	6.02132e+06	6.99049e+06	7.16545e+06	5.91086e+06	6.91522e+06	7.52356e+06	6.72298e+06	6.62394e+06	7.11281e+06	6.8279e+06	7.25129e+06	5.9563e+06	7.27694e+06	7.39399e+06	6.62999e+06	6.59983e+06	6.66284e+06	6.66282e+06	HMDB0253642	-	-
ME0053620	Ginsenoside Re	人参皂甙	Steroids	甾体	Steroid	甾体	C48H82O18	3	0.6774	52286-59-6 | 51542-56-4	T3_positive	142296	591541	210224	596441	1.03352e+06	425266	429060	764839	1.15518e+06	1.92951e+06	1.32117e+06	812749	1.00223e+06	442093	932734	942394	673248	1.45705e+06	370143	330309	362962	361704	HMDB0035749	-	-
ME0000732	4-Hydroxybenzoylcholine	对羟基苯甲酸胆碱	Benzene and substituted derivatives	苯及其衍生物	Benzene and substituted derivatives	苯及其衍生物	C12H18NO3+	3	0.6749	5094-31-5	T3_positive	1.14432e+08	3.01144e+07	2.85216e+07	3.13266e+07	5.04667e+07	3.0719e+07	2.99847e+07	1.72789e+08	2.75903e+07	3.85799e+07	2.61437e+07	2.46069e+07	3.46308e+07	3.50099e+07	3.73178e+07	4.68223e+07	2.88721e+07	3.74532e+07	3.82803e+07	4.01619e+07	4.04384e+07	3.91449e+07	HMDB0029559	-	-
ME0121662	Nitrofurazone	呋喃西酮	Aldehyde,Ketones,Esters	醛、酮、酯类	Ketones	酮类	C6H6N4O4	3	0.6722	59-87-0	T3_positive	8.84488e+06	6.8535e+06	1.0014e+07	8.496e+06	9.11393e+06	8.01924e+06	7.26197e+06	7.13973e+06	8.8874e+06	9.92851e+06	6.60839e+06	6.67983e+06	8.29907e+06	8.96581e+06	1.08364e+07	7.36538e+06	7.78893e+06	7.82883e+06	9.22806e+06	9.47157e+06	9.51123e+06	9.61275e+06	HMDB0014480	-	-
ME0052794	Behenic acid	山嵛酸	FA	脂肪酰类	FFA	游离脂肪酸	C22H44O2	3	0.6693	112-85-6	T3_positive	5.2855e+07	5.39192e+07	5.31594e+07	2.95235e+07	2.79688e+07	4.44236e+07	4.36571e+07	3.17748e+07	4.98175e+07	5.40924e+07	3.48731e+07	4.27814e+07	4.86044e+07	5.19702e+07	3.19774e+07	5.07085e+07	5.25123e+07	3.07654e+07	5.20961e+07	5.72707e+07	5.44019e+07	5.81202e+07	HMDB0000944	-	-
ME0126532	3-(2-Methylpropyl)-3a,4,5,6-tetrahydro-2-benzofuran-1(3h)-one	3-(2-甲基丙基)-3a,4,5,6-四氢-2-苯并呋喃-1(3h)-one	Heterocyclic compounds	杂环化合物	Heterocyclic compounds	杂环化合物	C12H18O2	3	0.6692	66211-45-8	T3_positive	2.96501e+06	2.33989e+06	2.36977e+06	1.57133e+06	2.13533e+06	5.68649e+06	1.8408e+06	3.3551e+06	2.52063e+06	2.54978e+06	3.0442e+06	3.88786e+06	2.89999e+06	2.09009e+06	2.07559e+06	2.24725e+06	2.90425e+06	2.83074e+06	2.26412e+06	2.29301e+06	2.27355e+06	2.26542e+06	HMDB0034450	-	-
ME0168516	2-Hydroxypyridine	2-羟基吡啶	Heterocyclic compounds	杂环化合物	Heterocyclic compounds	杂环化合物	C5H5NO	3	0.6689	142-08-5	T3_positive	1.75925e+07	5.52375e+06	9.26695e+06	1.15308e+07	6.9233e+06	6.63831e+06	6.86076e+06	8.81798e+06	6.55596e+06	6.15497e+06	1.00737e+07	7.82637e+06	1.36056e+07	5.27986e+06	4.23213e+06	8.16711e+06	6.71338e+06	7.62393e+06	6.93866e+06	7.10386e+06	7.28178e+06	7.06341e+06	HMDB0013751	-	-
ME0139781	Tamoxifen	他莫昔芬	Heterocyclic compounds	杂环化合物	Heterocyclic compounds	杂环化合物	C26H29NO	3	0.666	10540-29-1	T3_positive	185206	139015	2.62161e+06	822989	1.61395e+06	2.90643e+06	1.25354e+06	1.39629e+06	2.07379e+06	1.4989e+06	1.07999e+06	2.60085e+06	2.22148e+06	914988	1.77592e+06	1.94328e+06	2.40939e+06	733683	1.79841e+06	1.79535e+06	1.78145e+06	1.80645e+06	HMDB0014813	SMP0000471;SMP0000606	Tamoxifen Action Pathway;Tamoxifen Metabolism Pathway
ME0122850	Ampicillin	氨苄青霉素	Heterocyclic compounds	杂环化合物	Heterocyclic compounds	杂环化合物	C16H19N3O4S	3	0.6646	69-53-4	T3_positive	2.37027e+06	2.71049e+06	9.57059e+06	7.83059e+06	2.86032e+06	3.16498e+06	5.48946e+06	3.94786e+06	4920733	3.5096e+06	8.94934e+06	8.66208e+06	2.67511e+06	7.66368e+06	3.10019e+06	5.04874e+06	3.20944e+06	7.81761e+06	5.23838e+06	5.35711e+06	5.77397e+06	5.05177e+06	HMDB0014559	-	-
ME0124206	gamma-Butyrolactone	γ-丁内酯	Aldehyde,Ketones,Esters	醛、酮、酯类	Esters	酯类	C4H6O2	3	0.6642	96-48-0	T3_positive	1.43729e+06	1.61333e+06	1.43545e+06	1.69778e+06	1.49349e+06	1.40182e+06	1.33261e+06	1.75815e+06	1.58929e+06	1.36682e+06	2.72786e+06	1.74744e+06	1.63831e+06	1.3495e+06	1.38226e+06	1.90022e+06	1.86445e+06	1.8211e+06	2.03933e+06	2.01682e+06	1.98781e+06	2.07266e+06	HMDB0000549	-	-
ME0123282	Cephalexin	头孢氨苄	Others	其他	Medicine	药物	C16H17N3O4S	3	0.6628	15686-71-2	T3_positive	7.82603e+06	9.2729e+06	1.24084e+07	9.83246e+06	5.31331e+06	1.45829e+07	8.38809e+06	6.32343e+06	1.18122e+07	9.77843e+06	8.71004e+06	1.081e+07	8.23043e+06	4.83255e+06	9.98795e+06	7.16691e+06	1.00182e+07	1.19592e+07	9.12063e+06	9.24149e+06	9.20162e+06	9.45575e+06	HMDB0014707	-	-
ME0115115	Phenethyl rutinoside	苯乙基芸香苷	Benzene and substituted derivatives	苯及其衍生物	Benzene and substituted derivatives	苯及其衍生物	C20H30O10	3	0.6627	88510-08-1	T3_positive	267839	199392	201553	156051	325944	173378	110021	329592	267493	274591	356460	195943	176324	390913	382146	818832	494950	691362	221199	224059	227628	236016	HMDB0032622	-	-
ME0055459	Oleamide	油酰胺	FA	脂肪酰类	FFA	游离脂肪酸	C18H35NO	3	0.6607	301-02-0	T3_positive	7.42005e+07	8.92712e+07	8.97981e+07	9.44119e+07	1.08618e+08	1.25551e+08	1.13455e+08	9.31288e+07	1.48376e+08	1.13942e+08	1.13343e+08	9.78744e+07	8.7573e+07	1.01431e+08	1.01511e+08	1.11651e+08	9.1656e+07	1.28249e+08	1.0558e+08	1.05257e+08	1.05787e+08	1.03114e+08	HMDB0002117	-	-
ME0106723	(2S,4S)-4-cyclohexyl-1-[2-[(2-methyl-1-propanoyloxypropoxy)-(4-phenylbutyl)phosphoryl]acetyl]pyrrolidine-2-carboxylic acid	(2S,4S)-4-环己基-1-[2-[(2-甲基-1-丙酰氧基丙氧基)-(4-苯基丁基)磷酰基]乙酰基]吡咯烷-2-羧酸	Benzene and substituted derivatives	苯及其衍生物	Benzene and substituted derivatives	苯及其衍生物	C30H46NO7P	3	0.66	98048-97-6	T3_positive	4.7927e+06	2.12653e+06	2.28349e+06	3.50784e+06	3.7866e+06	7.03029e+06	3.87696e+06	4.29477e+06	8.59339e+06	6.5362e+06	6.69468e+06	5.50531e+06	5.61976e+06	2.62891e+06	1.04692e+07	2.60566e+06	4.57288e+06	4.24702e+06	5.27677e+06	5.68913e+06	5.50962e+06	5.57683e+06	HMDB0014635	SMP0000149;SMP0000594	Fosinopril Action Pathway;Fosinopril Metabolism Pathway
ME0108409	N-(2-Methylpropyl)acetamide	N-(2-甲基丙基)乙酰胺	Alcohol and amines	醇、胺类	Amines	胺类	C6H13NO	3	0.6595	1540-94-9	T3_positive	3.79545e+06	3.70462e+06	4.05613e+06	3.70351e+06	3.99286e+06	3.77161e+06	4.37127e+06	3.93767e+06	3.50883e+06	3.49185e+06	3.93831e+06	3.7364e+06	3.74035e+06	2.22047e+06	4.71609e+06	5.74719e+06	3.92485e+06	4.65888e+06	4.87583e+06	5.87431e+06	5.88319e+06	5.8894e+06	HMDB0034203	-	-
ME0049009	Corchorifatty acid F	可可脂酸F	FA	脂肪酰类	Oxidized lipids	氧化脂质	C18H32O5	3	0.6537	95341-44-9	T3_positive	1.62025e+06	1.39177e+06	1.99437e+06	796896	514319	1.17089e+06	178288	1.02025e+06	1.91294e+06	1.59076e+06	994066	835043	382677	1.23892e+06	853274	799684	844768	1.12343e+06	1.01427e+06	1.01165e+06	1.02329e+06	1.02823e+06	HMDB0035919	-	-
ME0107946	Prolylproline	L-脯氨酸-L-脯氨酸	Amino acid and Its metabolites	氨基酸及其代谢物	Amino acids	氨基酸	C10H16N2O3	3	0.6536	20488-28-2 | 99265-53-9	T3_positive	168305	86005	285077	814361	1.0846e+06	635694	1.04616e+06	85935.6	767147	427184	524096	512701	354230	104211	614440	544668	401393	570621	625080	495974	637779	677943	HMDB0011180	-	-
ME0007411	Isoeugenyl acetate	乙酰异丁香酚	Benzene and substituted derivatives	苯及其衍生物	Phenolics	苯酚类	C12H14O3	3	0.6497	93-29-8	T3_positive	7.15134e+07	2.76857e+07	3.27519e+07	7.02963e+07	2.58134e+07	3.02713e+07	4.40249e+07	3.00263e+07	3.31546e+07	3.24246e+07	3.15771e+07	4.75016e+07	4.44777e+07	4.73578e+07	4.29156e+07	3.62173e+07	5.23969e+07	4.11755e+07	3.41494e+07	3.28767e+07	3.41783e+07	3.23038e+07	HMDB0032348	-	-
ME0126037	Papaverine	罂粟碱	Heterocyclic compounds	杂环化合物	Heterocyclic compounds	杂环化合物	C20H21NO4	3	0.6494	61-25-6	T3_positive	630799	138724	733025	841610	172419	143739	110219	460285	684039	549988	491576	385636	566236	982731	1.60023e+06	2.07653e+06	1.47107e+06	617014	432793	448793	474323	451445	HMDB0015245	-	-
ME0000241	3-Hydroxy-8-methyl-8-azabicyclo[3.2.1]octane-2-carboxylic acid	3-羟基-8-甲基-8-氮杂双环[3.2.1]辛烷-2-羧酸	Alkaloids	生物碱	Tropan alkaloids	莨菪烷类生物碱	C9H15NO3	3	0.6469	481-37-8	T3_positive	9.93516e+06	8.68967e+06	1.52917e+07	1.1866e+07	8.28609e+06	9.40916e+06	1.55689e+07	1.75278e+07	1.24616e+07	1.20386e+07	1.03616e+07	1.33179e+07	1.59605e+07	1.23807e+07	1.25842e+07	1.60041e+07	1.32741e+07	1.031e+07	1.26993e+07	1.25233e+07	1.2796e+07	1.26581e+07	HMDB0006548	-	-
MEDL02590	Arecaidine	槟榔次碱	Alkaloids	生物碱	Piperidine alkaloids	哌啶类生物碱	C7H11NO2	3	0.6465	499-04-7	T3_positive	3.31885e+07	4.88858e+07	3.39336e+07	3.81034e+07	4.609e+07	4.50572e+07	3.99587e+07	3.62317e+07	4.94335e+07	3.8819e+07	4.65184e+07	4.38911e+07	4.68654e+07	5.10916e+07	6.00118e+07	3.84791e+07	4.62557e+07	4.36485e+07	4.72045e+07	5.32628e+07	5.21596e+07	5.0846e+07	HMDB0030352	-	-
ME0169022	Danazol	达那唑	Others	其他	Others	其他	C22H27NO2	3	0.6434	17230-88-5	T3_positive	4.17655e+06	2.02445e+06	2.55855e+06	1.93091e+06	3.89744e+06	3.27115e+06	4.64219e+06	2.56968e+06	984194	1.59344e+06	1.38914e+06	1.04863e+06	1.27291e+06	2.73918e+06	3.57176e+06	2.45166e+06	3.56716e+06	1.57517e+06	3.02298e+06	2.93137e+06	2.09358e+06	2.92432e+06	HMDB0002835	-	-
ME0103632	Nelarabine	奈拉滨	Nucleotide and Its metabolites	核苷酸及其代谢物	Nucleotide and Its metabolites	核苷酸及其代谢物	C11H15N5O5	3	0.6423	121032-29-9	T3_positive	3.13963e+06	1.40556e+06	3.8666e+06	824049	2.27461e+06	1.41503e+06	1.29258e+06	4.04216e+06	1.57315e+06	2.76307e+06	2.31627e+06	2.65429e+06	520674	546096	2.46667e+06	1.16969e+06	1.04309e+06	1.21978e+06	1.82238e+06	1.92624e+06	1.91057e+06	1.77831e+06	HMDB0015401	-	-
ME0109584	Saxagliptin	沙格列汀	Heterocyclic compounds	杂环化合物	Heterocyclic compounds	杂环化合物	C18H25N3O2	3	0.6414	361442-04-8	T3_positive	2.49774e+06	3.58203e+06	2.36451e+06	5.95445e+06	3.9522e+06	2.4476e+06	2.09186e+06	595709	582198	321479	2.22477e+06	4.33235e+06	1.73993e+06	1.60164e+06	1.28684e+06	5.48593e+06	3.76645e+06	281735	1.64685e+06	1.63716e+06	1.64484e+06	1.63642e+06	HMDB0015634	-	-
ME0107927	Lopinavir	洛匹那韦	Heterocyclic compounds	杂环化合物	Heterocyclic compounds	杂环化合物	C37H48N4O5	3	0.6412	192725-17-0	T3_positive	1.28326e+07	1.86065e+07	1.52659e+07	2.09851e+07	1.97011e+07	1.61271e+07	2.07704e+07	1.68902e+07	1.86786e+07	2.052e+07	8.48486e+06	1.49082e+07	1.46773e+07	9.03709e+06	9.93217e+06	1.23117e+07	9.31012e+06	1.08164e+07	1.22659e+07	1.23637e+07	1.29121e+07	1.2566e+07	HMDB0015539	-	-
ME0108132	Melphalan	马法兰	Amino acid and Its metabolites	氨基酸及其代谢物	Amino acid derivatives	氨基酸衍生物	C13H18Cl2N2O2	3	0.6411	148-82-3	T3_positive	2.5018e+06	372011	5.47859e+06	3.82974e+06	1.53547e+06	2.08354e+06	1.00922e+06	1.85761e+06	1.20844e+06	1.11865e+06	1.27815e+06	1.24391e+06	492894	1.10487e+06	2.20858e+06	1.22299e+06	1.70714e+06	1.04234e+06	1.38852e+06	1.81561e+06	1.78449e+06	1.66225e+06	HMDB0015176	-	-
MEDL02162	FFA(22:5)	二十二碳五烯酸	FA	脂肪酰类	FFA	游离脂肪酸	C22H34O2	3	0.6409	24880-45-3	T3_positive	378160	1.25274e+06	152705	497457	1.04399e+06	5.30505e+06	1.6669e+06	608084	2.0548e+06	947457	80423.4	573446	559376	859452	1.86078e+06	866064	1.14076e+06	812835	701532	726892	745368	725252	HMDB0006528	SMP0000018	Alpha Linolenic Acid and Linoleic Acid Metabolism
ME0142179	24,25-Dihydroxycholecalciferol	24,25-二羟基胆钙化醇	CoEnzyme and vitamins	辅酶和维生素	CoEnzyme and vitamins	辅酶和维生素	C27H44O3	3	0.6407	40013-87-4	T3_positive	2.43729e+06	359480	286683	600531	496497	51255.9	133142	275342	396713	292971	434375	33256.5	201678	142790	223430	191026	154923	61069	475841	511534	365637	472268	HMDB0000430	-	-
ME0016294	Calcitetrol	方解石醇	Alcohol and amines	醇、胺类	Alcohols	醇类	C27H44O4	3	0.6405	56142-94-0	T3_positive	3.54469e+07	5.93421e+07	3.93733e+07	4.21985e+07	2.78809e+07	4.3755e+07	5.6387e+07	3.98855e+07	5.19833e+07	3.7734e+07	6.5073e+07	3.65334e+07	3.76449e+07	5.2831e+07	4.17004e+07	3.73095e+07	5.06928e+07	5.57722e+07	4.70449e+07	4.58352e+07	4.60796e+07	4.62349e+07	HMDB0006228	-	-
ME0010294	1-Hexacosene	1-二十六碳烯	Others	其他	Hydrocarbon derivatives	烃衍生物	C26H52	3	0.6403	18835-33-1	T3_positive	2.0857e+07	2.37304e+07	1.38846e+07	1.405e+07	1.65587e+07	1.36604e+07	1.37719e+07	2.56874e+07	1.15487e+07	1.66995e+07	2.58887e+07	1.27626e+07	1.82882e+07	2.51876e+07	3.12339e+07	1.3931e+07	2.02191e+07	1.21706e+07	2.19492e+07	2.31393e+07	2.3242e+07	2.30924e+07	HMDB0040527	-	-
ME0139584	Rifabutin	利福布丁	Benzene and substituted derivatives	苯及其衍生物	Benzene and substituted derivatives	苯及其衍生物	C46H62N4O11	3	0.6386	72559-06-9	T3_positive	1.2401e+07	1.21855e+07	1.24898e+07	1.78426e+07	1.15441e+07	1.28617e+07	1.32622e+07	1.26356e+07	1.72087e+07	1.60295e+07	8.88805e+06	1.27791e+07	1.19152e+07	1.0826e+07	1.13307e+07	1.0316e+07	1.1109e+07	1.1113e+07	1.20617e+07	1.18339e+07	1.18034e+07	1.14059e+07	HMDB0014753	-	-
ME0108136	Meprobamate	甲丙氨酯	Aldehyde,Ketones,Esters	醛、酮、酯类	Esters	酯类	C9H18N2O4	3	0.6385	57-53-4	T3_positive	4.45961e+06	2887095	4.52947e+06	3.45446e+06	3.109e+06	6.66869e+06	3.78405e+06	5.66135e+06	7.96278e+06	3764987	5.05856e+06	3.20848e+06	2.35244e+06	1.0751e+06	3.31812e+06	2.93349e+06	7.33754e+06	3.83961e+06	4.87725e+06	4.57954e+06	4.7425e+06	4726190	HMDB0014515	SMP0000469;SMP0000607	Capecitabine Action Pathway;Capecitabine Metabolism Pathway
ME0063474	Schleicheol 2	施莱切尔 2	Steroids	甾体	Steroid	甾体	C30H52O2	3	0.6373	256445-68-8 | 256445-66-6	T3_positive	5.08042e+07	3.82667e+07	5.58069e+07	1.37799e+07	62871133	4.52697e+07	1.43747e+07	1.7838e+07	7.78142e+06	3.3498e+07	2.86643e+07	3.19523e+07	2.24634e+07	2.96661e+07	2.34671e+07	3.44391e+07	7.46966e+06	2.97487e+07	3.58357e+07	2.29631e+07	3.73541e+07	3.63596e+07	HMDB0036253	-	-
ME0016201	Bis(2-ethylhexyl) adipate	己二酸二(2-乙基己基)酯	Aldehyde,Ketones,Esters	醛、酮、酯类	Esters	酯类	C22H42O4	3	0.6359	103-23-1	T3_positive	3.04831e+06	3.04727e+06	2.29125e+06	4.41267e+06	1.16149e+06	5.79467e+06	2.79027e+06	4.02406e+06	5.17909e+06	3.16044e+06	3.72001e+06	2.09579e+06	3.74637e+06	4.86527e+06	5.69563e+06	5.60124e+06	4.57358e+06	3.16374e+06	4.75627e+06	4.97085e+06	5.11613e+06	4.90914e+06	HMDB0040270	-	-
ME0103349	2'-Deoxyinosine triphosphate	2'-脱氧核糖-5'-三磷酸三钠盐	Nucleotide and Its metabolites	核苷酸及其代谢物	Nucleotide and Its metabolites	核苷酸及其代谢物	C10H15N4O13P3	3	0.6348	16595-02-1	T3_positive	1.19629e+07	3.39929e+06	1.14147e+07	3.62218e+06	5.96238e+06	6.47379e+06	4.71933e+06	3.06735e+06	5.66143e+06	3.90929e+06	4.79741e+06	925107	4.21107e+06	4.94072e+06	3.40977e+06	4.97203e+06	4.06633e+06	2.60839e+06	3.44788e+06	3.47756e+06	3.59121e+06	3.36832e+06	HMDB0003537	-	-
ME0110905	Altretamine	奥曲他明	Alcohol and amines	醇、胺类	Amines	胺类	C9H18N6	3	0.6343	645-05-6	T3_positive	7.84096e+06	8.12987e+06	9.05294e+06	8.24392e+06	8.02054e+06	1.64602e+07	7.99977e+06	8.72368e+06	1.49804e+07	8.82897e+06	1.20951e+07	1.22028e+07	8.65107e+06	6.26579e+06	9.25402e+06	7.76978e+06	1.35341e+07	7.03792e+06	1.15638e+07	1.1505e+07	1.19894e+07	1.0941e+07	HMDB0014631	-	-
ME0061027	Pentadecanoic acid	十五烷酸	FA	脂肪酰类	FFA	游离脂肪酸	C15H30O2	3	0.6336	1002-84-2	T3_positive	3.85417e+06	3.67955e+06	3.45325e+06	3.65677e+06	2.39436e+06	3.73285e+06	3.5189e+06	3.58754e+06	3.79834e+06	3.6079e+06	4.05884e+06	3.92026e+06	3.35856e+06	3.64699e+06	3.42849e+06	3.3865e+06	4.80707e+06	3.80198e+06	4.14111e+06	4.13025e+06	4.16677e+06	4.16164e+06	HMDB0000826	-	-
ME0111947	2,3-Dimethyl-2-cyclohexen-1-one	2,3-Dimethyl-2-cyclohexen-1-one	Aldehyde,Ketones,Esters	醛、酮、酯类	Ketones	酮类	C8H12O	3	0.631	1122-20-9	T3_positive	2.22747e+07	7.37111e+07	6.86809e+07	1.29819e+07	2.88763e+07	2.96271e+07	3.4319e+07	1.75845e+07	4.87892e+07	4.14399e+07	3.51918e+07	6.75153e+07	2.03144e+07	2.43357e+07	3.62723e+07	9.37812e+07	6.35523e+07	2.91475e+08	3.94813e+07	4.93861e+07	4.96234e+07	4.78088e+07	HMDB0031414	-	-
ME0052386	Dihydrouracil	二氢尿嘧啶	Nucleotide and Its metabolites	核苷酸及其代谢物	Nucleotide and Its metabolites	核苷酸及其代谢物	C4H6N2O2	3	0.6308	504-07-4	T3_positive	6.96309e+07	6.99459e+07	6.60837e+07	7.60072e+07	9.26586e+07	1.10732e+08	7.72611e+07	8.35639e+07	7.21597e+07	7.24217e+07	6.80173e+07	8.34078e+07	7.80741e+07	6.47222e+07	7.38421e+07	5.39285e+07	6.32201e+07	8.49134e+07	6.69783e+07	6.83878e+07	6.70448e+07	67447129	HMDB0000076	SMP0000007;SMP0000351;SMP0000046;SMP0000172;SMP0000219;SMP0000178;SMP0000202;SMP0000493	beta-Alanine Metabolism;GABA-Transaminase Deficiency;Pyrimidine Metabolism;beta-Ureidopropionase Deficiency;UMP Synthase Deficiency (Orotic Aciduria);Dihydropyrimidinase Deficiency;MNGIE (Mitochondrial Neurogastrointestinal Encephalopathy);Carnosinuria, Carnosinemia
MEDP1194	Calcitriol	骨化三醇（维生素-D3）	Alcohol and amines	醇、胺类	Alcohols	醇类	C27H44O3	3	0.6287	32222-06-3	T3_positive	3.55695e+07	5.33252e+07	3.79994e+07	4.23165e+07	6.03576e+07	4.59288e+07	3.43435e+07	4.87016e+07	5.55936e+07	5.04199e+07	4.73919e+07	3.69963e+07	5.4348e+07	5.93565e+07	3.71733e+07	5.04169e+07	5.32892e+07	4.89388e+07	4.7254e+07	4.75487e+07	4.49562e+07	45380772	HMDB0001903	-	-
ME0126011	Oxyphencyclimine	苯环胺	Heterocyclic compounds	杂环化合物	Heterocyclic compounds	杂环化合物	C20H28N2O3	3	0.6263	125-53-1	T3_positive	4.4124e+06	4625160	4.11043e+06	1.09617e+07	5.21021e+06	5.03033e+06	7.41676e+06	6.34183e+06	7.78132e+06	6.16023e+06	4.75051e+06	4.81662e+06	5.4618e+06	5.72043e+06	4.2958e+06	3.37921e+06	4.10004e+06	5.40024e+06	4.87112e+06	4.98987e+06	4.97217e+06	5.15063e+06	HMDB0014527	-	-
ME0015172	7alpha-Hydroxycholesterol	5-胆固醇-3-β-7-α-二醇	Hormones and hormone related compounds	激素及激素相关物质	Hormones and hormone related compounds	激素及激素相关物质	C27H46O2	3	0.626	566-26-7	T3_positive	6.0784e+08	5.41838e+08	2.23946e+08	4.30517e+08	5.27656e+08	5.2525e+08	8.8023e+08	5.23282e+08	5.72614e+08	6.32085e+08	5.18237e+08	4.42954e+08	4.53921e+08	309994601	5.74114e+08	2.73436e+08	5.02075e+08	4.4898e+08	4.82513e+08	5.13137e+08	4.44552e+08	4.70035e+08	HMDB0001496	SMP0000035;SMP0000314;SMP0000318;SMP0000317;SMP0000316;SMP0000315;SMP0000720	Bile Acid Biosynthesis;Congenital Bile Acid Synthesis Defect Type II;Congenital Bile Acid Synthesis Defect Type III;Familial Hypercholanemia (FHCA);Zellweger Syndrome;Cerebrotendinous Xanthomatosis (CTX);27-Hydroxylase Deficiency
ME0007360	Imatinib	伊马替尼	Benzene and substituted derivatives	苯及其衍生物	Benzene and substituted derivatives	苯及其衍生物	C29H31N7O	3	0.625	152459-95-5	T3_positive	348152	340098	2.09468e+06	554403	383277	408263	992310	663038	530800	1.93296e+06	267645	306567	1.86319e+06	734417	499666	359637	95747.4	317130	521320	521051	524697	527570	HMDB0014757	SMP0031694	Imatinib Inhibition of BCR-ABL
ME0157025	Ser-Thr	丝氨酸-苏氨酸	Amino acid and Its metabolites	氨基酸及其代谢物	Small Peptide	小肽	C7H14N2O5	3	0.6244	61043-85-4	T3_positive	4.02629e+07	2.5923e+08	4.38392e+07	4.99027e+07	2.99695e+07	5.41095e+07	4.54101e+07	3.97976e+07	4.68588e+07	6.0118e+07	3.58068e+07	1.29585e+08	3.46403e+07	4.01454e+07	5.44472e+07	1.16382e+08	3.03487e+07	3.63735e+07	3.55366e+07	3.19166e+07	3.60771e+07	3.54119e+07	HMDB0029049	-	-
ME0054107	12-Methyltridecanoic acid	12-甲基十三烷酸	FA	脂肪酰类	FFA	游离脂肪酸	C14H28O2	3	0.6229	2724-57-4	T3_positive	2.46082e+08	2.23468e+08	2.33931e+08	2.1344e+08	1.59421e+08	2.13206e+08	2.05637e+08	2.0898e+08	2.2863e+08	2.06693e+08	2.26762e+08	2.16507e+08	2.00816e+08	2.06812e+08	2.20326e+08	1.90762e+08	2.66995e+08	2.2016e+08	2.43097e+08	2.43931e+08	2.42226e+08	2.43119e+08	HMDB0031072	-	-
ME0125855	N-Methylphthalimide	N-甲基邻苯二甲酰亚胺	Alcohol and amines	醇、胺类	Amines	胺类	C9H7NO2	3	0.6198	550-44-7	T3_positive	1.48912e+07	5.90061e+06	6.94526e+06	1.02463e+07	6.70909e+06	6.96042e+06	5.04041e+06	7031891	5.04749e+06	4.87685e+06	7.79552e+06	6.65817e+06	9.74627e+06	6.6127e+06	4.01638e+06	6.7654e+06	5.84646e+06	5.84543e+06	6.10231e+06	6.11922e+06	6.12986e+06	6.21316e+06	HMDB0004284	-	-
ME0054757	Menatetrenone	甲萘醌	CoEnzyme and vitamins	辅酶和维生素	CoEnzyme and vitamins	辅酶和维生素	C31H40O2	3	0.6128	863-61-6	T3_positive	9.14921e+06	7.60394e+06	9.25016e+06	9.99701e+06	6.31906e+06	4.30266e+06	2.94641e+06	3.89861e+06	5.55282e+06	6.22038e+06	9.72013e+06	5.67611e+06	5.20871e+06	3.91602e+06	8.94121e+06	9.66006e+06	9.6317e+06	6.03611e+06	7.63576e+06	7.4697e+06	7.41829e+06	7.88292e+06	HMDB0030017	-	-
ME0110845	4-Hydroxycyclophosphamide	4-羟基环磷酰胺	Alcohol and amines	醇、胺类	Amines	胺类	C7H15Cl2N2O3P	3	0.6122	40277-05-2	T3_positive	9.33848e+07	2.38109e+08	2.44701e+08	2.69216e+08	2.67336e+08	2.93802e+08	2.06258e+08	1.92264e+08	3.09283e+08	2.37336e+08	2.07239e+08	2.20083e+08	1.43742e+08	1.54608e+08	1.66489e+08	1.66439e+08	2.40364e+08	2.51642e+08	2.05848e+08	2.07662e+08	2.07288e+08	2.07176e+08	HMDB0013856	SMP0000447;SMP0000604	Cyclophosphamide Action Pathway;Cyclophosphamide Metabolism Pathway
ME0006359	Bifonazole	联苯苄唑	Benzene and substituted derivatives	苯及其衍生物	Benzene and substituted derivatives	苯及其衍生物	C22H18N2	3	0.61	60628-96-8	T3_positive	364368	514432	880948	1.47674e+06	550296	1.06588e+06	334457	1.17444e+06	790677	437338	968294	1.73454e+06	693737	340833	1.35448e+06	379138	1.00751e+06	171866	834323	1.06501e+06	1.06169e+06	1.14364e+06	HMDB0015583	-	-
ME0052649	11-Hydroxy-9-(hydroxymethyl)-2,6a,6b,9,12a-pentamethyl-10-(3,4,5-trihydroxyoxan-2-yl)oxy-1,3,4,5,6,6a,7,8,8a,10,11,12,13,14b-tetradecahydropicene-2,4a-dicarboxylic acid	11-Hydroxy-9-(hydroxymethyl)-2,6a,6b,9,12a-pentamethyl-10-(3,4,5-trihydroxyoxan-2-yl)oxy-1,3,4,5,6,6a ,7,8,8a,10,11,12,13,14b-十四氢蒎烯-2,4a-二羧酸	Organic acid and Its derivatives	有机酸及其衍生物	Organic acid and Its derivatives	有机酸及其衍生物	C35H54O11	3	0.6045	65649-36-7	T3_positive	1.0511e+07	9.72482e+06	1.2415e+07	1.1214e+07	7.54993e+06	9.87198e+06	1.23127e+07	1.10158e+07	1.51795e+07	1.34516e+07	8.66419e+06	1.23852e+07	1.15849e+07	1.40701e+07	9.05094e+06	9.11558e+06	6342511	8.71526e+06	1.02141e+07	1.00904e+07	1.03734e+07	1.04627e+07	HMDB0034635	-	-
ME0127460	Dipropyl sulfide	二丙硫醚	Others	其他	Others	其他	C6H14S	3	0.604	111-47-7	T3_positive	2.06614e+07	3.26136e+07	3.19799e+07	2.68357e+07	2.04781e+07	2.3223e+07	2.95305e+07	1.83365e+07	3.03373e+07	2.77835e+07	2.73228e+07	2.01326e+07	3.5936e+07	4.01414e+07	3.522e+07	3.64805e+07	1.55034e+07	3.3955e+07	3.20576e+07	3.11063e+07	3.20931e+07	3.13861e+07	HMDB0031431	-	-
ME0005059	4-Hydroxy-3-methoxycinnamaldehyde	松柏醛	Benzene and substituted derivatives	苯及其衍生物	Phenolics	苯酚类	C10H10O3	3	0.6037	20649-42-7	T3_positive	1.12051e+07	1.11939e+07	9.34774e+06	8.47537e+06	9.07308e+06	9.07775e+06	7.46111e+06	8.30317e+06	8.80557e+06	7.45433e+06	1.19794e+07	8.23008e+06	8.62127e+06	9.09877e+06	1.10954e+07	9.71137e+06	8.82542e+06	7154057	1.1903e+07	1.24515e+07	1.23032e+07	1.14704e+07	HMDB0141782	-	-
ME0006564	Chrysoobtusin	金黄素	Benzene and substituted derivatives	苯及其衍生物	Benzene and substituted derivatives	苯及其衍生物	C19H18O7	3	0.6036	70588-06-6	T3_positive	1.57852e+06	2.47695e+06	2.79483e+06	1.21724e+06	1.50312e+06	2.06499e+06	1.10489e+06	1.8044e+06	1.641e+06	810117	1.69137e+06	1.38328e+06	1.77832e+06	1.58493e+06	2.00467e+06	1.22997e+06	2.32612e+06	1.58113e+06	1.74673e+06	1.75077e+06	1.72454e+06	1.77216e+06	HMDB0034218	-	-
ME0063321	Retapamulin	瑞他帕林	Terpenoids	萜类	Ditepenoids	二萜	C30H47NO4S	3	0.599	224452-66-8	T3_positive	1.7454e+08	1.60049e+08	2.08005e+08	3.12288e+08	1.27883e+08	2.28954e+08	1.51865e+08	1.48623e+08	2.06443e+08	1.64788e+08	1.87898e+08	1.80469e+08	1.71208e+08	1.42723e+08	1.83143e+08	1.4666e+08	1.19835e+08	1.49289e+08	1.95077e+08	1.91322e+08	1.92708e+08	1.95293e+08	HMDB0015386	-	-
ME0169068	Dihydrocapsaicin	二氢辣椒碱	Heterocyclic compounds	杂环化合物	Heterocyclic compounds	杂环化合物	C18H29NO3	3	0.5957	19408-84-5	T3_positive	1.89104e+06	2.45325e+06	3.74624e+06	1.35842e+06	6.81589e+06	3.07346e+06	758638	1.63429e+06	1.22476e+07	3.17431e+06	2.19042e+06	1.01434e+07	2.5161e+06	3.70943e+06	2.25208e+06	2.92961e+06	2.10981e+07	1.94296e+06	3.81834e+06	3.84633e+06	3832103	3.82945e+06	HMDB0038457	-	-
ME0015819	19-Norkaurane-4alpha,16alpha,17-triol	19-Norkaurane-4alpha,16alpha,17-triol	Alcohol and amines	醇、胺类	Alcohols	醇类	C19H32O3	3	0.5926	177742-56-2	T3_positive	2.60332e+07	3.6927e+07	3.26721e+07	3.86012e+07	3.54964e+07	3.24342e+07	4.49596e+07	5.01851e+07	4.66578e+07	5.46585e+07	3.97629e+07	3.29217e+07	5.8553e+07	5.91322e+07	5.32029e+07	4.91555e+07	5.21546e+07	4.42883e+07	4.15367e+07	4.18448e+07	4.17774e+07	4.17901e+07	HMDB0031379	-	-
ME0015761	Ampeloside Bs1	Ameloside Bs1	Steroids	甾体	Steroid	甾体	C45H74O20	3	0.5924	118524-12-2	T3_positive	2.34408e+06	4.09036e+06	6.43777e+06	1.05774e+07	6.54565e+06	7.75368e+06	8.08738e+06	8.12302e+06	9.56233e+06	5.76998e+06	4.13066e+06	3.9145e+06	7.40257e+06	7.31479e+06	4.93497e+06	3.24325e+06	6.54991e+06	6.21134e+06	4.2144e+06	5.22829e+06	4.89106e+06	4.84902e+06	HMDB0031364	-	-
ME0011518	(E)-3-Decenol	(E)-3-癸烯醇	Others	其他	Others	其他	C10H20O	3	0.5914	10339-60-3 | 69093-74-9	T3_positive	2.18746e+09	2.0629e+09	2.14516e+09	1.96468e+09	2.0207e+09	1.78623e+09	2.04885e+09	2.05703e+09	2.01443e+09	2.07599e+09	2.05424e+09	1.84114e+09	1.88894e+09	2.15077e+09	1.97216e+09	2.17387e+09	2.11313e+09	2.08492e+09	1.98384e+09	1.98497e+09	1.99639e+09	2.00201e+09	HMDB0013810	-	-
ME0138375	(S)-7-(((2-O-6-Deoxy-alpha-L-mannopyranosyl)-beta-D-glucopyranosyl)oxy)-2,3-dihydro-5-hydroxy-2-(3-hydroxy-4-methoxyphenyl)-4H-1-benzopyran-4-one	橙皮素-7-O-新橙皮糖苷 (新橙皮苷)	Flavonoids	黄酮	Dihydroflavone	二氢黄酮	C28H34O15	3	0.586	13241-33-3	T3_positive	928499	477587	231054	1.14111e+06	1.10328e+06	961576	995798	1.1276e+06	592953	980985	536213	697741	757708	1.45267e+06	865677	589893	617597	1.20313e+06	590640	855104	779543	875170	HMDB0030748	-	-
ME0105622	Amphibine H	安非宾H	Benzene and substituted derivatives	苯及其衍生物	Benzene and substituted derivatives	苯及其衍生物	C33H43N5O6	3	0.5839	52659-55-9	T3_positive	2.07526e+06	1.89757e+06	2.39995e+06	2.34806e+06	455907	2.71171e+06	1.16762e+06	1.72394e+06	542500	296578	2.16353e+06	2.08587e+06	803263	882350	969586	282139	1.18369e+06	1.5232e+06	1.62781e+06	1.62012e+06	1.43441e+06	1.64141e+06	HMDB0029333	-	-
ME0122947	Astemizole	阿司咪唑	Heterocyclic compounds	杂环化合物	Heterocyclic compounds	杂环化合物	C28H31FN4O	3	0.5829	68844-77-9	T3_positive	3.28326e+06	5.00513e+06	2.49135e+06	3.29483e+06	6.85917e+06	8.19808e+06	2.93246e+06	3.54728e+06	2.49909e+06	6.63606e+06	3.87919e+06	3.87913e+06	3.20647e+06	4.48446e+06	4.02579e+06	5.48328e+06	2.91765e+06	4.53058e+06	3.72283e+06	3.61347e+06	3.26616e+06	3.65173e+06	HMDB0014775	SMP0059897	Astemizole H1-Antihistamine Action
ME0054695	5,8,11-Eicosatrienoic acid	5,8,11-二十碳三烯酸	FA	脂肪酰类	FFA	游离脂肪酸	C20H34O2	3	0.5823	20590-32-3	T3_positive	4.85563e+06	4.70461e+06	3.88966e+06	4.07923e+06	5.40458e+06	3.63148e+06	1.14606e+06	3.21388e+06	2.91921e+06	3.76315e+06	4.73027e+06	3.26364e+06	4.30626e+06	4.22257e+06	4.69751e+06	4.04213e+06	6.0583e+06	4.47969e+06	4.5653e+06	4.47137e+06	4.47764e+06	4.5452e+06	HMDB0010378	-	-
ME0054287	Lathosterol	甾醇	Hormones and hormone related compounds	激素及激素相关物质	Hormones and hormone related compounds	激素及激素相关物质	C27H46O	3	0.5791	80-99-9	T3_positive	443534	611088	681781	1.23597e+06	898687	884286	1.13117e+06	1.26765e+06	1.50828e+06	1.41643e+06	395912	530411	963953	1.10933e+06	720303	793313	1.12934e+06	363803	854496	827043	839267	769921	HMDB0001170	SMP0000023;SMP0000389;SMP0000387;SMP0000386;SMP0000388;SMP0000319;SMP0000079;SMP0000082;SMP0000089;SMP0000092;SMP0000095;SMP0000209;SMP0000099;SMP0000107;SMP0000111;SMP0000112;SMP0000117;SMP0000119;SMP0000131;SMP0000508;SMP0000509;SMP0000510;SMP0000511	Steroid Biosynthesis;Smith-Lemli-Opitz Syndrome (SLOS);CHILD Syndrome;Desmosterolosis;Chondrodysplasia Punctata II, X-Linked Dominant (CDPX2);Lysosomal Acid Lipase Deficiency (Wolman Disease);Ibandronate Action Pathway;Simvastatin Action Pathway;Pravastatin Action Pathway;Rosuvastatin Action Pathway;Alendronate Action Pathway;Hypercholesterolemia;Lovastatin Action Pathway;Zoledronate Action Pathw…
ME0104370	(Sulfooxy)acetic acid	2-(磺氧基）乙酸	Organic acid and Its derivatives	有机酸及其衍生物	Organic acid and Its derivatives	有机酸及其衍生物	C2H4O6S	3	0.5777	3233-46-3	T3_positive	1.29626e+06	2.01267e+06	474100	764699	1.98464e+06	1.02275e+06	1.58456e+06	3.56197e+06	1.93051e+06	595525	1.82618e+06	2.65369e+06	1.51312e+06	2.60439e+06	1.45529e+06	928620	1.52421e+06	2.94705e+06	1.56782e+06	1.51302e+06	1.39224e+06	1.62304e+06	HMDB0124940	-	-
ME0115637	Glycerol alpha-monochlorohydrin	甘油α-一氯丙醇	Alcohol and amines	醇、胺类	Alcohols	醇类	C3H7ClO2	3	0.575	96-24-2	T3_positive	7.80685e+07	2.92674e+07	7.61803e+07	2.95555e+07	1.41393e+07	2.86968e+07	2.82074e+07	1.98996e+07	2.58296e+07	1.58716e+07	2.42165e+07	6.72977e+07	2.8281e+07	2.89379e+07	2.53016e+07	2.1699e+07	2.50485e+07	5.50608e+07	2.9354e+07	2.68108e+07	2.89036e+07	2.78949e+07	HMDB0031334	-	-
ME0126529	Secobarbital	司可巴比妥	Heterocyclic compounds	杂环化合物	Heterocyclic compounds	杂环化合物	C12H18N2O3	3	0.5719	76-73-3	T3_positive	2.27694e+06	3.38885e+06	2.94353e+06	3.8155e+06	2.32929e+06	2.38944e+06	5.60642e+07	3.50839e+06	3.36292e+06	2.92413e+06	2.27495e+06	3.38338e+06	9.96705e+07	3.53624e+07	2.2004e+06	1.87383e+06	2.33432e+06	1.66958e+07	1.45067e+07	1.44031e+07	1.45484e+07	1.406e+07	HMDB0014562	-	-
ME0017075	Cholesta-4,6-dien-3-one	Cholesta-4,6-dien-3-one	Aldehyde,Ketones,Esters	醛、酮、酯类	Ketones	酮类	C27H42O	3	0.5707	566-93-8	T3_positive	6.51356e+06	7.89225e+06	8.40456e+06	8.08554e+06	9.2177e+06	1.04169e+07	1.00812e+07	1.04394e+07	1.08611e+07	1.18044e+07	1.17197e+07	1.20651e+07	9.81424e+06	1.03939e+07	1.08047e+07	1.99899e+06	2.12586e+06	1.0835e+07	7.9915e+06	9.44243e+06	8.93778e+06	8.8807e+06	HMDB0002394	-	-
ME0169238	Gramine	芦竹碱	Heterocyclic compounds	杂环化合物	Indole and Its derivatives	吲哚及其衍生物	C11H14N2	3	0.5702	87-52-5	T3_positive	777462	1.35192e+06	1.18088e+06	1.09839e+06	1479951	1.48452e+06	1.92058e+06	1.89694e+06	1.89927e+06	2.08571e+06	1.14938e+06	866321	2.27814e+06	1.82783e+06	2.40822e+06	2.16785e+06	2.23979e+06	1.78026e+06	1.69374e+06	1.69535e+06	1.71934e+06	1.71972e+06	HMDB0035762	-	-
ME0053662	Glucoconvallasaponin B	葡糖铃兰皂苷B	Benzene and substituted derivatives	苯及其衍生物	Benzene and substituted derivatives	苯及其衍生物	C38H62O15	3	0.5694	16939-88-1	T3_positive	2.19628e+07	2.38363e+07	2.3507e+07	3.46738e+07	2.28852e+07	2.37118e+07	2.28488e+07	2.5667e+07	3.48984e+07	2.5634e+07	1.82768e+07	2.11307e+07	2.46865e+07	2.42823e+07	1.80114e+07	2.10001e+07	1.86261e+07	2.0951e+07	2.1243e+07	2.11693e+07	2.09627e+07	2.12014e+07	HMDB0034327	-	-
ME0114805	Mangiferdesmethylursanone	芒果去甲熊果酮	Aldehyde,Ketones,Esters	醛、酮、酯类	Ketones	酮类	C29H48O2	3	0.5683	259144-62-2	T3_positive	3.93066e+06	2.68414e+06	5.72263e+06	4.10827e+06	3.78432e+06	2.88053e+06	1.10796e+07	4.81477e+06	2.31041e+06	4.04737e+06	3.26011e+06	3.40241e+06	2.06657e+06	7.55714e+06	4.74417e+06	1.00485e+07	3.53967e+06	4.60051e+06	3.75545e+06	3.6264e+06	3.05251e+06	3.56029e+06	HMDB0036018	-	-
ME0124788	Mepivacaine	甲哌卡因	Alcohol and amines	醇、胺类	Amines	胺类	C15H22N2O	3	0.5583	96-88-8	T3_positive	9.45792e+06	6.85922e+06	7.06306e+06	9.79615e+06	9.97673e+06	1.27611e+07	1.22266e+07	8.45434e+06	1.47785e+07	8.89554e+06	1.39912e+07	8.97103e+06	9.50462e+06	6.17313e+06	8.11277e+06	7.61316e+06	1.36182e+07	9.28585e+06	9.83223e+06	1.01933e+07	9.90212e+06	9.87813e+06	HMDB0015096	SMP0000399	Mepivacaine Action Pathway
ME0009684	Rivastigmine	卡巴拉汀	Benzene and substituted derivatives	苯及其衍生物	Benzene and substituted derivatives	苯及其衍生物	C14H22N2O2	3	0.5501	123441-03-2	T3_positive	1.28425e+07	1.90997e+07	1.72544e+07	1.88369e+07	2.0688e+07	1.78303e+07	2.48581e+07	2.67962e+07	2.33196e+07	3.05311e+07	2.22848e+07	1.90874e+07	3.12533e+07	3.44454e+07	3.07505e+07	2.6665e+07	2.86947e+07	2.48002e+07	2.23007e+07	2.24634e+07	2.23436e+07	2.23716e+07	HMDB0015124	-	-
ME0106185	Coumarin	香豆素	Heterocyclic compounds	杂环化合物	Heterocyclic compounds	杂环化合物	C9H6O2	3	0.5406	91-64-5	T3_positive	2.40342e+07	2.45868e+07	1.81429e+07	2.42185e+07	2.38406e+07	25484924	2.29808e+07	2.1966e+07	2.71346e+07	2.5733e+07	2.33498e+07	2.39729e+07	2.39871e+07	2.63721e+07	2.56372e+07	2.15521e+07	2.47045e+07	2.51466e+07	2.31708e+07	2.39799e+07	2.42958e+07	2.36044e+07	HMDB0001218	-	-
ME0052920	Flumethasone pivalate	新戊酸氟米松	Aldehyde,Ketones,Esters	醛、酮、酯类	Esters	酯类	C27H36F2O6	3	0.5389	2002-29-1	T3_positive	258182	41364.9	169610	353612	357703	1.96319e+06	122280	28098.9	635936	161455	143504	29956.7	39820.2	93105.4	151063	67418.9	152958	30753.6	169442	174885	157396	173884	HMDB0014801	-	-
ME0014349	4,4-Dimethyl-5alpha-cholesta-8,14,24-trien-3beta-ol	4,4-Dimethyl-5alpha-cholesta-8,14,24-trien-3beta-ol	Alcohol and amines	醇、胺类	Alcohols	醇类	C29H46O	3	0.5345	64284-64-6	T3_positive	215593	346886	133408	122319	149919	66789.5	168544	338261	167262	282916	258198	359553	330051	161694	404639	303838	167507	289845	423103	426935	384133	417417	HMDB0001023	SMP0000023;SMP0000389;SMP0000387;SMP0000386;SMP0000388;SMP0000319;SMP0000079;SMP0000082;SMP0000089;SMP0000092;SMP0000095;SMP0000209;SMP0000099;SMP0000107;SMP0000111;SMP0000112;SMP0000117;SMP0000119;SMP0000131;SMP0000508;SMP0000509;SMP0000510;SMP0000511	Steroid Biosynthesis;Smith-Lemli-Opitz Syndrome (SLOS);CHILD Syndrome;Desmosterolosis;Chondrodysplasia Punctata II, X-Linked Dominant (CDPX2);Lysosomal Acid Lipase Deficiency (Wolman Disease);Ibandronate Action Pathway;Simvastatin Action Pathway;Pravastatin Action Pathway;Rosuvastatin Action Pathway;Alendronate Action Pathway;Hypercholesterolemia;Lovastatin Action Pathway;Zoledronate Action Pathw…
ME0111149	Dihomo-gamma-linolenoylethanolamide	8，11，14-二十碳三烯酰乙醇酰胺；N-(8Z，11Z，14Z-二十碳三烯酰基)-乙醇酰胺	Alcohol and amines	醇、胺类	Amines	胺类	C22H39NO2	3	0.532	150314-34-4	T3_positive	2.09657e+06	161763	1.16169e+06	2.2882e+06	1.32357e+06	1.46453e+06	3.34598e+06	2.29025e+06	970690	1.20853e+06	1.73225e+06	699285	301299	3.08921e+06	1.81621e+06	2.12912e+06	2.56935e+06	2.08851e+06	1607423	1.56666e+06	1.53086e+06	1.55605e+06	HMDB0013625	-	-
MEDP0407	Retinol	视黄醇	CoEnzyme and vitamins	辅酶和维生素	CoEnzyme and vitamins	辅酶和维生素	C20H30O	3	0.5234	68-26-8	T3_positive	4.43016e+06	6.12581e+06	5.87003e+06	7.95939e+06	6.52733e+06	5.69498e+06	6.71462e+06	7.29508e+06	8.26561e+06	8.42895e+06	6.63427e+06	5.93213e+06	7.02977e+06	7.40208e+06	6.7461e+06	6.46381e+06	7.43337e+06	6.1559e+06	6.36238e+06	6.47457e+06	6.45668e+06	6.40344e+06	HMDB0000305	SMP0000074;SMP0000336	Retinol Metabolism;Vitamin A Deficiency
ME0139780	Tamarixetin	柽柳	Flavonoids	黄酮	Flavonoid	黄酮	C16H12O7	3	0.5175	603-61-2	T3_positive	407184	195755	153575	174825	93115.9	229200	357924	131946	199275	112441	342808	80392.1	437552	410663	166999	546069	407853	688518	730959	547614	708691	775826	HMDB0002937	-	-
ME0103204	Zymosterol	发酵甾醇	Hormones and hormone related compounds	激素及激素相关物质	Hormones and hormone related compounds	激素及激素相关物质	C27H44O	3	0.5139	128-33-6	T3_positive	5.90585e+06	6.97084e+06	9.31682e+06	1.22112e+07	1.17312e+07	1.28017e+06	1.08191e+07	1.95081e+06	1.2093e+07	2.72163e+06	1.11163e+07	8.3555e+06	1.76799e+06	9.49631e+06	1.05543e+07	1.13032e+06	8.87555e+06	1.04994e+07	8.71472e+06	8.76608e+06	8.14111e+06	5.56121e+06	HMDB0006271	SMP0000023;SMP0000389;SMP0000387;SMP0000386;SMP0000388;SMP0000319;SMP0000079;SMP0000082;SMP0000089;SMP0000092;SMP0000095;SMP0000209;SMP0000099;SMP0000107;SMP0000111;SMP0000112;SMP0000117;SMP0000119;SMP0000131;SMP0000508;SMP0000509;SMP0000510;SMP0000511	Steroid Biosynthesis;Smith-Lemli-Opitz Syndrome (SLOS);CHILD Syndrome;Desmosterolosis;Chondrodysplasia Punctata II, X-Linked Dominant (CDPX2);Lysosomal Acid Lipase Deficiency (Wolman Disease);Ibandronate Action Pathway;Simvastatin Action Pathway;Pravastatin Action Pathway;Rosuvastatin Action Pathway;Alendronate Action Pathway;Hypercholesterolemia;Lovastatin Action Pathway;Zoledronate Action Pathw…
ME0000923	[2,2-Bis(2-methylpropoxy)ethyl]benzene	[2,2-双(2-甲基丙氧基)乙基]苯	Benzene and substituted derivatives	苯及其衍生物	Benzene and substituted derivatives	苯及其衍生物	C16H26O2	3	0.5117	68345-22-2	T3_positive	5.30891e+06	8.04657e+06	6.9807e+06	8.20756e+06	8.16621e+06	7.30079e+06	1.01635e+07	1.07741e+07	9.67929e+06	1.18023e+07	8.93787e+06	7.70837e+06	1.21824e+07	1.38052e+07	1.17186e+07	1.07649e+07	1.16316e+07	1.01105e+07	9.07649e+06	9.0769e+06	9.08551e+06	9.08103e+06	HMDB0037712	-	-
ME0006527	Chloramphenicol	氯霉素	Benzene and substituted derivatives	苯及其衍生物	Benzene and substituted derivatives	苯及其衍生物	C11H12Cl2N2O5	3	0.5086	56-75-7	T3_positive	9.06563e+06	7.3149e+06	1.08678e+07	1.19338e+07	5.60087e+06	7.08846e+06	7.33135e+06	2.44631e+06	577181	3.36898e+06	4.00698e+06	9.78049e+06	1.23214e+06	1.05815e+06	2.39283e+06	3.24649e+06	8.91947e+06	1.44293e+07	4.35482e+06	3.48008e+06	4.34833e+06	4.57635e+06	HMDB0014589	SMP0000729	Chloramphenicol Action Pathway
ME0115598	1,2-Dichloroethane	1，2-二氯乙烷	Others	其他	Hydrocarbon derivatives	烃衍生物	C2H4Cl2	3	0.5033	107-06-2	T3_positive	3.13004e+06	1.913e+07	5.56286e+06	2.47786e+07	5.90022e+06	3.66876e+06	2.37429e+07	2.5381e+07	2.08236e+07	14796638	7.84592e+06	4.33397e+07	7.71317e+06	2.15206e+07	1.17422e+07	5.51739e+06	1.31579e+07	7.45381e+06	1.10046e+07	1.50237e+07	1.52087e+07	1.51087e+07	HMDB0029571	-	-
ME0115448	Trichloroethanol glucuronide	三氯乙醇葡糖苷酸	Organic acid and Its derivatives	有机酸及其衍生物	Organic acid and Its derivatives	有机酸及其衍生物	C8H11Cl3O7	4	0.9978	97-25-6	T3_positive	9.00334e+07	4.63832e+06	7.55571e+07	1.0934e+07	5.25468e+06	3.65983e+06	6.51392e+07	6.14579e+07	2.00476e+06	3.17941e+07	3.99392e+07	2.31006e+07	4.22483e+07	4.7416e+07	7.32617e+07	3.27701e+07	2.14144e+07	1.52452e+06	3.66876e+07	3.7417e+07	3.73915e+07	3.68249e+07	HMDB0042049	-	-
ME0053686	Glycerol 1-(5-hydroxydodecanoate)	1-(5-羟基十二烷酸甘油酯）	GL	甘油脂类	MG	单甘油酯	C15H30O5	4	0.9801	26446-32-2	T3_positive	3.92656e+07	5.72376e+07	5.23304e+07	6.10983e+07	5.64433e+07	5.11849e+07	7.50215e+07	8.42825e+07	7.52268e+07	8.79372e+07	6.68137e+07	5.50424e+07	9.86113e+07	9.89105e+07	8.81105e+07	7.77274e+07	8.8239e+07	7.17474e+07	6.77535e+07	6.86923e+07	6.86397e+07	6.91415e+07	HMDB0040168	-	-
ME0114436	Ethyl cellulose	乙基纤维素	Carbohydrates and Its metabolites	碳水化合物及其代谢物	Sugars	糖类	C20H38O11	4	0.9778	9004-57-3	T3_positive	1.50546e+07	2.52288e+07	1.74291e+07	3.58668e+07	1.84402e+07	1.84284e+07	1.94193e+07	1.88535e+07	3.01313e+07	2.68789e+07	1.35708e+07	2.60263e+07	2.40591e+07	1.82154e+07	1.46241e+07	1.27881e+07	1.54494e+07	1.78427e+07	1.7105e+07	1.76613e+07	1.78192e+07	1.82062e+07	HMDB0033370	-	-
ME0113229	5-Hydroxy-6-methoxyindole glucuronide	5-Hydroxy-6-methoxyindole glucuronide	Heterocyclic compounds	杂环化合物	Indole and Its derivatives	吲哚及其衍生物	C15H17NO8	4	0.9746	77463-71-9	T3_positive	2.99393e+07	2.73057e+06	2.02101e+07	949900	8.83154e+06	1.05197e+07	2.6928e+07	2.70695e+07	8.26879e+06	8.00952e+06	2.38986e+07	2.29733e+07	2.68669e+07	2.17323e+07	3.59156e+07	1.93655e+07	1.69429e+07	4.27502e+06	1.74687e+07	1.79711e+07	1.80785e+07	1.76925e+07	HMDB0010363	-	-
ME0132688	Pelargonidin chloride	3，5，7-三羟基-2-(4-羟基苯基)-1λ-苯并吡喃-1-基盐	Heterocyclic compounds	杂环化合物	Heterocyclic compounds	杂环化合物	C15H11ClO5	4	0.9698	134-04-3	T3_positive	1.73778e+08	1.7842e+08	1.77675e+08	2.00799e+08	2.21599e+08	2.03492e+08	1.18403e+08	1.03851e+08	2.09474e+08	1.68879e+08	1.15782e+08	1.63314e+08	4.97223e+07	5.51413e+07	7.10797e+07	8.9776e+07	1.27567e+08	1.62823e+08	1.20145e+08	1.22017e+08	1.21406e+08	1.20255e+08	HMDB0125089	-	-
ME0109529	Remikiren	雷米基伦	Heterocyclic compounds	杂环化合物	Heterocyclic compounds	杂环化合物	C33H50N4O6S	4	0.958	126222-34-2 | 135669-48-6	T3_positive	4.30428e+08	4.47618e+08	4.68709e+08	791106588	4.75483e+08	4.61735e+08	5.06065e+08	5.21198e+08	6.91816e+08	5.76031e+08	369279158	4.38014e+08	4.74421e+08	4.59626e+08	3.88051e+08	3.86352e+08	4.20536e+08	3.82685e+08	4.42035e+08	4.46101e+08	4.45758e+08	4.42672e+08	HMDB0014357	-	-
ME0015655	All-trans-hexaprenyl diphosphate	反式-己烯二磷酸	Organic acid and Its derivatives	有机酸及其衍生物	Phosphoric acids	磷酸类化合物	C30H52O7P2	4	0.9155	207513-95-9	T3_positive	3.05457e+07	3.5334e+07	3.42008e+07	5.89849e+07	3.56658e+07	3.3435e+07	3.81497e+07	3.88915e+07	5.33079e+07	4.22582e+07	2.65509e+07	3.39506e+07	3.50586e+07	3.47277e+07	2.75176e+07	2.77352e+07	3.01265e+07	2.58586e+07	3.16656e+07	3.20726e+07	3.19064e+07	3.18785e+07	HMDB0012188	SMP0000065	Ubiquinone Biosynthesis
ME0053784	Goyaglycoside g	果糖苷g	Heterocyclic compounds	杂环化合物	Heterocyclic compounds	杂环化合物	C43H70O14	4	0.8574	333333-14-5	T3_positive	6.09949e+07	5.73904e+07	5.89723e+07	1.08348e+08	6.84485e+07	6.33471e+07	6.77378e+07	7.37177e+07	9.08534e+07	7.68616e+07	5.1186e+07	6.52807e+07	6.24663e+07	6.35339e+07	5.22538e+07	5.34249e+07	5.88612e+07	5.21265e+07	5.7928e+07	5.80993e+07	5.89152e+07	5.82108e+07	HMDB0038350	-	-
ME0138325	Gossypetin 8-glucuronide 3-sulfate	Gossypetin 8-glucuronide 3-硫酸盐	Flavonoids	黄酮	Flavonoid	黄酮	C21H18O17S	4	0.7608	81074-98-8	T3_positive	9.03425e+07	8.56223e+07	9.12978e+07	9.27959e+07	9.08189e+07	9.49333e+07	8.08579e+07	8.75955e+07	8.80737e+07	9.71882e+07	8.87864e+07	9.18485e+07	5.76095e+07	7.00494e+07	9.30645e+07	8.52218e+07	9.68582e+07	9.42165e+07	8.4643e+07	8.42313e+07	8.46367e+07	8.45565e+07	HMDB0037752	-	-
ME0054814	Methyl 10-undecenoate	10-十一碳烯酸甲酯	FA	脂肪酰类	Others	其他	C12H22O2	4	0.7488	111-81-9	T3_positive	280570	282939	281996	370500	145749	518342	289434	375684	951747	111361	94086.7	68019.6	41684.3	240138	361608	76423.4	1.11617e+06	431157	244976	162239	241690	277330	HMDB0029585	-	-
ME0120039	4,5-Dihydro-2-methylthiazole	4,5-二氢-2-甲基噻唑	Heterocyclic compounds	杂环化合物	Heterocyclic compounds	杂环化合物	C4H7NS	4	0.745	2346-00-1	T3_positive	1.07609e+07	1.12708e+07	8.54798e+06	9.92655e+06	1.00131e+07	1.04232e+07	7.83154e+06	8.57225e+06	1.0289e+07	9.3107e+06	1.09748e+07	1.12537e+07	1.04139e+07	1.05238e+07	9.29889e+06	8.80269e+06	9.31411e+06	8.87207e+06	9.73115e+06	9.88133e+06	9.89764e+06	9.93824e+06	HMDB0029555	-	-
ME0001276	1,2,4-Trimethylbenzene	1,2,4-三甲苯	Benzene and substituted derivatives	苯及其衍生物	Benzene and substituted derivatives	苯及其衍生物	C9H12	4	0.7438	95-63-6	T3_positive	230480	159142	377131	55644.5	302380	870906	633232	379589	948973	374530	611718	378514	925696	483658	230810	181587	582459	262776	273616	317122	301470	325918	HMDB0013733	-	-
ME0000352	Nicotine imine	尼古丁亚胺	Alkaloids	生物碱	Alkaloids	生物碱	C10H13N2+	4	0.7422	74710-78-4	T3_positive	4.15709e+06	2.2999e+06	3.17863e+06	2.77645e+06	2.23871e+06	4.34252e+06	3.99018e+06	2.43347e+06	3.11652e+06	3.44626e+06	1.88607e+06	3.10155e+06	5.0455e+06	2.15415e+06	2.56066e+06	3.03257e+06	2.49646e+06	3.29345e+06	2.61213e+06	2.52122e+06	2.5202e+06	2.42381e+06	HMDB0001010	SMP0000431;SMP0000628	Nicotine Action Pathway;Nicotine Metabolism Pathway
ME0123067	Benzofuran	苯并呋喃	Benzene and substituted derivatives	苯及其衍生物	Benzene and substituted derivatives	苯及其衍生物	C8H6O	4	0.7416	271-89-6	T3_positive	3.03241e+07	3.97887e+07	4.05892e+07	4.04524e+07	3.61683e+07	4.56692e+07	3.41627e+07	2.98904e+07	3.57462e+07	2.60536e+07	3.30477e+07	3.43194e+07	2.81624e+07	3.6996e+07	3.28547e+07	3.71578e+07	3.33369e+07	3.22255e+07	3.49028e+07	3.50971e+07	35123816	3.49818e+07	HMDB0032929	-	-
ME0115383	trans, trans-3,5-Octadien-2-one	3,5-(英、英）	Alcohol and amines	醇、胺类	Alcohols	醇类	C8H12O	4	0.7386	30086-02-3	T3_positive	358538	216810	95112.6	377280	504630	675640	98931.2	572926	533822	272419	492979	1.74524e+06	616879	327898	711090	925042	1.2557e+06	350761	266316	289711	271722	226685	HMDB0032446	-	-
MEDP1085	Tauro-beta-muricholic acid	牛磺-β-鼠胆酸	Bile acids	胆汁酸	Bile acids	胆汁酸	C26H45NO7S	4	0.7344	25696-60-0	T3_positive	839221	578823	232922	787048	1.23691e+06	2.27491e+06	467610	252284	1.90188e+06	725808	525603	771373	592197	371644	681741	794309	948450	1.03236e+06	1.06917e+06	1.02962e+06	1.07223e+06	1.04202e+06	HMDB0000932	-	-
ME0010245	Tetramethylsilane	Tetramethylsilane	Others	其他	Hydrocarbon derivatives	烃衍生物	C4H12Si	4	0.7333	75-76-3	T3_positive	1.38995e+06	678672	272823	2.00905e+06	977325	231113	1.32784e+06	358410	1.21696e+06	854146	1.73561e+06	1.61823e+06	1.15433e+06	1.36963e+06	850542	487072	1.82687e+06	838401	834598	1.07183e+06	960326	1.03954e+06	HMDB0094690	-	-
ME0130930	3-Hydroxycoumarin	3-羟基香豆素	Benzene and substituted derivatives	苯及其衍生物	Benzene and substituted derivatives	苯及其衍生物	C9H6O3	4	0.7312	939-19-5	T3_positive	1.23445e+07	2.18304e+07	1.66509e+07	1.84892e+07	1.85556e+07	1.19476e+07	1.70043e+07	6.48607e+06	1.65416e+07	1.42588e+07	8.44636e+06	5.27034e+06	1.64046e+07	5.49641e+06	6.38569e+06	1.27597e+07	1.58303e+07	5.88241e+06	9.08673e+06	8.46242e+06	9.13672e+06	9.19859e+06	HMDB0002149	-	-
ME0109774	Suberylglycine	辛二酰甘氨酸	Amino acid and Its metabolites	氨基酸及其代谢物	Amino acid derivatives	氨基酸衍生物	C10H17NO5	4	0.73	60317-54-6	T3_positive	3.84218e+06	1.28654e+06	2.91029e+06	1.31875e+06	2.45499e+06	1.63122e+06	1.73602e+06	4.00618e+06	950065	1.70466e+06	2.6958e+06	1.93794e+06	1.33847e+06	1.48776e+06	3.28741e+06	2.52152e+06	1.06743e+06	1.04025e+06	1.52129e+06	1.66516e+06	1.62914e+06	1.71399e+06	HMDB0000953	-	-
MEDN1181	5-Hydroxyindoleacetaldehyde	5-羟基吲哚乙醛	Heterocyclic compounds	杂环化合物	Indole and Its derivatives	吲哚及其衍生物	C10H9NO2	4	0.7299	1892-21-3	T3_positive	5.16111e+06	5.33757e+06	5.52077e+06	3.52676e+06	3.30132e+06	3.63146e+06	2.53728e+06	1.83345e+06	3.70665e+06	3.58052e+06	2.854e+06	5.48712e+06	8.1061e+06	6.10266e+06	7.5997e+06	5.56926e+06	3.38749e+06	817877	4.6682e+06	4.38548e+06	4.74359e+06	4.61087e+06	HMDB0004073	SMP0000063	Tryptophan Metabolism
ME0114899	N-(1-Deoxy-1-fructosyl)alanine	N-(1-脱氧-1-果糖基)丙氨酸	Amino acid and Its metabolites	氨基酸及其代谢物	Amino acid derivatives	氨基酸衍生物	C9H17NO7	4	0.7198	16124-24-6	T3_positive	424754	244600	618313	245070	275928	121002	175512	499187	93828.9	99539.4	121488	73499.5	342882	924244	829726	780608	179337	244037	373511	459488	468512	492930	HMDB0038662	-	-
ME0122599	8-Chloroxanthine	8-氯黄嘌呤	Heterocyclic compounds	杂环化合物	Heterocyclic compounds	杂环化合物	C5H3ClN4O2	4	0.717	13548-68-0	T3_positive	959018	71572.9	151247	161988	451443	380824	489817	358192	551005	420825	321200	663536	569801	253299	431598	511646	599993	583841	381827	410085	404222	347985	HMDB0006039	-	-
ME0159731	2-Amino-3-[(3-methylbut-2-en-1-yl)sulfanyl]propanoic acid	2-氨基-3-[(3-methylbut-2-en-1-yl)sulfanyl]丙酸	Amino acid and Its metabolites	氨基酸及其代谢物	Amino acid derivatives	氨基酸衍生物	C8H15NO2S	4	0.711	5287-46-7	T3_positive	112872	118235	413364	58014.5	39468.9	369751	265660	325258	274994	84130.7	186604	310159	422157	243983	158171	118457	911932	124959	269856	316044	307126	312058	HMDB0012286	-	-
ME0010413	Pentane	戊烷	Others	其他	Hydrocarbon derivatives	烃衍生物	C5H12	4	0.7081	109-66-0	T3_positive	480402	859113	877357	474725	602290	905514	654222	567588	682566	761345	748820	1.64152e+06	1.70038e+06	685407	727543	614114	996583	497302	746122	1.05207e+06	1.08872e+06	990999	HMDB0029603	-	-
ME0127465	Erucin	芥菜素	Others	其他	Others	其他	C6H11NS2	4	0.7076	4430-36-8	T3_positive	1.28675e+06	925795	2.0568e+06	1.2526e+06	1.66208e+06	1.38803e+06	1.14793e+06	1.1562e+06	2.42681e+06	970667	2.03772e+06	859752	997598	1.14463e+06	777727	1.42325e+06	1.1591e+06	1.03654e+06	1.09085e+06	1.1422e+06	1.18588e+06	1.17425e+06	HMDB0033764	-	-
ME0001860	2-(3-Phenylpropyl)tetrahydrofuran	2-(3-苯基丙基）四氢呋喃	Benzene and substituted derivatives	苯及其衍生物	Benzene and substituted derivatives	苯及其衍生物	C13H18O	4	0.7044	3208-40-0	T3_positive	426295	75748.5	199873	266636	235415	834913	216297	330156	199631	295707	342189	553526	536032	215109	266706	389408	382302	284438	232787	253937	252426	207394	HMDB0036178	-	-
ME0103317	2',2'-Difluorodeoxyuridine	2',2'-二氟脱氧尿苷	Benzene and substituted derivatives	苯及其衍生物	Benzene and substituted derivatives	苯及其衍生物	C9H10F2N2O5	4	0.7037	114248-23-6	T3_positive	3879.13	3874.03	3879.13	3879.13	3879.13	3879.13	32606.4	3879.13	3867.95	3879.13	3727.98	3879.13	475282	179692	3879.97	3878.73	3879.13	23778.9	19473	13022.8	18489.8	20168.8	HMDB0060727	-	-
ME0109257	Fosfomycin	磷霉素	Organic acid and Its derivatives	有机酸及其衍生物	Phosphoric acids	磷酸类化合物	C3H7O4P	4	0.7022	23155-02-4	T3_positive	453772	280998	631267	815719	537221	1.13895e+06	589455	911254	645618	625017	723446	625501	1.18154e+06	557861	634961	926598	1.48234e+06	2426563	1.29359e+06	1.86611e+06	1.75995e+06	1.47178e+06	HMDB0014966	-	-
ME0127448	Dihydro-2-methoxy-2-methyl-3(2H)-thiophenone	二氢-2-甲氧基-2-甲基-3（2H)-苯硫酮	Aldehyde,Ketones,Esters	醛、酮、酯类	Ketones	酮类	C6H10O2S	4	0.6996	129314-86-9	T3_positive	3.00721e+07	3.45991e+07	3.53902e+07	3.71523e+07	3.26416e+07	4.41157e+07	2.66657e+07	2.58175e+07	3.22141e+07	2.31073e+07	2.6984e+07	3.00613e+07	2.59551e+07	3.51046e+07	3.32602e+07	3.09494e+07	2.99012e+07	3.2835e+07	2.89666e+07	2.91523e+07	2.99688e+07	29154277	HMDB0040237	-	-
MEDP0327	N-γ-Acetyl-N-2-Formyl-5-Methoxykynurenamine	N-γ-乙酰基-N-2-甲酰基-5-甲基犬尿氨酸	Alcohol and amines	醇、胺类	Amines	胺类	C13H16N2O4	4	0.6909	52450-38-1	T3_positive	339045	1.91964e+06	678639	796019	846544	582050	148276	2.67791e+06	745270	75658.1	1.55954e+06	2.38106e+06	703496	1.00675e+06	1.2428e+06	2.19805e+06	1.58258e+06	474737	1.5598e+06	1.54638e+06	1.61454e+06	1.60878e+06	HMDB0004259	SMP0000063	Tryptophan Metabolism
ME0009108	Nitrobenzene	硝基苯	Benzene and substituted derivatives	苯及其衍生物	Benzene and substituted derivatives	苯及其衍生物	C6H5NO2	4	0.6897	98-95-3	T3_positive	1.15596e+06	1.30411e+06	1.34664e+06	1.41171e+06	1.00991e+06	1.16023e+06	1.64752e+06	1.32247e+06	1.52233e+06	3.17351e+06	3.19534e+06	1.55321e+07	1.5298e+06	1818955	1.63711e+06	1.10804e+06	1.39505e+06	1.8267e+06	1.09866e+06	1.11207e+06	1.1388e+06	1.11071e+06	HMDB0041950	-	-
MEDN1327	2-Methyl-4-pentenoic acid	2-甲基-4-戊烯酸	Organic acid and Its derivatives	有机酸及其衍生物	Organic acid and Its derivatives	有机酸及其衍生物	C6H10O2	4	0.6869	1575-74-2	T3_positive	2.50409e+06	720938	1.36216e+06	956861	3.57617e+06	1.42078e+06	2.83464e+06	3.78948e+06	1.11773e+06	2.15179e+06	2.54264e+06	819379	2.57054e+06	638823	2.81763e+06	2.45085e+06	1.51186e+06	1.78283e+06	2.58214e+06	2.28029e+06	2.42086e+06	2.46809e+06	HMDB0031158	-	-
ME0106311	Cysteamine	半胱胺	Heterocyclic compounds	杂环化合物	Heterocyclic compounds	杂环化合物	C2H7NS	4	0.6814	60-23-1	T3_positive	6.66593e+06	2.66636e+06	3.18616e+06	4.14103e+06	2.67969e+06	2.85361e+06	1.87442e+06	3.14154e+06	2.02042e+06	1.90378e+06	3.62618e+06	3.10688e+06	5.03676e+06	2.47488e+06	1.61812e+06	3.10421e+06	2.25505e+06	2.69533e+06	2.49541e+06	2.54014e+06	2.45086e+06	2.47533e+06	HMDB0002991	SMP0000027;SMP0000021	Pantothenate and CoA Biosynthesis;Taurine and Hypotaurine Metabolism
ME0015906	Armillarin	阿米拉林	Terpenoids	萜类	Sesquiterpenoids	倍半萜	C24H30O6	4	0.6806	83329-14-0	T3_positive	176871	47473.1	42832.8	288254	48797.2	69259.7	35813.6	96391.6	78266.6	84624.6	148113	97100.2	40135.6	40881.3	99999.5	46994	162344	88942.1	150120	151008	161347	104432	HMDB0039380	-	-
ME0007277	Guaiacyl phenylacetate	愈创木脂苯乙酸酯	Benzene and substituted derivatives	苯及其衍生物	Phenolics	苯酚类	C15H14O3	4	0.6753	4112-89-4	T3_positive	5.26622e+06	1.86204e+06	3.60928e+06	3.75118e+06	2.26129e+06	4.37149e+06	5.78398e+06	3.41067e+06	5.17445e+06	6.64011e+06	6.18396e+06	9.07782e+06	4.83561e+06	3.3021e+06	4.64533e+06	4.39069e+06	7.23697e+06	4.8804e+06	3.19832e+06	3.12055e+06	3.20376e+06	3.13652e+06	HMDB0037679	-	-
MEDP1333	LPC(0:0/20:4)	LPC(0:0/20:4)	GP	甘油磷脂类	LPC	溶血磷脂酰胆碱	C28H50NO7P	4	0.6734	67341-29-1	T3_positive	2.87483e+07	1.92869e+07	2.76563e+07	2.11486e+07	1.24093e+07	1.72687e+07	5.11718e+06	1.4402e+07	6.27505e+06	6.46194e+06	1.82734e+07	1.44071e+07	475890	4.78406e+06	4.89704e+06	6.3552e+06	3.02627e+06	1.99284e+06	1.32974e+07	1.33235e+07	1.26562e+07	1.32689e+07	HMDB0061699	-	-
ME0105227	(2S,4S)-2-amino-5-(carbamoylamino)-4-hydroxypentanoic acid	(2S,4S)-2-氨基-5-(氨基甲酰氨基)-4-羟基戊酸	Amino acid and Its metabolites	氨基酸及其代谢物	Amino acid derivatives	氨基酸衍生物	C6H13N3O4	4	0.67	3618-90-4	T3_positive	175441	1.30219e+06	353754	510278	131129	1.29617e+06	499478	656742	481877	642313	1.23303e+06	586175	715230	1.09977e+06	612512	1.25962e+06	474677	481733	743090	816375	805067	775597	HMDB0029384	-	-
ME0127311	3-Methylcyclohexanethiol	3-甲基环己硫醇	Others	其他	Others	其他	C7H14S	4	0.6583	38699-50-2	T3_positive	2.57714e+07	1.38299e+07	2.44199e+07	1.91416e+07	1.77631e+07	2.62797e+06	1.41156e+07	9.85774e+06	8.29961e+06	1.21271e+07	6.08979e+06	1.04126e+07	3.96203e+06	1.11608e+07	1.00249e+07	1.42278e+07	6.06827e+06	6.77286e+06	8.23024e+06	8.96527e+06	9.17782e+06	8.70154e+06	HMDB0031537	-	-
ME0115623	2-Chloro-1-propanol	2-氯-1-丙醇	Alcohol and amines	醇、胺类	Alcohols	醇类	C3H7ClO	4	0.6572	78-89-7	T3_positive	5.40764e+06	1.077e+07	1.24086e+07	7.25264e+06	1.07565e+07	1.58004e+07	1.57645e+07	9.27563e+06	1.0452e+07	1.65462e+07	9.17568e+06	1.00749e+07	1.84207e+07	1.15866e+07	1.57357e+07	1.06829e+07	1.42075e+07	1.32747e+07	5.04886e+06	8.25666e+06	8.70801e+06	9.39252e+06	HMDB0031335	-	-
ME0137105	7-Methoxycoumarin	7-甲氧基香豆素	Benzene and substituted derivatives	苯及其衍生物	Benzene and substituted derivatives	苯及其衍生物	C10H8O3	4	0.6565	531-59-9	T3_positive	820477	714562	1.02921e+06	4.7689e+06	936599	1.03016e+06	987912	4.19284e+06	2.18542e+06	2.76192e+06	2.96684e+06	1.50281e+06	1.81763e+06	1.17784e+06	822616	3.02532e+06	984579	778454	2.515e+06	2.01339e+06	2.55743e+06	2.43065e+06	HMDB0029758	-	-
MEDN0860	3,3',5'-Triiodo-L-thyronine	3,3',5'-碘甲状腺原氨酸	Hormones and hormone related compounds	激素及激素相关物质	Hormones and hormone related compounds	激素及激素相关物质	C15H12I3NO4	4	0.6487	5817-39-0	T3_positive	377091	330668	643629	203386	514324	480633	1.21754e+06	331011	2.34734e+06	894611	1.45576e+06	991610	844364	797214	164815	1.04319e+06	998224	888810	762261	786065	762200	566718	HMDB0060074	-	-
ME0001343	1,3-Diisopropylbenzene	1,3-二异丙苯	Benzene and substituted derivatives	苯及其衍生物	Benzene and substituted derivatives	苯及其衍生物	C12H18	4	0.6467	99-62-7	T3_positive	1.81897e+06	668484	2.08715e+06	1.13502e+06	2.11414e+06	813867	2.05362e+06	2.19662e+06	2.51611e+06	2.94632e+06	2.67276e+06	1.41239e+06	1.18663e+06	2.14204e+06	1.35717e+06	3.60818e+06	1.62264e+06	2.61615e+06	1.87429e+06	2.00373e+06	1.93e+06	1.79978e+06	HMDB0013806	-	-
FDATP00245	Metformin hydrochloride	Metformin HCl	Others	其他	Medicine	药物	C4H12ClN5	4	0.6334	1115-70-4 | 15537-72-1	T3_positive	1.91186e+07	1.98359e+07	2.52714e+07	2.40948e+07	2.22303e+07	2.17732e+07	2.97231e+07	2.33266e+07	2.98419e+07	2.61134e+07	2.70718e+07	2.41576e+07	2.87084e+07	2.67546e+07	2.90612e+07	2.31338e+07	2.85128e+07	2.45746e+07	2.49239e+07	2.49572e+07	2.42004e+07	2.53416e+07	HMDB0001921	-	-
ME0063706	Lithocholic acid 3-O-sulfate	石胆酸 3-O-硫酸盐	Bile acids	胆汁酸	Bile acids	胆汁酸	C24H40O6S	4	0.6327	34669-57-3	T3_positive	1.01521e+06	713147	739026	1.78195e+06	1.13733e+06	536713	549886	965390	659326	397814	619909	935021	647073	652318	1.05313e+06	223436	466470	816125	809114	823788	805736	838912	HMDB0000907	-	-
MEDN1528	Cyclohexaneacetic acid	环己烷乙酸	Organic acid and Its derivatives	有机酸及其衍生物	Organic acid and Its derivatives	有机酸及其衍生物	C8H14O2	4	0.6104	5292-21-7	T3_positive	615603	413772	1.06917e+06	650138	639954	925509	645617	1.10861e+06	982107	518519	1.25355e+06	1.4707e+06	816823	895319	963820	1.18549e+06	791209	552511	1184322	1.29623e+06	1.18575e+06	1.27453e+06	HMDB0031403	-	-
MEDP1847	5-Hydroxymethyl-2-furancarboxaldehyde	5-羟甲基-2-呋喃甲醛	Aldehyde,Ketones,Esters	醛、酮、酯类	Aldehydes	醛类	C6H6O3	4	0.607	67-47-0	T3_positive	1.69317e+06	3.35131e+06	4.28859e+06	2.55977e+06	3.5922e+06	3.37254e+06	2.91163e+06	3.50974e+06	3.54308e+06	2.57175e+06	4.34555e+06	5.94348e+06	1.94884e+06	8.14874e+06	6.04311e+06	4.69554e+06	3.83199e+06	3.85875e+06	2.78799e+06	3.158e+06	3.32639e+06	3.09823e+06	HMDB0034355	-	-
ZINC897493	2-Propanethiol	异丙硫醇	Others	其他	Others	其他	C3H8S	4	0.6036	75-33-2	T3_positive	1.47952e+06	1.60123e+06	1.29749e+06	1.36867e+06	912281	1.51304e+06	934461	983944	1.2265e+06	2.7352e+06	1.83428e+06	1.11043e+06	1.28543e+06	1.40138e+06	2.23696e+06	2.27334e+06	2.06892e+06	4.01967e+06	1.35617e+06	1.41856e+06	1.69908e+06	1.75894e+06	HMDB0031634	-	-
MEDL00375	Oglufanide	-	Amino acid and Its metabolites	氨基酸及其代谢物	Small Peptide	小肽	C16H19N3O5	2	0.887	38101-59-6	T3_positive	9.78554e+06	4.15831e+06	9.19067e+06	4.37591e+06	3.93398e+06	4.66867e+06	9.37822e+06	1.23059e+07	2.87295e+06	7.23265e+06	6.98712e+06	6.36496e+06	1.08102e+07	8.07147e+06	1.12569e+07	1.14097e+07	5527743	2.25282e+06	6.2058e+06	6.65945e+06	6.34716e+06	6.38602e+06	HMDB0028830	-	-
ME0015341	9S,11R-dihydroxy-15-oxo-5Z,13E-prostadienoic acid-cyclo[8S,12R]	-	Hormones and hormone related compounds	激素及激素相关物质	Hormones and hormone related compounds	激素及激素相关物质	C20H32O5	3	0.826	191919-01-4	T3_positive	3.87475e+06	1.23526e+06	2.8073e+06	5.55587e+06	3.89744e+06	4.13355e+06	7.5653e+06	5.6186e+06	2.5222e+06	3.10429e+06	4.39111e+06	2.58327e+06	2.60264e+06	7.46531e+06	4.95045e+06	5.34204e+06	6.07506e+06	5.01335e+06	3.88753e+06	3.96072e+06	3.91161e+06	3.92786e+06	HMDB0005077	-	-
ME0055373	(8R,9R,10R,13S,14R,17R)-13-ethyl-17-ethynyl-17-hydroxy-1,2,6,7,8,9,10,11,12,14,15,16-dodecahydrocyclopenta[a]phenanthren-3-one	-	Hormones and hormone related compounds	激素及激素相关物质	Hormones and hormone related compounds	激素及激素相关物质	C21H28O2	3	0.7934	6533-00-2	T3_positive	804687	5.07608e+06	2.75992e+06	3.66691e+06	2.65447e+06	5.00318e+06	3.19358e+06	1.08005e+06	3.53157e+06	1.76085e+06	2.23131e+06	556135	2.0327e+06	2.05355e+06	2.88014e+06	872987	1.68637e+06	2.465e+06	2.08506e+06	2.26938e+06	2.07457e+06	1.84544e+06	HMDB0014511	-	-
ME0055124	3-(11,12-Dihydroxy-15,19-dotriacontadienyl)-5-methyl-2(5H)-furanone, 9CI	-	FA	脂肪酰类	Others	其他	C37H66O4	3	0.646	185336-15-6	T3_positive	2.00124e+06	3.73326e+06	1.38669e+06	3.00795e+06	1.3815e+06	204723	687649	2.14689e+06	2.45096e+06	2.31135e+06	139589	447758	2.984e+06	2.37787e+06	4.27723e+06	6.19742e+06	4.22542e+06	3.5651e+06	4.03372e+06	2.6329e+06	3.91027e+06	3.64961e+06	HMDB0029795	-	-
ME0011220	(3beta,5alpha,6beta,24R)-Stigmastane-3,5,6-triol	-	Alcohol and amines	醇、胺类	Alcohols	醇类	C29H52O3	3	0.6446	20835-91-0	T3_positive	1.36359e+06	3.67863e+06	2.41234e+06	2.13034e+06	3.41024e+06	2.57799e+06	1.38184e+06	2.11783e+06	594430	3.21631e+06	1.37525e+06	2.46574e+06	977980	946178	3.00788e+06	3.29306e+06	1.17982e+06	2.55986e+06	2.2038e+06	2.47463e+06	2.00044e+06	2.44623e+06	HMDB0030014	-	-
ME0062136	(2R)-2-[(2R,3R,4S)-3,4-bis(2-hydroxyethoxy)oxolan-2-yl]-2-hydroxyethyl dodecanoate	-	FA	脂肪酰类	Others	其他	C22H42O8	3	0.5917	9005-67-8	T3_positive	8.59502e+06	1.21929e+07	8.3075e+06	1.06476e+07	8.69737e+06	1.12572e+07	1.06704e+07	1.29252e+07	1.25594e+07	1.08788e+07	1.37663e+07	4.65045e+06	1.67179e+07	1.44885e+07	2.04033e+07	1.19931e+07	1.51796e+07	883340	1.58584e+07	1.59238e+07	1.5109e+07	1.5031e+07	HMDB0037183	-	-
ME0052959	Fusidic acid	-	Others	其他	Medicine	药物	C31H48O6	3	0.5574	1859240	T3_positive	2.08585e+06	1.18724e+06	1.6173e+06	718120	1.63491e+06	2.098e+06	2.33006e+06	993481	639590	448595	2.03812e+06	1.35508e+06	509977	495862	1.89575e+06	1.01843e+06	1.06979e+06	926052	1.86112e+06	1.99823e+06	1.35093e+06	1.86554e+06	HMDB0015570	-	-
ME0115901	(3R,3aR,7aS)-3-Butylhexahydro-1(3H)-isobenzofuranone	-	Benzene and substituted derivatives	苯及其衍生物	Benzene and substituted derivatives	苯及其衍生物	C12H20O2	4	0.7298	189504-31-2	T3_positive	533557	203783	594312	620851	438423	1.54581e+06	510879	961541	1.79643e+06	316938	970499	434919	399333	41811.2	399920	405620	1.83016e+06	518367	584265	753866	742763	686022	HMDB0034903	-	-
ME0115350	Tetraethylene glycol	Tetraethylene glycol	Alcohol and amines	醇、胺类	Alcohols	醇类	C8H18O5	1a	0.8054	-	T3_positive	2.22696e+06	2.68994e+06	2.27424e+06	3.57109e+06	2.6254e+06	3.19462e+06	3.1168e+07	3.04116e+06	4.21816e+06	4.56743e+06	2.41117e+06	5.06908e+06	4.9865e+07	2.08411e+07	3.20926e+06	2.55026e+06	5.22195e+06	9.43176e+06	8.63994e+06	8.80636e+06	8.98677e+06	8.80944e+06	HMDB0094708	-	-
ME0009341	4-(Butylamino)benzoic acid	4-(丁氨基)苯甲酸	Benzene and substituted derivatives	苯及其衍生物	Benzene and substituted derivatives	苯及其衍生物	C11H15NO2	1b	0.8332	-	T3_positive	1.08416e+07	9.53927e+06	3.25296e+07	1.10439e+07	9.96811e+06	8.464e+06	8.71621e+06	9.23444e+06	9.46712e+06	7.61909e+06	1.00767e+07	8.24051e+06	6.08925e+06	7.7653e+06	2.26775e+07	8.62505e+06	6.62575e+06	3.24159e+07	9.67278e+06	9.62929e+06	9.97494e+06	9.12807e+06	HMDB0246301	-	-
ME0004104	3-methoxybenzene-1,2-diol	3-甲氧基儿茶酚	Benzene and substituted derivatives	苯及其衍生物	Phenolics	苯酚类	C7H8O3	1b	0.7895	-	T3_positive	1.36392e+07	7.23109e+06	1.68241e+07	1.35239e+07	1.16536e+07	1.12998e+07	8.98836e+06	1.40838e+07	1.25235e+07	9.23095e+06	1.71985e+07	2.10443e+07	1.31199e+07	1.19929e+07	1.65056e+07	1.15412e+07	1.35124e+07	1.04173e+07	1.32626e+07	1.41632e+07	1.46974e+07	1.42287e+07	HMDB0125538	-	-
ME0115536	Glucose	葡萄糖	Carbohydrates and Its metabolites	碳水化合物及其代谢物	Sugars	糖类	C6H12O6	1b	0.7732	-	T3_positive	8.21308e+08	4.23503e+08	7.41814e+08	3.27812e+08	3.18768e+08	3.00484e+08	9.57356e+08	8.22784e+08	3.74804e+08	5.53147e+08	6.14734e+08	4.9361e+08	7.17375e+08	7.05645e+08	7.62362e+08	6.30886e+08	5.17255e+08	3.88891e+08	5.66941e+08	5.79205e+08	5.72121e+08	5.73759e+08	HMDB0304632	-	-
ME0108839	N-Methylalanine	N-甲基丙氨酸	Amino acid and Its metabolites	氨基酸及其代谢物	Amino acids	氨基酸	C4H9NO2	1b	0.7536	-	T3_positive	2.9093e+07	7.50253e+07	3.27388e+07	4.22887e+07	3.07401e+07	6.87267e+07	1.9594e+07	6.23503e+07	3.82117e+06	2.86834e+07	3.91002e+07	2.99728e+07	3.18035e+07	6.12287e+07	5.32075e+07	2.06533e+06	3.32509e+07	5.43578e+07	3.72647e+07	4.02997e+07	4.19089e+07	4.29501e+07	HMDB0094692	-	-
ME0009421	Phenylethylmalonamide	2-乙基-2-苯基丙二酰胺	Benzene and substituted derivatives	苯及其衍生物	Benzene and substituted derivatives	苯及其衍生物	C11H14N2O2	1b	0.7432	-	T3_positive	4.0533e+06	4.63416e+06	5.03405e+06	3.49168e+06	4.25786e+06	3.48246e+06	4.22455e+06	3.81248e+06	3.62739e+06	3.83765e+06	4.62512e+06	3.96442e+06	3.1203e+06	3.45903e+06	5.19662e+06	3.37001e+06	4.29231e+06	3.42953e+06	4.22756e+06	4.31206e+06	4.41678e+06	4.25469e+06	HMDB0245113	-	-
ME0110082	Trp-Thr	色氨酸-苏氨酸	Amino acid and Its metabolites	氨基酸及其代谢物	Small Peptide	小肽	C15H19N3O4	1b	0.7105	-	T3_positive	2.25881e+06	2.43539e+06	2.30034e+06	4.9852e+06	2.82496e+06	2.61806e+06	3.05578e+06	3.22015e+06	3.67359e+06	3.2181e+06	2.26387e+06	2.65284e+06	3.06932e+06	2.52133e+06	2.03619e+06	2.2365e+06	2.36428e+06	2.29536e+06	2.38766e+06	2.44067e+06	2.50383e+06	2.43358e+06	HMDB0029093	-	-
ME0119424	BW-A868C	BW-A868C	Benzene and substituted derivatives	苯及其衍生物	Benzene and substituted derivatives	苯及其衍生物	C25H37N3O5	1b	0.6931	-	T3_positive	2.69525e+07	2.99248e+07	2.88532e+07	5.28165e+07	3.25651e+07	3.0755e+07	5.6991e+07	3.61072e+07	4.87762e+07	3.85353e+07	2.76056e+07	3.34381e+07	9.68407e+07	6.34217e+07	2.59872e+07	2.59741e+07	2.7511e+07	3.98046e+07	3.71679e+07	3.73449e+07	3.74078e+07	3.73219e+07	HMDB0249489	-	-
ME0122532	7-Nitroindazole	7-硝基吲哚	Heterocyclic compounds	杂环化合物	Heterocyclic compounds	杂环化合物	C7H5N3O2	1b	0.6902	-	T3_positive	1.85136e+07	7.26837e+06	1.3342e+07	1.04888e+07	1.50021e+07	1.51043e+07	8.34908e+06	1.31477e+07	1.76869e+07	2.18412e+07	2.43926e+07	1.66628e+07	2.10966e+07	1.80097e+07	2.1048e+07	1.77574e+07	2.16442e+07	1.42922e+07	13712230	1.38312e+07	1.45512e+07	1.34317e+07	HMDB0247275	-	-
ME0105496	Alanylarginine	丙精氨酸	Amino acid and Its metabolites	氨基酸及其代谢物	Small Peptide	小肽	C9H19N5O3	1b	0.6876	-	T3_positive	2.80974e+08	2.90876e+08	3.1353e+08	2.94029e+08	2.96166e+08	2.73547e+08	4.18111e+08	4.03883e+08	2.91741e+08	3.77949e+08	4.4456e+08	3.55997e+08	3.49215e+08	2.91923e+08	3.11965e+08	3.83278e+08	3.09239e+08	2.95499e+08	3.45268e+08	3.49368e+08	3.47339e+08	3.58827e+08	HMDB0028681	-	-
MEDN1306	Ureidosuccinic acid	N-氨基甲酰基-L-天冬氨酸	Amino acid and Its metabolites	氨基酸及其代谢物	Amino acid derivatives	氨基酸衍生物	C5H8N2O5	1b	0.6359	-	T3_positive	5.11184e+06	6.20221e+06	8.26643e+06	8.09345e+06	8.02077e+06	7.76427e+06	5.88263e+06	8.73868e+06	5.2905e+06	7.98388e+06	5.96383e+06	5.36427e+06	8.33801e+06	1.01582e+07	9.43875e+06	8.02577e+06	6.03374e+06	8.59137e+06	7.40029e+06	7.44279e+06	7.46276e+06	7.53937e+06	HMDB0000828	SMP0000067;SMP0000175;SMP0000192;SMP0000046;SMP0000172;SMP0000219;SMP0000178;SMP0000202	Aspartate Metabolism;Canavan Disease;Hypoacetylaspartia;Pyrimidine Metabolism;beta-Ureidopropionase Deficiency;UMP Synthase Deficiency (Orotic Aciduria);Dihydropyrimidinase Deficiency;MNGIE (Mitochondrial Neurogastrointestinal Encephalopathy)
ME0111237	Octylamine	辛胺	Alcohol and amines	醇、胺类	Amines	胺类	C8H19N	1b	0.6253	-	T3_positive	2.67119e+06	3.79207e+06	4.01529e+06	1.17672e+06	1.74261e+06	1.8998e+06	1.96863e+06	4.11478e+06	2.97093e+06	8.03036e+06	2.78706e+06	955062	1.82948e+06	3.45453e+06	2.87888e+06	5.10282e+06	3.03487e+06	7.54687e+06	6.09516e+06	6.56103e+06	6.4887e+06	6.09487e+06	HMDB0255916	-	-
ME0155569	2-Phenylethynesulfonamide	2-苯乙炔磺酰胺	Benzene and substituted derivatives	苯及其衍生物	Benzene and substituted derivatives	苯及其衍生物	C8H7NO2S	1b	0.5822	-	T3_positive	1.3169e+08	3.1546e+07	2.56502e+07	3.26787e+07	4.13264e+07	3.51044e+07	3.42272e+07	2.73823e+07	2.67243e+07	2.93519e+07	3.14009e+07	3.48429e+07	2.10686e+07	1.29478e+08	1.24369e+08	4.97166e+07	2.29957e+07	2.03476e+07	2.35656e+07	2.23668e+07	2.39444e+07	2.31727e+07	HMDB0256545	-	-
ME0011927	1,2-Distearoyl-sn-glycero-3-phosphocholine	PC(18:0/18:0)	GP	甘油磷脂类	PC	磷脂酰胆碱	C44H88NO8P	2	0.9693	-	T3_positive	927933	9.16998e+06	1.02471e+07	562674	3.2634e+06	3.56089e+07	8.42682e+06	9.98354e+06	5.92567e+06	1.11535e+07	1.26127e+07	6.50629e+06	2.07891e+07	8.50079e+06	6.46065e+06	6.81266e+06	7.31519e+06	6.04436e+06	6.97908e+06	6.93397e+06	6.56051e+06	6.97447e+06	HMDB0008036	-	-
ME0054562	1-(1Z-hexadecenyl)-sn-glycero-3-phosphocholine	1-(1Z-Hexadecenyl)-sn-glycero-3-phosphocholine	GP	甘油磷脂类	PC	磷脂酰胆碱	C24H50NO6P	2	0.9594	-	T3_positive	1.36524e+07	1.36565e+07	1.66487e+07	9.2055e+06	1.14392e+07	1.34298e+07	1.45844e+07	7.86033e+06	1.01933e+07	9.58676e+06	1.28961e+07	1.01551e+07	1.1409e+07	9.23122e+06	8.69323e+06	1.02876e+07	6.17065e+06	8.04652e+06	1.18212e+07	1.19089e+07	1.12015e+07	1.13947e+07	HMDB0010407	-	-
ME0169093	DL-Pantothenic acid	DL-泛酸	Organic acid and Its derivatives	有机酸及其衍生物	Organic acid and Its derivatives	有机酸及其衍生物	C9H17NO5	2	0.9576	-	T3_positive	6.5137e+07	5.67936e+07	8.37215e+07	5.99918e+07	5.87399e+07	6.48403e+07	5.84235e+07	6.27059e+07	1.10786e+08	6.9236e+07	5.43525e+07	7.69841e+07	7.44289e+07	5.54127e+07	7.15198e+07	7.24093e+07	7.24157e+07	7.08062e+07	7.14792e+07	7.49936e+07	7.53477e+07	7.47441e+07	HMDB0250782	-	-
ME0111077	Histidinol	组胺醇	Amino acid and Its metabolites	氨基酸及其代谢物	Small Peptide	小肽	C6H11N3O	2	0.9486	-	T3_positive	1.95996e+07	3.25998e+07	2.01177e+07	2.5436e+07	2.98548e+07	7.20757e+07	2.52152e+07	2.28739e+07	1.06885e+07	2.10871e+08	3.16236e+07	8.53835e+07	8.55169e+06	3.52646e+07	5.20321e+07	2.12767e+07	3.43456e+07	2.27017e+07	4.45933e+07	3.35885e+07	4.42357e+07	4.48147e+07	HMDB0253185	-	-
ME0138249	Genistein 4'-O-glucuronide	金雀异黄素 4'-O-葡糖苷酸	Flavonoids	黄酮	Isoflavones	异黄酮	C21H18O11	2	0.9431	-	T3_positive	147401	700937	319093	2.84063e+06	685478	2.76851e+06	920701	137601	388867	1.29332e+06	369963	1.63087e+06	745739	724804	3.32346e+06	509310	473723	345088	700304	530278	710170	747014	HMDB0041737	-	-
MEDP1212	1,3-Dicyclohexylurea	1,3-二环己基脲	Alcohol and amines	醇、胺类	Polyamines	多胺	C13H24N2O	2	0.9428	-	T3_positive	5.38769e+07	5.53649e+07	5.45364e+07	5.65168e+07	5.41275e+07	5.57131e+07	5.50608e+07	5.72295e+07	5.54882e+07	5.52886e+07	5.42264e+07	5.24587e+07	5.73591e+07	5.63642e+07	5.70977e+07	5.45045e+07	5.44053e+07	5.53674e+07	5.61537e+07	5.60447e+07	5.58401e+07	5.5983e+07	HMDB0244166	-	-
ME0055185	Myristoylcarnitine	肉豆蔻酰肉碱	FA	脂肪酰类	CAR	酰基肉碱	C21H41NO4	2	0.9418	-	T3_positive	6.95952e+07	9.01119e+07	8.09551e+07	7.22875e+07	4.99157e+07	5.13604e+07	8.15898e+07	6.74764e+07	7.75713e+07	6.45485e+07	5.66507e+07	6.82483e+07	7.11136e+07	6.76238e+07	5.50465e+07	6.37286e+07	4.88749e+07	5.82124e+07	7.06104e+07	6.98181e+07	6.95667e+07	6.77979e+07	HMDB0254979	-	-
ME0013005	1-Stearoyl-2-linoleoyl-sn-glycerol	1-硬脂酰基-2-亚油酰基-sn-甘油	GL	甘油脂类	DG	甘油二酯	C39H72O5	2	0.9372	-	T3_positive	1.49339e+07	1.35041e+07	1.45403e+07	1.35558e+07	1.55002e+07	1.73471e+07	1.50538e+07	1.35467e+07	1.29771e+07	1.28945e+07	1.1019e+07	1.18238e+07	4.50686e+06	5.15183e+06	4.59263e+06	4.93708e+06	4.63311e+06	5.46567e+06	1.04707e+07	1.06341e+07	9.32522e+06	9.4548e+06	HMDB0007161	-	-
ME0107655	DL-Arginine	DL-精氨酸	Amino acid and Its metabolites	氨基酸及其代谢物	Amino acids	氨基酸	C6H14N4O2	2	0.9371	-	T3_positive	1.27296e+07	1.10453e+08	6.54179e+07	3.69214e+07	8.33566e+07	7.21397e+07	7.18559e+07	1.1843e+08	1.16945e+08	8.47964e+07	6.67696e+07	1.5951e+08	8.58056e+07	8.44939e+07	1.32146e+08	6.72161e+07	5.50428e+07	6.1921e+07	8.33177e+07	8.14253e+07	8.60457e+07	8.60914e+07	HMDB0251511	-	-
ME0056918	1,2-Dipalmitoleoyl-sn-glycero-3-phosphocholine	1,2-二棕榈油酰基-sn-甘油-3-磷酸胆碱	GP	甘油磷脂类	PC	磷脂酰胆碱	C40H76NO8P	2	0.931	-	T3_positive	138376	636441	102812	405719	92246.1	549856	214707	171379	96128.7	239056	219774	76192.8	71605.1	200132	297583	53691	66830.8	140157	147292	144766	149422	146511	HMDB0008002	-	-
ME0055517	o-Xylene	邻二甲苯	Benzene and substituted derivatives	苯及其衍生物	Benzene and substituted derivatives	苯及其衍生物	C8H10	2	0.9306	-	T3_positive	2.48419e+07	3.09937e+07	2.25357e+07	3.36694e+07	1.15626e+07	1.21028e+07	2.00682e+07	2.25905e+07	2.28189e+07	1.34177e+07	1.11874e+07	1.32022e+07	2.38764e+07	2.58753e+07	2.35847e+07	2.18563e+07	3.07922e+07	2.27105e+07	3.13209e+07	3.11041e+07	3.11636e+07	3.07354e+07	HMDB0059851	-	-
ME0169628	Palmitoylcarnitine	棕榈酰肉碱	FA	脂肪酰类	CAR	酰基肉碱	C23H45NO4	2	0.9248	-	T3_positive	694880	4.03223e+06	1.02391e+06	1.0568e+06	1.5875e+06	1.23914e+06	2.37497e+06	1.21753e+06	1.09816e+06	962121	1.424e+06	1.37593e+06	722918	655266	523508	997095	534110	921570	1.12784e+06	1.06186e+06	966226	1.05962e+06	HMDB0240783	-	-
ME0109045	4-Chloro-L-phenylalanine	对氯苯丙氨酸	Amino acid and Its metabolites	氨基酸及其代谢物	Amino acids	氨基酸	C9H10ClNO2	2	0.9196	-	T3_positive	9.26208e+08	6.76375e+08	7.32346e+08	6.88519e+08	6.79681e+08	8.00602e+08	7.28641e+08	7.06407e+08	8.73838e+08	7.82878e+08	8.91653e+08	6.75128e+08	7.2706e+08	9.01626e+08	9.24928e+08	7.972e+08	7.18586e+08	7.48219e+08	7.15578e+08	7.20141e+08	7.22886e+08	7.20053e+08	HMDB0244605	-	-
MEDP1528	Carnitine C18:1-OH	肉碱 C18:1-OH	FA	脂肪酰类	CAR	酰基肉碱	C25H47NO5	2	0.9175	-	T3_positive	2.09724e+06	2.01829e+06	1.78132e+06	2.23184e+06	1.64949e+06	528053	2.16728e+06	2.0942e+06	2.60638e+06	2.03472e+06	1.39648e+06	1.96183e+06	848992	3.71528e+06	2.04179e+06	3.27009e+06	1.11001e+06	1.56264e+06	3.21405e+06	3.08931e+06	2.4313e+06	3.20854e+06	HMDB0013154	-	-
ME0011795	1-(1Z-octadecenyl)-sn-glycero-3-phosphocholine	1-(1Z-十八碳烯基)-sn-甘油-3-磷酸胆碱	GP	甘油磷脂类	LPC	溶血磷脂酰胆碱	C26H54NO6P	2	0.9156	-	T3_positive	5.37962e+06	2.13447e+06	4.41582e+06	2.30583e+06	3.87643e+06	4.70595e+06	6.72397e+06	3.72393e+06	1.73017e+06	2.22082e+06	1.56047e+06	2.69031e+06	3.13895e+06	4.47713e+06	1.65383e+06	1.25354e+06	2.10482e+06	2.85132e+06	3.50148e+06	3.33482e+06	3.01732e+06	3.61275e+06	HMDB0013122	-	-
ME0057646	1-Stearoyl-2-docosahexanoyl-sn-glycero-3-phosphocholine	1-二十二碳六烯酰基-2-硬脂酰基-sn-甘油-3-磷酸胆碱	GP	甘油磷脂类	PC	磷脂酰胆碱	C48H84NO8P	2	0.9047	-	T3_positive	5.1597e+06	4.7829e+07	5.68262e+07	3.46569e+07	4.25279e+07	3.07257e+07	3.3585e+07	4.32987e+07	3.71949e+07	2.5072e+07	2.39883e+07	4.47105e+07	2.1667e+07	2.36729e+07	2.24782e+07	3.14429e+07	2.22251e+07	1.80471e+08	3.3145e+07	3.23604e+07	3.39127e+07	3.34296e+07	HMDB0008727	-	-
ME0057922	1-(1Z-octadecenyl)-2-(9Z-octadecenoyl)-sn-glycero-3-phosphocholine	1-(1Z-十八碳烯基)-2-(9Z-十八烯酰基)-sn-甘油-3-磷酸胆碱	GP	甘油磷脂类	PC-P	磷脂酰胆碱	C44H86NO7P	2	0.9006	-	T3_positive	8.10188e+06	4.81018e+06	1.61908e+06	1.56273e+06	3.75129e+06	1.26581e+07	2.08219e+06	4.08874e+06	1.90618e+06	3.23475e+06	4.93939e+06	9190413	3693973	4.19414e+06	3.29469e+06	6.41459e+06	3.44917e+06	4.33688e+06	7.78041e+06	8.06954e+06	5.07357e+06	7.64621e+06	HMDB0011243	-	-
ME0006242	Benzocaine	苯佐卡因	Benzene and substituted derivatives	苯及其衍生物	Benzene and substituted derivatives	苯及其衍生物	C9H11NO2	2	0.8982	-	T3_positive	6.61981e+06	4.87309e+06	1.32373e+07	5.00235e+06	6.39739e+06	4.02024e+06	8.20865e+06	7.04078e+06	3.74059e+06	8.20487e+06	6.35252e+06	6.54511e+06	3.00695e+06	1.91451e+06	5.0338e+06	1.07186e+07	4.11801e+06	6.1874e+06	5.77576e+06	5.52788e+06	5.72224e+06	5.82142e+06	HMDB0004992	SMP0000392	Benzocaine Action Pathway
ME0110917	N-(2-hydroxyethyl)icosanamide	花生四烯酸乙醇酰胺	Organic acid and Its derivatives	有机酸及其衍生物	Organic acid and Its derivatives	有机酸及其衍生物	C22H45NO2	2	0.8677	-	T3_positive	8.93008e+06	8.01512e+06	7.09832e+06	6.89105e+06	9.1413e+06	4.41751e+06	4.65385e+06	9.79688e+06	3.49657e+06	4.81926e+06	5.09336e+06	5.52187e+06	9.68923e+06	5.66679e+06	8.79777e+06	5.85549e+06	7.09632e+06	6.81448e+06	8.91343e+06	8.7696e+06	8.1477e+06	8.71596e+06	HMDB0248559	-	-
MEDP1417	Carnitine C10:1-OH	肉碱 C10:1-OH	FA	脂肪酰类	CAR	酰基肉碱	C17H31NO5	2	0.8607	-	T3_positive	1.50576e+06	1.22133e+06	2.43897e+06	2.09715e+06	1.35283e+06	1.15228e+06	1.56051e+06	1.922e+06	1.99903e+06	1.45055e+06	1.21177e+06	1.59805e+06	2.04194e+06	2.68893e+06	1.63395e+06	1.64742e+06	1.31318e+06	1.609e+06	1.59635e+06	1.63591e+06	1.54931e+06	1.63024e+06	HMDB0013202	-	-
ME0006770	Diaveridine	二维啶	Benzene and substituted derivatives	苯及其衍生物	Benzene and substituted derivatives	苯及其衍生物	C13H16N4O2	2	0.8602	-	T3_positive	924219	763677	686648	985488	682871	552695	1.98624e+07	729943	1.33357e+06	941356	465407	850394	30496155	1.24014e+07	380824	499034	471837	5.49739e+06	4.71125e+06	4.705e+06	4.85344e+06	4.84009e+06	HMDB0251144	-	-
ME0056137	1-Heneicosanoyl-2-docosanoyl-glycero-3-phosphate	PA(21:0/22:0)	GP	甘油磷脂类	PA	磷脂酸	C46H91O8P	3	0.9974	-	T3_positive	1.58561e+07	1.69637e+07	1.64793e+07	1.73648e+07	2.89933e+06	1.09031e+07	1.70608e+07	2.15848e+07	2.1237e+07	1.693e+07	2.60537e+07	2.92651e+06	2.7046e+07	2.25072e+07	2.38883e+07	2.35731e+07	2.16308e+07	1.53921e+07	2.29869e+07	2.33038e+07	2.12307e+07	2.27834e+07	HMDB0115235	-	-
ME0057247	1-(11Z,14Z-eicosadienoyl)-2-pentadecanoyl-glycero-3-phosphocholine	PC(20:2(11Z,14Z)/15:0)	GP	甘油磷脂类	PC	磷脂酰胆碱	C43H82NO8P	3	0.9927	-	T3_positive	6.47027e+06	6.34061e+06	3.80074e+06	7.0808e+06	7.51109e+06	7.58159e+06	4.02176e+06	2.6311e+06	2.78805e+06	7.05608e+06	5.97003e+06	5.73708e+06	1.11315e+07	1.02971e+07	5.81791e+06	6.88379e+06	5.40137e+06	1.05561e+07	8.50961e+06	8.80584e+06	8.67573e+06	8.45308e+06	HMDB0008330	-	-
ME0057158	PC(18:4(6Z,9Z,12Z,15Z)/20:0)	PC(18:4(6Z,9Z,12Z,15Z)/20:0)	GP	甘油磷脂类	PC	磷脂酰胆碱	C46H84NO8P	3	0.9873	-	T3_positive	1.83759e+06	675541	4.10616e+06	2.44629e+06	2.48737e+06	1.1806e+06	3.04074e+06	2.70061e+06	2.40065e+06	541715	2.71415e+06	1.78686e+06	695298	1.9422e+06	1.01486e+06	1.31035e+06	2.74401e+06	1.93554e+06	1.67039e+06	1.57067e+06	1.78739e+06	1.69219e+06	HMDB0008241	-	-
ME0056803	1-tetradecanoyl-2-(13Z,16Z-docosadienoyl)-glycero-3-phosphocholine	PC(14:0/22:2(13Z,16Z))	GP	甘油磷脂类	PC	磷脂酰胆碱	C44H84NO8P	3	0.984	-	T3_positive	4.44268e+06	5.56036e+06	3.45027e+06	1.39105e+06	5.0515e+06	1.96815e+06	256860	623034	4.44408e+06	3.92068e+06	2.47879e+06	5.40505e+06	5.21138e+06	3.89279e+06	3.97329e+06	5.15196e+06	4.87843e+06	1.27354e+07	3.23635e+06	3.08702e+06	3.23196e+06	3.36493e+06	HMDB0007888	-	-
ME0059261	PE-NMe(14:0/24:0)	PE-NMe(14:0/24:0)	GP	甘油磷脂类	PE	磷脂酰乙醇胺	C44H88NO8P	3	0.9828	-	T3_positive	1.69074e+06	5.23934e+07	4.68875e+07	47754559	4.07854e+07	5.53771e+07	4.4586e+07	4.49661e+07	3.65893e+07	4.956e+07	6.84777e+07	5.5716e+07	3.7649e+07	3.75726e+07	4.69993e+07	1.7024e+08	5.83626e+07	1.56992e+08	3.74302e+07	3.95583e+07	3.99323e+07	4.31642e+07	HMDB0112997	-	-
ME0056949	1-Octadecanoyl-2-pentadecanoyl-glycero-3-phosphocholine	PC(18:0/15:0)	GP	甘油磷脂类	PC	磷脂酰胆碱	C41H82NO8P	3	0.9805	-	T3_positive	3.231e+07	5.25392e+07	7.25778e+07	1.60794e+07	6.62946e+07	4.76457e+06	4.84583e+06	1.09529e+07	1.01173e+07	5.14044e+06	9.90341e+06	3.17419e+07	1.41467e+07	1.88728e+07	7.85359e+06	2.82851e+07	9.19641e+06	2.50643e+07	2.47818e+07	2.84346e+07	1.93688e+07	2.2889e+07	HMDB0008033	-	-
ME0055971	1-(11Z,14Z-eicosadienoyl)-2-docosanoyl-glycero-3-phosphate	PA(20:2(11Z,14Z)/22:0)	GP	甘油磷脂类	PA	磷脂酸	C45H85O8P	3	0.9677	-	T3_positive	1.54036e+06	1.89494e+06	1.15661e+06	975457	662093	792291	741650	561451	931288	1.0006e+06	631789	510765	504986	504180	491224	674597	512335	713094	1.48789e+06	1.57698e+06	1.28058e+06	1.12381e+06	HMDB0115551	-	-
ME0059478	PE-NMe(18:2(9Z,12Z)/20:0)	PE-NMe(18:2(9Z,12Z)/20:0)	GP	甘油磷脂类	PE	磷脂酰乙醇胺	C44H84NO8P	3	0.9632	-	T3_positive	1.36103e+07	1.59972e+07	1.00004e+07	1.03441e+07	9.70521e+06	1.26595e+07	1.02715e+07	1.38052e+07	5.12493e+06	5.62967e+06	7.64366e+06	1.35518e+07	1.74013e+07	1.18398e+07	1.04376e+07	1.80523e+07	1.23835e+07	9.54676e+06	1.00589e+07	8.30918e+06	1.0289e+07	1.07381e+07	HMDB0113176	-	-
ME0056904	1-hexadecanoyl-2-(4Z,7Z,10Z,13Z,16Z-docosapentaenoyl)-sn-glycero-3-phosphocholine	PC(16:0/22:5(4Z,7Z,10Z,13Z,16Z))	GP	甘油磷脂类	PC	磷脂酰胆碱	C46H82NO8P	3	0.9631	-	T3_positive	8.73409e+07	6.64948e+07	6.11003e+07	7.56481e+07	7.86946e+07	6.86833e+07	6.82346e+07	8.34499e+07	9.2199e+07	6.62747e+07	8.00373e+07	8.1445e+07	6.17008e+07	6.44831e+07	7.16888e+07	7.79706e+07	6.59066e+07	8.66188e+07	8.66534e+07	8.54612e+07	8.55118e+07	8.27862e+07	HMDB0007989	-	-
ME0056894	1-palmitoyl-2-(11Z,14Z-eicosadienoyl)-sn-glycero-3-phosphocholine	PC(16:0/20:2(11Z,14Z))	GP	甘油磷脂类	PC	磷脂酰胆碱	C44H84NO8P	3	0.9446	-	T3_positive	1.04973e+07	7.88933e+06	9.8795e+06	6.83795e+06	7.38872e+06	6.43759e+06	7.75929e+06	5.82098e+06	7.79642e+06	5.43397e+06	7.59147e+06	9.56331e+06	5.96728e+06	5.76391e+06	9.45714e+06	1.02962e+07	5.41811e+06	8.918e+06	1.00716e+07	9.98237e+06	9.54942e+06	9.9764e+06	HMDB0007979	-	-
ME0056956	PC(18:0/18:3(6Z,9Z,12Z))	PC（18：0/18：3（6Z，9Z，12Z））	GP	甘油磷脂类	PC	磷脂酰胆碱	C44H82NO8P	3	0.9365	-	T3_positive	7.23336e+06	2.313e+07	1.06635e+08	2.96016e+08	1.68565e+07	7.30737e+06	2.76679e+07	7.04187e+08	8.69842e+07	1.65092e+08	4.89835e+07	3.44103e+08	1.35188e+08	2.20893e+07	1.18106e+08	3.34852e+08	1.49352e+08	2.39678e+08	5.4096e+07	6.02337e+07	5.99823e+07	7.35348e+07	HMDB0008040	-	-
ME0056957	PC(18:0/18:3(9Z,12Z,15Z))	PC（18：0/18：3（9Z，12Z，15Z））	GP	甘油磷脂类	PC	磷脂酰胆碱	C44H82NO8P	3	0.9363	-	T3_positive	9.57072e+07	7.37111e+07	5.88132e+07	4.21942e+07	5.70505e+07	4.86611e+07	4.80039e+07	4.14412e+07	1.00196e+07	2.71448e+07	3.39147e+07	3.80925e+07	1.45566e+07	1.89904e+07	2.88911e+07	1.57502e+07	2.47423e+07	1.69693e+07	8.0016e+07	8.13866e+07	5.67649e+07	8.23055e+07	HMDB0008041	-	-
ME0059587	PE-NMe(20:0/18:0)	PE-NMe(20:0/18:0)	GP	甘油磷脂类	PE	磷脂酰乙醇胺	C44H88NO8P	3	0.9361	-	T3_positive	4.63273e+07	6.42265e+07	3.27046e+07	7.73776e+07	1.4954e+07	2.34398e+08	8.35814e+07	1.03021e+08	7.73799e+07	6.44751e+07	7.00221e+07	7.85289e+07	6.95346e+07	6.30014e+07	8.26255e+07	7.89411e+07	6.17907e+07	5.20727e+07	4.34616e+07	5.21346e+07	4.99304e+07	4.81763e+07	HMDB0113284	-	-
ME0057092	PC(18:3(6Z,9Z,12Z)/20:0)	PC(18:3(6Z,9Z,12Z)/20:0)	GP	甘油磷脂类	PC	磷脂酰胆碱	C46H86NO8P	3	0.9338	-	T3_positive	4.91522e+07	1.01795e+08	7.87876e+07	6.14744e+07	5.47904e+07	7.68569e+07	6.25069e+07	7.24058e+07	4.92669e+07	4.00957e+07	7.9281e+07	4.7969e+07	3.91553e+07	3.44338e+07	4.43421e+07	4.66631e+07	4.04974e+07	5.8431e+07	3.40237e+07	3.89987e+07	4.14072e+07	3.861e+07	HMDB0008175	-	-
ME0057424	PC(20:5(5Z,8Z,11Z,14Z,17Z)/20:2(11Z,14Z))	PC(20:5(5Z,8Z,11Z,14Z,17Z)/20:2(11Z,14Z))	GP	甘油磷脂类	PC	磷脂酰胆碱	C48H82NO8P	3	0.9328	-	T3_positive	1.20175e+06	2.77365e+06	1.2602e+06	962720	2.60046e+06	1.59512e+06	1.06356e+06	993171	344450	714299	2.01582e+06	1.65175e+06	1.0415e+06	964750	2.17684e+06	115173	540811	2.45359e+06	1.58176e+06	1.59372e+06	1.63883e+06	1.63689e+06	HMDB0008506	-	-
ME0059393	PE-NMe(18:0/20:2(11Z,14Z))	PE-NMe(18:0/20:2(11Z,14Z))	GP	甘油磷脂类	PE	磷脂酰乙醇胺	C44H84NO8P	3	0.9273	-	T3_positive	688310	426715	209404	7.32403e+06	249904	345587	332892	634697	972064	472442	323638	4.3741e+06	72883.3	326521	543259	266669	484168	535535	427027	502333	497487	530326	HMDB0113095	-	-
ME0059581	PE-NMe(18:4(6Z,9Z,12Z,15Z)/24:1(15Z))	PE-NMe(18:4(6Z,9Z,12Z,15Z)/24:1(15Z))	GP	甘油磷脂类	PE	磷脂酰乙醇胺	C48H86NO8P	3	0.9254	-	T3_positive	420783	1.55351e+06	3.38793e+06	1.94745e+06	1.49929e+06	2.11751e+06	2.43851e+06	2.33676e+06	1.58907e+06	3.06469e+06	1.94914e+06	1.73567e+06	1.36691e+06	1.46113e+06	2.19612e+06	1.36835e+06	823664	1.47618e+06	1.44433e+06	1.39427e+06	1.45529e+06	1.48786e+06	HMDB0113278	-	-
ME0057061	PC(18:2(9Z,12Z)/20:2(11Z,14Z))	PC(18:2(9Z,12Z)/20:2(11Z,14Z))	GP	甘油磷脂类	PC	磷脂酰胆碱	C46H84NO8P	3	0.9155	-	T3_positive	5.12606e+06	3.66056e+06	3.45709e+06	1.16647e+06	3.09611e+06	2.20981e+06	1.93277e+06	1.08015e+06	3.0983e+06	746196	1.3916e+06	877434	243685	610833	608774	1.77074e+06	1.27849e+06	670423	3.49445e+06	3.8302e+06	2.64576e+06	2.90695e+06	HMDB0008145	-	-
ME0057190	PC(20:0/18:4(6Z,9Z,12Z,15Z))	PC(20:0/18:4(6Z,9Z,12Z,15Z))	GP	甘油磷脂类	PC	磷脂酰胆碱	C46H84NO8P	3	0.9125	-	T3_positive	4.69952e+07	1.99709e+07	2.21025e+07	7.68023e+07	3.14993e+07	6.03805e+07	5.5347e+07	8.55159e+07	3.43854e+07	9.95916e+07	6.07972e+07	1.48421e+08	1.0081e+08	1.18243e+08	5.88582e+07	1.61999e+08	2.09254e+07	1.74608e+07	5.07609e+07	5.87917e+07	3.65135e+07	5.11368e+07	HMDB0008273	-	-
ME0166040	1-Palmitoyl-2-vernoloyl-phosphatidylcholine	1-棕榈酰-2-vernoloyl-磷脂酰胆碱	GL	甘油脂类	DG	甘油二酯	C42H80NO9P	3	0.9093	-	T3_positive	7.09996e+06	8.56824e+06	6.03845e+06	5.59958e+06	5.94296e+06	4.71604e+06	4.28142e+06	4.21428e+06	4.60807e+06	6.60276e+06	3.1996e+06	5.27231e+06	5.3385e+06	6.92331e+06	3.98216e+06	5.61665e+06	8.53038e+06	7.71732e+06	5.27429e+06	5.22343e+06	5.20833e+06	5.23967e+06	HMDB0285953	-	-
ME0058680	1-Docosanoyl-2-pentadecanoyl-glycero-3-phosphoethanolamine	PE(22:0/15:0)	GP	甘油磷脂类	PE	磷脂酰乙醇胺	C42H84NO8P	3	0.9074	-	T3_positive	1.147e+08	1.54931e+08	1.92422e+08	7.43515e+07	177686282	1.02435e+08	2.10794e+08	1.31164e+08	6.24657e+07	1.84115e+08	1.50248e+08	9.00457e+07	9.47579e+07	1.34608e+08	1.59879e+08	1.89957e+08	1.0487e+08	1.22214e+08	1.60521e+08	1.58668e+08	1.47379e+08	1.55002e+08	HMDB0009483	-	-
ME0058108	Phophatidylethanolamine(15:0/24:0)	PE(15:0/24:0)	GP	甘油磷脂类	PE	磷脂酰乙醇胺	C44H88NO8P	3	0.9007	-	T3_positive	1.57107e+07	127197	1.06334e+07	7.70184e+06	2.96021e+06	9.42307e+06	1.03635e+07	9.20781e+06	6.53836e+07	1.00727e+07	1.17236e+07	1.12611e+07	6.6968e+06	1.12209e+07	8.337e+06	8.37209e+06	8.12412e+06	6.89802e+06	9.76638e+06	9.50531e+06	9.76481e+06	1.02605e+07	HMDB0008914	-	-
ME0015704	alpha-Ionone	α-紫罗兰酮	Aldehyde,Ketones,Esters	醛、酮、酯类	Ketones	酮类	C13H20O	3	0.8998	-	T3_positive	7.0838e+06	8.52286e+06	7.68861e+06	8.1562e+06	6.62915e+06	1.24211e+07	7.17097e+06	9.70428e+06	1.48615e+07	5.50398e+06	8.45066e+06	7.96011e+06	1.20044e+07	5.53542e+06	7.02843e+06	7.02363e+06	1.16651e+07	6.6792e+06	8.47547e+06	8.92582e+06	9.32748e+06	8.98208e+06	HMDB0059883	-	-
ME0054970	MG(0:0/18:2(9Z,12Z)/0:0)	2-Linoleoylglycerol	GL	甘油脂类	MG	单甘油酯	C21H38O4	3	0.8969	-	T3_positive	1.58948e+06	611073	936642	297234	470490	700689	1.4659e+06	1.34674e+06	1.10184e+06	1.22815e+06	1.03446e+06	738503	412460	1.32006e+06	723245	732190	466878	944472	782004	679624	691391	808778	HMDB0011538	-	-
ME0056986	1,2-di-[(11Z)-octadecenoyl]-sn-glycero-3-phosphocholine	PC(18:1(11Z)/18:1(11Z))	GP	甘油磷脂类	PC	磷脂酰胆碱	C44H84NO8P	3	0.8934	-	T3_positive	5.72912e+06	3.43201e+06	1.02064e+07	2.66845e+06	1.89318e+06	9.60185e+06	6.80495e+06	2.76004e+06	3.25977e+06	4.27259e+06	2.11196e+06	7.6638e+06	1.65317e+06	2.41636e+06	6.8549e+06	9.12261e+06	1.50897e+06	1.64391e+06	4.68855e+06	5.06435e+06	5.29569e+06	4.47084e+06	HMDB0008070	-	-
ME0057022	PC(18:1(9Z)/18:3(6Z,9Z,12Z))	PC(18:1(9Z)/18:3(6Z,9Z,12Z))	GP	甘油磷脂类	PC	磷脂酰胆碱	C44H80NO8P	3	0.8903	-	T3_positive	9.98605e+07	2.19647e+07	1.10796e+07	1.16262e+07	1.1368e+07	1.55351e+07	1.21295e+07	2.05553e+07	9.04007e+06	3.83213e+07	1.0116e+07	1.14011e+07	1.3818e+07	1.04113e+07	4.15078e+07	4.30467e+07	1.4138e+07	1.68709e+07	2.84173e+07	3.17591e+07	2.15655e+07	2.71932e+07	HMDB0008106	-	-
ME0111155	n,n,n-Trimethylethenaminium	n,n,n-三甲基乙胺	Alcohol and amines	醇、胺类	Amines	胺类	C5H12N+	3	0.8893	-	T3_positive	3.68513e+07	2.96546e+07	1.90533e+07	5.73546e+07	4.00757e+07	9.67129e+07	2.51284e+07	2.51716e+07	2.63795e+07	3.22295e+07	3.31241e+07	2.97832e+07	3.20857e+07	2.07888e+07	3.99247e+07	2.20943e+07	2.89104e+07	3.83078e+07	3.98615e+07	3.94933e+07	3.69126e+07	3.8673e+07	HMDB0059961	-	-
ME0060234	PE-NMe2(15:0/22:0)	PE-NMe2(15:0/22:0)	GP	甘油磷脂类	PE	磷脂酰乙醇胺	C44H88NO8P	3	0.8836	-	T3_positive	9.75763e+07	1.22574e+08	1.12629e+08	2.09997e+07	3.30044e+08	5.71033e+07	2.26865e+08	4.59165e+07	4.60918e+07	4.60423e+07	2.74588e+08	6.69258e+07	8.73965e+07	1.94129e+08	2.07507e+08	5.00836e+07	1.91011e+08	1.66737e+08	1.40745e+08	1.50821e+08	1.41481e+08	1.04818e+08	HMDB0113931	-	-
ME0011790	1-(1Z-octadecenyl)-2-(4Z,7Z,10Z,13Z,16Z,19Z-docosahexaenoyl)-sn-glycero-3-phosphocholine	1-(1Z-十八碳烯基)-2-(4Z，7Z，10Z，13Z，16Z，19Z-二十二碳六烯酰基)-sn-甘油-3-磷酸胆碱	GP	甘油磷脂类	PC	磷脂酰胆碱	C48H84NO7P	3	0.8819	-	T3_positive	3.34222e+06	4.11267e+06	3.6692e+06	3.59671e+06	3.51844e+06	3.66036e+06	4.36779e+06	3.37973e+06	3.17337e+06	3.66309e+06	4.4097e+06	4.3175e+06	3.466e+06	3.5718e+06	4.91652e+06	4.59625e+06	2.86138e+06	4.82048e+06	3.81221e+06	3.86718e+06	4.00932e+06	3.84717e+06	HMDB0011262	-	-
ME0059254	PE-NMe(14:0/22:0)	PE-NMe(14:0/22:0)	GP	甘油磷脂类	PE	磷脂酰乙醇胺	C42H84NO8P	3	0.8796	-	T3_positive	1.4375e+08	1.22203e+08	1.10067e+08	1.14256e+08	9.85577e+07	1.00925e+08	1.27966e+08	1.1534e+08	9.05402e+07	9.82334e+07	9.83086e+07	1.136e+08	9.36712e+07	1.03687e+08	1.5976e+08	1.39117e+08	1.09604e+08	1.11476e+08	1.1092e+08	1.15718e+08	1.10932e+08	1.10128e+08	HMDB0112990	-	-
ME0009445	4-Tetradecanamidobenzylphosphonic acid	4-十四烷酰胺苄基膦酸	Benzene and substituted derivatives	苯及其衍生物	Benzene and substituted derivatives	苯及其衍生物	C21H36NO4P	3	0.8795	-	T3_positive	9.37336e+06	1.09117e+07	7.8774e+06	1.23157e+07	8.47086e+06	1.14612e+07	3.53669e+06	1.35335e+07	8.76859e+06	1.07004e+07	6.60926e+06	1.4024e+07	6.97809e+06	2.73083e+07	9.41346e+06	1.02864e+07	4.49982e+06	9.30678e+06	4.86815e+06	4.48488e+06	3.18698e+06	4.51314e+06	HMDB0246585	-	-
ME0104699	Spermidic acid	N-羧乙基-氨基丁酸	Organic acid and Its derivatives	有机酸及其衍生物	Organic acid and Its derivatives	有机酸及其衍生物	C7H13NO4	3	0.8767	-	T3_positive	9.10009e+08	2.2183e+09	8.39915e+08	9.47177e+08	1.13554e+09	1.11352e+09	7.82644e+08	9.12243e+08	1.22308e+09	9.8852e+08	1.30821e+09	1.10317e+09	1.22031e+09	1.29625e+09	1.57615e+09	1.07874e+09	1.20092e+09	1.18026e+09	1.17887e+09	1.18562e+09	1191417407	1.19016e+09	HMDB0002201	-	-
ME0056675	[(2R)-2-henicosanoyloxy-3-phosphonooxypropyl] 20-methylhenicosanoate	PA(i-22:0/21:0)	GP	甘油磷脂类	PA	磷脂酸	C46H91O8P	3	0.8711	-	T3_positive	2.00127e+08	1.64175e+08	2.0724e+08	1.7418e+08	1.89211e+08	1.43931e+08	2.32347e+08	2.31036e+08	1.94583e+08	2.25145e+08	2.40128e+08	1.96148e+08	2.32318e+08	2.10747e+08	7.29555e+07	2.35656e+08	2.2399e+08	2.68985e+08	1.67665e+08	1.57022e+08	1.49424e+08	1.58575e+08	HMDB0115900	-	-
ME0115754	(+)-2,3-Dihydro-3-methyl-1H-pyrrole	(+)-2,3-二氢-3-甲基-1H-吡咯	Heterocyclic compounds	杂环化合物	Heterocyclic compounds	杂环化合物	C5H9N	3	0.8686	-	T3_positive	1.78457e+07	2.38241e+07	4.66662e+07	2.35214e+07	2.71658e+07	1.90051e+07	3.45062e+07	3.00957e+07	3.0491e+07	2.11371e+07	1.81132e+07	1.74316e+07	2.44657e+07	1.87876e+07	1.68419e+07	1.64805e+07	1.80384e+07	2.62089e+07	2.77386e+07	3.15169e+07	3.23554e+07	3.14692e+07	HMDB0033529	-	-
ME0057262	PC(20:2(11Z,14Z)/20:4(5Z,8Z,11Z,14Z))	PC(20:2(11Z,14Z)/20:4(5Z,8Z,11Z,14Z))	GP	甘油磷脂类	PC	磷脂酰胆碱	C48H84NO8P	3	0.8672	-	T3_positive	6.42556e+06	1.74116e+07	3.0932e+07	1.5262e+07	1.32652e+08	2.10915e+07	3.02206e+07	1.23616e+07	1.55029e+07	1.62448e+08	2.1044e+07	9.75179e+06	1.98634e+07	1.76565e+07	9.31668e+06	1.00634e+08	5.49385e+06	3.13405e+07	6.95375e+06	1.17481e+07	1.03514e+07	9.7101e+06	HMDB0008345	-	-
ME0057932	PC(P-18:0/20:4(5Z,8Z,11Z,14Z))	1-(1Z-十八碳烯基)-2-(5Z，8Z，11Z，14Z-二十碳四烯酰基)-sn-甘油-3-磷酸胆碱	GP	甘油磷脂类	PC-P	磷脂酰胆碱	C46H84NO7P	3	0.8657	-	T3_positive	9.85099e+07	1.91179e+08	5.39209e+07	5.06814e+07	2.14346e+08	5.62017e+07	3.76423e+07	8.02516e+07	8.90729e+07	1.59661e+08	3.04692e+07	4.17116e+07	8.08882e+07	5.34216e+07	1.61867e+08	2.0273e+08	7.96569e+07	45203449	4.53969e+07	4.65302e+07	4.55107e+07	4.6624e+07	HMDB0011253	-	-
ME0056965	PC(18:0/20:4(8Z,11Z,14Z,17Z))	PC（18：0/20：4（8Z，11Z，14Z，17Z））	GP	甘油磷脂类	PC	磷脂酰胆碱	C46H84NO8P	3	0.8594	-	T3_positive	4.07549e+07	538758	5.98649e+07	6.41872e+07	5.84629e+07	5.32384e+07	3.97867e+07	1.1437e+07	4.08448e+07	2.87102e+07	1.3137e+08	5.66382e+07	3.80804e+07	1.00335e+08	1.16412e+08	2.91557e+07	3.92658e+07	7.12853e+07	3.96545e+07	3.75264e+07	3.90691e+07	3.82679e+07	HMDB0008049	-	-
ME0059333	PE-NMe(16:0/20:0)	PE-NMe(16:0/20:0)	GP	甘油磷脂类	PE	磷脂酰乙醇胺	C42H84NO8P	3	0.8582	-	T3_positive	1.1863e+08	1.03144e+08	9.26333e+07	8.00791e+07	8.4893e+07	8.47403e+07	8.38008e+07	7.219e+07	7.7904e+07	9.08494e+07	8.09036e+07	7.79082e+07	7.46741e+07	7.03957e+07	8.29904e+07	8.75089e+07	1.04052e+08	8.44091e+07	8.80625e+07	8.60536e+07	8.68622e+07	8.84567e+07	HMDB0113046	-	-
ME0059423	PE-NMe(18:1(11Z)/20:3(5Z,8Z,11Z))	PE-NMe(18:1(11Z)/20:3(5Z,8Z,11Z))	GP	甘油磷脂类	PE	磷脂酰乙醇胺	C44H80NO8P	3	0.8537	-	T3_positive	2.26737e+07	1.54244e+07	1.61186e+07	1.16991e+07	1.53326e+07	1.18851e+07	1.89138e+07	1.12707e+07	9.15012e+06	1.04842e+07	1.51805e+07	2.20655e+07	10787446	1.10935e+07	1.2388e+07	1.95775e+07	9.43842e+06	1.37664e+07	2.36809e+07	2.30728e+07	2.10149e+07	2.3567e+07	HMDB0113123	-	-
ME0056051	PA(20:4(5Z,8Z,11Z,14Z)/20:1(11Z))	PA(20:4(5Z,8Z,11Z,14Z)/20:1(11Z))	GP	甘油磷脂类	PA	磷脂酸	C43H75O8P	3	0.8529	-	T3_positive	411342	1.10262e+06	1.20717e+06	521343	446420	779825	946112	195317	1.53205e+06	1.18216e+06	765386	1.77549e+06	1.03799e+06	1.07476e+06	4.63187e+06	82896.8	3.09229e+06	4.12667e+06	1.02224e+06	661302	1.1488e+06	1.0882e+06	HMDB0115157	-	-
ME0058207	PE(18:0/22:5(7Z,10Z,13Z,16Z,19Z))	PE(18:0/22:5(7Z,10Z,13Z,16Z,19Z))	GP	甘油磷脂类	PE	磷脂酰乙醇胺	C45H80NO8P	3	0.8527	-	T3_positive	4.4502e+06	3.69409e+06	2.38557e+06	1.32203e+06	1.34178e+06	2.95763e+06	3.02251e+06	339701	2.17577e+06	2.29169e+06	2.828e+06	3.48468e+06	2.91831e+06	2.4799e+06	2.96597e+06	1.93203e+06	1.2575e+06	857741	2.22063e+06	2.11489e+06	2.02206e+06	2.12656e+06	HMDB0009011	-	-
ME0055600	[(2R)-1-pentadecanoyloxy-3-phosphonooxypropan-2-yl] (Z)-docos-13-enoate	PA(15:0/22:1(13Z))	GP	甘油磷脂类	PA	磷脂酸	C40H77O8P	3	0.8521	-	T3_positive	2.14444e+06	1.98396e+06	2.03347e+06	2.6558e+06	2.09336e+06	2.08799e+06	2.31465e+06	2.70737e+06	3.03774e+06	1.98037e+06	1.71944e+06	2.00439e+06	2.68352e+06	2.17956e+06	1.89064e+06	1.36115e+06	1.86312e+06	1.57531e+06	1.99888e+06	1.92375e+06	1.97724e+06	1.99001e+06	HMDB0114825	-	-
ME0056826	1-(9Z-tetradecenoyl)-2-eicosanoyl-glycero-3-phosphocholine	PC(14:1(9Z)/20:0)	GP	甘油磷脂类	PC	磷脂酰胆碱	C42H82NO8P	3	0.8506	-	T3_positive	232232	263987	471519	192723	336642	252808	299031	302047	100846	85534.2	47483.9	118013	39306.1	180256	113688	127176	204630	162375	246701	224236	247945	220110	HMDB0007911	-	-
ME0054499	LPA(21:0/0:0)	LPA 21:0	GP	甘油磷脂类	LPA	溶血磷脂酸	C24H49O7P	3	0.8503	-	T3_positive	4.88499e+07	5.03675e+07	3.97736e+07	7.66381e+07	3.61698e+07	5.9266e+07	3.7667e+07	4.68144e+07	5.86601e+07	4.44772e+07	4.29494e+07	4.28829e+07	3.84671e+07	4.38025e+07	4.1558e+07	3.80694e+07	3.38061e+07	4.35245e+07	4.02208e+07	4.00758e+07	4.03823e+07	3.97703e+07	HMDB0114741	-	-
ME0056679	[(2R)-2-(12-methyltetradecanoyloxy)-3-phosphonooxypropyl] 20-methylhenicosanoate	PA(i-22:0/a-15:0)	GP	甘油磷脂类	PA	磷脂酸	C40H79O8P	3	0.8479	-	T3_positive	2.45316e+07	2.94578e+07	3.57313e+07	3.20934e+07	2.50811e+07	3.33866e+07	1.55579e+07	2.11827e+07	2.18442e+07	2.85745e+07	4.16521e+07	2.85712e+07	2.41325e+07	2.90141e+07	2.68868e+07	3.36954e+07	3.60854e+07	1.95114e+07	8.6837e+06	1.80026e+07	1.61581e+07	1.63201e+07	HMDB0115904	-	-
ME0059517	PE-NMe(18:3(6Z,9Z,12Z)/22:2(13Z,16Z))	PE-NMe(18:3(6Z,9Z,12Z)/22:2(13Z,16Z))	GP	甘油磷脂类	PE	磷脂酰乙醇胺	C46H82NO8P	3	0.8458	-	T3_positive	1.46323e+07	7.5414e+06	5.36197e+06	2.96714e+06	5.72171e+06	3.66907e+06	2.73212e+06	9.25798e+06	1.84902e+07	2.65902e+06	5.73708e+06	5.05143e+06	3.19741e+06	7.79193e+06	3.43008e+06	5036769	8.54897e+06	6.26442e+06	1.04417e+07	1.14637e+07	1.06797e+07	8.04276e+06	HMDB0113214	-	-
ME0056920	1-[(9Z)-hexadecenoyl]-2-[(11Z)-octadecenoyl]-sn-glycero-3-phosphocholine	PC(16:1(9Z)/18:1(11Z))	GP	甘油磷脂类	PC	磷脂酰胆碱	C42H80NO8P	3	0.8452	-	T3_positive	7.01105e+07	5.65461e+07	5.42426e+07	4.10365e+07	4.10086e+07	4.05948e+07	4.9807e+07	3.38761e+07	4.01947e+07	3.99557e+07	3.81657e+07	4.8475e+07	4.14255e+07	4.64355e+07	4.4813e+07	4.16746e+07	5.8142e+07	5.01395e+07	4.20149e+07	4.27281e+07	4.27123e+07	4.40001e+07	HMDB0008004	-	-
ME0057216	1-(11Z-eicosenoyl)-2-(9Z-hexadecenoyl)-glycero-3-phosphocholine	PC(20:1(11Z)/16:1(9Z))	GP	甘油磷脂类	PC	磷脂酰胆碱	C44H84NO8P	3	0.844	-	T3_positive	3.36687e+07	3.56287e+06	2.52696e+06	2.08753e+07	3.82861e+07	4.78513e+07	3.5445e+07	4.62507e+07	4.5627e+07	4.74673e+07	4.01111e+07	1.14246e+08	4.71951e+07	4.95065e+07	5.16507e+07	5.44133e+07	5.53867e+07	1.69239e+08	3.06714e+07	3.66554e+07	3.82774e+07	4.03287e+07	HMDB0008299	-	-
ME0012955	1-Palmitoyl-2-arachidonoyl-sn-glycero-3-phosphoglycerol	1-棕榈酰-2-花生四烯酰-sn-甘油-3-磷酸甘油	GP	甘油磷脂类	PG	磷脂酰甘油	C42H75O10P	3	0.8418	-	T3_positive	5.36516e+06	4697780	4.26668e+06	3.87129e+06	2.8286e+06	2.36066e+06	3.96348e+06	3.78069e+06	4.21045e+06	3.61239e+06	2.37352e+06	2.87429e+06	2.67478e+06	3.32519e+06	2.22965e+06	1.72175e+06	2.23876e+06	1.69622e+06	3.53283e+06	3.51382e+06	3.15914e+06	3.11238e+06	HMDB0010580	-	-
ME0106507	Histidine	组氨酸	Amino acid and Its metabolites	氨基酸及其代谢物	Amino acids	氨基酸	C6H9N3O2	3	0.8355	-	T3_positive	2.35529e+07	2.86442e+07	2.90069e+07	2.82198e+07	2.8493e+07	3.02408e+07	2.6599e+07	2.44786e+07	2.59317e+07	2.44532e+07	2.6563e+07	2.30177e+07	3.07888e+07	2.99975e+07	2.74987e+07	2.56961e+07	2.43019e+07	2.38687e+07	2.81011e+07	2.81127e+07	2.80947e+07	2.80054e+07	HMDB0250763	-	-
ME0118547	3-Pyridinemethanol	3-吡啶甲醇	Alcohol and amines	醇、胺类	Alcohols	醇类	C6H7NO	3	0.8307	-	T3_positive	2.70211e+07	2.15942e+07	1.30488e+07	5.59078e+06	7.82867e+06	2.7918e+07	1.2519e+07	2.75034e+07	4.41751e+06	2.63367e+07	2.15761e+07	2.40037e+07	5.06415e+06	2.37869e+07	1.25164e+07	2.25646e+07	2.22809e+07	1.02153e+07	1.88511e+07	1.71698e+07	1.87684e+07	1.86477e+07	HMDB0245980	-	-
ME0057219	1-(11Z-eicosenoyl)-2-(9Z-octadecenoyl)-glycero-3-phosphocholine	PC(20:1(11Z)/18:1(9Z))	GP	甘油磷脂类	PC	磷脂酰胆碱	C46H88NO8P	3	0.8253	-	T3_positive	623217	1.07974e+06	1.80288e+06	2.62057e+06	4.69472e+06	2.88039e+06	4.32554e+06	2.03145e+06	1.78875e+06	5.73946e+06	3.60917e+06	6.20572e+06	7.75672e+06	3.33654e+06	4.458e+06	3.5683e+06	1.93595e+06	2.85643e+06	3.77985e+06	3.42771e+06	3.98162e+06	3.77913e+06	HMDB0008302	-	-
ME0057029	PC(18:1(9Z)/20:3(8Z,11Z,14Z))	PC(18:1(9Z)/20:3(8Z,11Z,14Z))	GP	甘油磷脂类	PC	磷脂酰胆碱	C46H84NO8P	3	0.8232	-	T3_positive	7.0511e+07	9.47591e+07	5.39127e+07	2.302e+08	5.40919e+07	7.91332e+07	1.04071e+08	8.92495e+07	5.40953e+07	5.11125e+07	8.15163e+07	1.10971e+08	5.1103e+07	6.2854e+07	6.05144e+07	3.77266e+07	1.36238e+08	4.78573e+07	7.35868e+07	6.98506e+07	73787781	7.46912e+07	HMDB0008113	-	-
ME0057259	PC(20:2(11Z,14Z)/20:2(11Z,14Z))	PC(20:2(11Z,14Z)/20:2(11Z,14Z))	GP	甘油磷脂类	PC	磷脂酰胆碱	C48H88NO8P	3	0.8231	-	T3_positive	1.78722e+06	1.79602e+06	2.38031e+06	2.44597e+06	1.53068e+06	1.65513e+06	843312	2.61851e+06	960667	2.32199e+06	1.26842e+06	1.33214e+06	2.60084e+06	2.32499e+06	3.44032e+06	3.04801e+06	428578	1.25463e+06	1.41679e+06	1.28983e+06	1.05153e+06	1.36507e+06	HMDB0008342	-	-
ME0056671	[(2R)-2-heptadecanoyloxy-3-phosphonooxypropyl] 20-methylhenicosanoate	PA(i-22:0/17:0)	GP	甘油磷脂类	PA	磷脂酸	C42H83O8P	3	0.8213	-	T3_positive	2.26509e+08	1.00769e+06	1.01105e+08	1.79627e+08	1.38539e+08	2.39065e+08	2.31034e+08	2.3938e+08	3.98997e+08	3.6835e+08	1.72908e+08	2.011e+08	2.31845e+08	1.51434e+08	1.49537e+08	1.75161e+08	1.53944e+08	1.1111e+08	1.77584e+08	1.71889e+08	1.79788e+08	1.82103e+08	HMDB0115896	-	-
ME0056927	1-(9Z-hexadecenoyl)-2-(11Z-eicosenoyl)-glycero-3-phosphocholine	PC(16:1(9Z)/20:1(11Z))	GP	甘油磷脂类	PC	磷脂酰胆碱	C44H84NO8P	3	0.8096	-	T3_positive	1.03361e+06	1.09718e+07	3.4469e+06	2.77682e+06	3.30841e+07	3.76673e+07	7.6751e+07	6.11277e+07	4.59765e+07	5.02075e+07	43745825	3.84936e+07	5.44768e+07	4.82298e+07	4.50359e+07	4.33773e+07	1.84186e+08	4.68513e+07	50303038	5.58505e+07	5.70845e+07	5.59228e+07	HMDB0008011	-	-
ME0056523	[(2R)-3-phosphonooxy-2-tetradecanoyloxypropyl] 22-methyltetracosanoate	PA(a-25:0/14:0)	GP	甘油磷脂类	PA	磷脂酸	C42H83O8P	3	0.8075	-	T3_positive	3.02657e+06	1.28167e+06	1.19364e+06	2.02869e+06	1.54376e+06	1.84314e+06	2.71291e+06	2.16884e+06	3.75544e+06	838818	1.02066e+06	729592	1.61516e+06	967148	1.59794e+06	1.13126e+06	1.34882e+06	3.57371e+06	1.18574e+06	1.41493e+06	1.32356e+06	1.3204e+06	HMDB0115748	-	-
ME0059508	PE-NMe(18:3(6Z,9Z,12Z)/20:1(11Z))	PE-NMe(18:3(6Z,9Z,12Z)/20:1(11Z))	GP	甘油磷脂类	PE	磷脂酰乙醇胺	C44H80NO8P	3	0.8055	-	T3_positive	3.35457e+08	2.47092e+08	4.20554e+08	3.91058e+07	2.07947e+08	3.39252e+07	3.50543e+08	7.92134e+07	3.95011e+07	6.3565e+07	1.09694e+08	5.76618e+07	4.79944e+07	2.93644e+07	1.03999e+08	2.28133e+08	6.87162e+07	6.82966e+07	8.62243e+07	6.30169e+07	6.969e+07	7.72502e+07	HMDB0113205	-	-
ME0161229	[3-[Hydroxy-[2-(methylamino)ethoxy]phosphoryl]oxy-2-octadecanoyloxypropyl] octadecanoate	PE-NMe(18:0/18:0)	GL	甘油脂类	DG	甘油二酯	C42H84NO8P	3	0.8042	-	T3_positive	1.51994e+07	2.31934e+07	3.06225e+06	1.05624e+07	7.25424e+07	8.60317e+07	7.23712e+07	6.39729e+07	1.45803e+07	3.06451e+07	2.25096e+07	2.82453e+07	1.18513e+08	3.38655e+07	1.16131e+08	3.09665e+07	7.73184e+07	4.65338e+07	4.48008e+07	6.73521e+07	7.23706e+07	6.10138e+07	HMDB0112975	-	-
ME0125180	5-[3-[4-(6,8-Dihydroxy-1,3-dimethyl-1,2,3,4-tetrahydroisoquinolin-5-yl)-1-hydroxy-8-methoxy-6-methylnaphthalen-2-yl]-4-hydroxy-5-methoxy-7-methylnaphthalen-1-yl]-1,3-dimethyl-1,2,3,4-tetrahydroisoquinoline-6,8-diol	Michellamine B	Heterocyclic compounds	杂环化合物	Heterocyclic compounds	杂环化合物	C46H48N2O8	3	0.8018	-	T3_positive	1.55098e+07	1.69505e+07	1.79549e+07	2.10552e+07	1.68485e+07	1.54421e+07	1.49145e+07	1.74743e+07	17494745	1.78135e+07	1.25782e+07	1.51563e+07	1.68995e+07	1.42638e+07	1.22269e+07	1.27998e+07	1.27092e+07	1.12469e+07	1.45969e+07	1.43271e+07	1.45766e+07	1.42565e+07	HMDB0242626	-	-
ME0056966	PC(18:0/20:5(5Z,8Z,11Z,14Z,17Z))	PC（18：0/20：5（5Z，8Z，11Z，14Z，17Z））	GP	甘油磷脂类	PC	磷脂酰胆碱	C46H82NO8P	3	0.7937	-	T3_positive	5.12325e+06	4.98739e+06	4.54453e+06	4.0225e+06	3.02735e+06	2.04681e+06	1.72517e+06	4.85616e+06	4.78332e+06	1.14379e+06	4.58214e+06	4.9047e+06	3.03648e+06	3341854	2.37924e+06	2.70726e+06	2.64722e+06	2.82406e+06	3.89112e+06	2.34514e+06	3.57382e+06	3.65282e+06	HMDB0008050	-	-
ME0013615	1-octadecanoyl-2-(9Z-octadecenoyl)-sn-glycero-3-phosphoserine	2-油酰基-1-硬脂酰基-sn-甘油-3-磷酸丝氨酸	GP	甘油磷脂类	PC	磷脂酰胆碱	C42H80NO10P	3	0.7905	-	T3_positive	1.72994e+07	1.75854e+07	1.30826e+07	1.33152e+07	4.04223e+06	1.39064e+07	1.35998e+07	1.14503e+07	1.36514e+07	1.10828e+07	7.69583e+06	8.15568e+06	1.16295e+07	1.36316e+07	1.38846e+07	1.06732e+07	1.25896e+07	1.59477e+07	8.29662e+06	8.86282e+06	9.48717e+06	8.91352e+06	HMDB0010163	-	-
ME0056698	[(2R)-3-phosphonooxy-2-tetradecanoyloxypropyl] 22-methyltricosanoate	PA(i-24:0/14:0)	GP	甘油磷脂类	PA	磷脂酸	C41H81O8P	3	0.7902	-	T3_positive	221680	506751	714592	1.15664e+06	348718	231092	1.12082e+06	1.1901e+06	1.75262e+06	1.22573e+06	463343	220108	955500	1.06218e+06	470524	1.38332e+06	382000	788238	640404	685577	674260	626528	HMDB0115923	-	-
MEDP0638	LPE(16:1/0:0)	LPE(16:1/0:0)	GP	甘油磷脂类	PE	磷脂酰乙醇胺	C21H42NO7P	3	0.7895	-	T3_positive	2.27798e+06	1.76615e+06	675266	1.90749e+06	1.70942e+06	1.1936e+06	1.42698e+06	4.62046e+06	2.58965e+06	1.41166e+06	1.8945e+06	2.83202e+06	1.36494e+06	1377492	907109	1.93023e+06	1.05862e+06	2.73913e+06	2.03364e+06	2.06824e+06	2.05772e+06	2.08283e+06	HMDB0011504	-	-
ME0194061	1-(Ammoniomethyl)cycloheaxaneacetate	1-(氨甲基)环己烷乙酸酯	Heterocyclic compounds	杂环化合物	Heterocyclic compounds	杂环化合物	C9H17NO2	3	0.7857	-	T3_positive	1.87262e+07	1.41491e+07	1.81165e+07	1.61196e+07	1.5799e+07	1.48792e+07	1.32155e+07	1.76346e+07	1.54988e+07	1.66315e+07	1.51255e+07	1.38754e+07	1.39905e+07	1.39943e+07	1.53494e+07	1.64421e+07	1.44243e+07	1.83799e+07	1.50442e+07	1.49596e+07	1.49502e+07	1.50445e+07	HMDB0005015	-	-
ME0012940	1-Oleoyl-2-myristoyl-sn-glycero-3-phosphocholine	1-油酰基-2-肉豆蔻酰基-sn-甘油-3-磷酸胆碱	GP	甘油磷脂类	PC	磷脂酰胆碱	C40H78NO8P	3	0.7836	-	T3_positive	1.41456e+06	1332277	1.57732e+06	1.84241e+06	1.51667e+06	2.13237e+06	2.65173e+06	1.53581e+06	1.21643e+06	2.25537e+06	1.13912e+06	1.42414e+06	1.81809e+06	1.58298e+06	2.19508e+06	1.43111e+06	2.56582e+06	1.27015e+06	1.56876e+06	1.63648e+06	1.36318e+06	1.49678e+06	HMDB0008097	-	-
ME0013157	Carnitine C9:0	肉碱 C9:0	FA	脂肪酰类	CAR	酰基肉碱	C16H31NO4	3	0.7788	-	T3_positive	2.90364e+06	2.42302e+06	2.96089e+06	2.49968e+06	2.41618e+06	2.30462e+06	2.42743e+06	2.72811e+06	2.55247e+06	2.65906e+06	2.62246e+06	2.4802e+06	2.45159e+06	2.72995e+06	2.70154e+06	2.48837e+06	2.64804e+06	2.76388e+06	2.56734e+06	2.59283e+06	2.59006e+06	2.56861e+06	HMDB0006320	-	-
ME0059480	PE-NMe(18:2(9Z,12Z)/20:2(11Z,14Z))	PE-NMe(18:2(9Z,12Z)/20:2(11Z,14Z))	GP	甘油磷脂类	PE	磷脂酰乙醇胺	C44H80NO8P	3	0.7784	-	T3_positive	2.72044e+08	1.31032e+08	330595822	2.01971e+08	1.57271e+08	1.18142e+08	1.2633e+08	3.2302e+08	3.37246e+08	3.02844e+08	8.14993e+07	7.65426e+08	2.54137e+08	6.82932e+08	1.44395e+08	4.58501e+08	2.47835e+08	2.00889e+08	2.18115e+08	2.3138e+08	1.85921e+08	2.16602e+08	HMDB0113178	-	-
ME0151857	ISOPRENE	异戊二烯	Others	其他	Hydrocarbon derivatives	烃衍生物	C5H8	3	0.7782	-	T3_positive	1.69676e+07	1.20568e+07	1.15475e+07	1.85994e+07	1.67083e+07	2.02879e+07	1.77493e+07	1.7354e+07	1.58411e+07	1.84307e+07	1.01753e+08	1.38179e+07	2.65418e+07	15199127	1.50136e+07	1.4354e+07	1.17305e+07	1.75481e+07	1.05705e+07	10535019	1.00535e+07	9.91738e+06	HMDB0253673	-	-
ME0057102	PC(18:3(6Z,9Z,12Z)/22:2(13Z,16Z))	PC(18:3(6Z,9Z,12Z)/22:2(13Z,16Z))	GP	甘油磷脂类	PC	磷脂酰胆碱	C48H86NO8P	3	0.7773	-	T3_positive	3.2018e+06	2519611	2.83733e+06	3.82109e+06	3.01549e+06	3.88448e+06	3.6924e+06	3.76181e+06	737916	1.50461e+06	2.43989e+06	4.4604e+06	1.20537e+06	3.83306e+06	2.41115e+06	2.27852e+06	992114	3.06844e+06	2.80391e+06	2.3694e+06	3.07067e+06	2.87161e+06	HMDB0008185	-	-
ME0057183	1-eicosanoyl-2-(9Z-hexadecenoyl)-glycero-3-phosphocholine	PC(20:0/16:1(9Z))	GP	甘油磷脂类	PC	磷脂酰胆碱	C44H86NO8P	3	0.7742	-	T3_positive	1.08659e+06	3.24621e+06	8.31808e+06	3.74704e+06	1.09243e+07	5.81021e+06	2.88052e+06	8.28959e+06	1.02483e+07	7.21165e+06	5.16618e+06	9.00078e+06	8.73307e+06	8.71733e+06	1.00022e+07	7.97986e+06	3.11683e+07	5.60356e+06	9.99913e+06	9.61856e+06	1.0349e+07	1.02281e+07	HMDB0008266	-	-
ME0052792	Stearic acid	硬脂酸(十八烷酸)	FA	脂肪酰类	FFA	游离脂肪酸	C18H36O2	3	0.7739	-	T3_positive	1.73839e+07	1.55423e+07	1.6141e+07	1.44855e+07	2.99042e+07	3.44942e+06	1.34582e+07	6.43119e+06	2.6638e+06	8.19177e+06	1.93346e+07	9.31957e+06	2.15982e+07	1.9873e+07	1.50901e+07	1.49058e+07	1.43083e+07	1.75925e+07	1.9233e+07	1.78606e+07	1.99115e+07	1.95082e+07	HMDB0000827	SMP0000479;SMP0000482	Plasmalogen Synthesis;Mitochondrial Beta-Oxidation of Long Chain Saturated Fatty Acids
ME0056854	1-pentadecanoyl-2-(9Z-octadecenoyl)-glycero-3-phosphocholine	PC(15:0/18:1(9Z))	GP	甘油磷脂类	PC	磷脂酰胆碱	C41H80NO8P	3	0.7733	-	T3_positive	2.74709e+06	1.90093e+06	1.52014e+06	1.82596e+06	1.36438e+06	1.28895e+06	1.69203e+06	1.47432e+06	1.39236e+06	1.27265e+06	1.28671e+06	1.01141e+06	1.0165e+06	1.00264e+06	1.21993e+06	933081	1.12139e+06	795541	1.91303e+06	1.99878e+06	1.6688e+06	1.90585e+06	HMDB0007939	-	-
ME0129706	1,7-Bis(4-hydroxyphenyl)-5-methoxy-3-heptanone	1,7-双（4-羟基苯基)-5-甲氧基庚烷-3-酮	Aldehyde,Ketones,Esters	醛、酮、酯类	Ketones	酮类	C20H24O4	3	0.7722	-	T3_positive	135436	189160	440276	636864	183100	491313	389428	336787	529290	1.03042e+06	811825	548301	823457	1.19832e+06	778864	237801	643787	534144	879397	882814	849089	907160	HMDB0138162	-	-
ME0104474	N-Acetylaminooctanoic acid	N-乙酰氨基辛酸	Organic acid and Its derivatives	有机酸及其衍生物	Organic acid and Its derivatives	有机酸及其衍生物	C10H19NO3	3	0.7716	-	T3_positive	8.54578e+07	1.78662e+08	4.94583e+07	2.40268e+07	4.83257e+07	4.78818e+07	5.04528e+07	1.68089e+08	2.07728e+07	4.53555e+07	1.75528e+08	1.74741e+08	4.73222e+07	3.72411e+07	1.4993e+08	7.53207e+07	3.98829e+07	4.93636e+07	4.16957e+07	5.47784e+07	5.53229e+07	5.90366e+07	HMDB0059745	-	-
ME0124143	Fluphenazine sulfoxide	氟奋乃静亚砜	Heterocyclic compounds	杂环化合物	Heterocyclic compounds	杂环化合物	C22H26F3N3O2S	3	0.7704	-	T3_positive	3.82118e+07	4.40216e+07	4.95465e+07	5.47797e+07	2.11449e+07	2.15858e+07	3.0689e+07	3.54999e+07	3.45915e+07	2.64837e+07	2.48714e+07	2.43134e+07	3.3307e+07	4.18673e+07	4.135e+07	25114585	4.05417e+07	2.94171e+07	4.77636e+07	4.67519e+07	4.46786e+07	4.49279e+07	HMDB0252402	-	-
ME0056969	1-octadecanoyl-2-(13Z,16Z-docosadienoyl)-glycero-3-phosphocholine	PC（18：0/22：2（13Z，16Z））	GP	甘油磷脂类	PC	磷脂酰胆碱	C48H92NO8P	3	0.77	-	T3_positive	5.68373e+07	5.24494e+07	6.36236e+07	6.71232e+07	4.89871e+07	6.05643e+07	5.15239e+07	4.12728e+07	7.49125e+07	6.483e+07	4.01499e+07	4.87916e+07	5.2835e+07	5.45313e+07	5.31105e+07	4.50648e+07	5.73886e+07	5.20209e+07	5.86125e+07	5.40412e+07	5.75451e+07	5.79873e+07	HMDB0008053	-	-
ME0151666	Ile-Asp	异亮氨酰-天冬氨酸	Amino acid and Its metabolites	氨基酸及其代谢物	Small Peptide	小肽	C10H18N2O5	3	0.7682	-	T3_positive	5.24343e+06	6.76314e+06	1.23687e+07	7.96799e+06	7.35927e+06	1.04474e+07	1.03621e+07	9.41886e+06	8.10574e+06	8.44802e+06	8.86573e+06	1.43739e+07	1.08988e+07	8.7267e+06	1.16334e+07	5.50744e+06	8.85371e+06	9.23718e+06	1.07827e+07	1.08701e+07	1.10969e+07	1.1295e+07	HMDB0028903	-	-
ME0005354	5-(14-Heneicosenyl)-1,3-benzenediol	5-(14-Heneicosenyl)-1,3-苯二醇	Benzene and substituted derivatives	苯及其衍生物	Phenolics	苯酚类	C27H46O2	3	0.7669	-	T3_positive	1.14866e+08	6.53939e+07	5.38997e+07	4.67554e+07	4.41267e+07	4.51991e+07	2.16701e+08	5.58797e+07	4.92418e+07	4.5884e+07	4.28878e+07	4.03147e+07	3.14504e+07	3.05021e+07	4.20154e+07	2.25063e+07	3.12865e+07	3.00429e+07	4.48385e+07	4.55347e+07	4.39084e+07	4.14321e+07	HMDB0039869	-	-
ME0009030	N-Desmethyl tapentadol	N-去甲基他喷他多	Benzene and substituted derivatives	苯及其衍生物	Benzene and substituted derivatives	苯及其衍生物	C13H21NO	3	0.7651	-	T3_positive	454212	370039	60909.3	557212	138562	651719	617423	155040	1.26012e+06	139996	335266	1.23516e+06	852196	378204	136926	201749	514368	608394	689009	730182	724351	666931	HMDB0060611	-	-
ME0110483	(3R,4S)-3-acetamido-4-(diaminomethylideneamino)-2-[(1R,2R)-1,2,3-trihydroxypropyl]-3,4-dihydro-2H-pyran-6-carboxylic acid	(3R,4S)-3-acetamido-4-(二氨基亚甲基氨基)-2-[(1R,2R)-1,2,3-三羟丙基]-3,4-二氢-2H-吡喃-6-羧酸	Heterocyclic compounds	杂环化合物	Heterocyclic compounds	杂环化合物	C12H20N4O7	3	0.7646	-	T3_positive	686719	375029	145001	254306	232098	191099	461671	527438	348705	85399.7	608985	94610.5	56345.6	619479	365808	882313	894693	208016	335184	327731	345164	299451	HMDB0014698	-	-
ME0014650	5,8,11,14-Eicosatetraynoic acid	5,8,11,14-二十碳四丁酸	Organic acid and Its derivatives	有机酸及其衍生物	Organic acid and Its derivatives	有机酸及其衍生物	C20H24O2	3	0.762	-	T3_positive	783952	2.55045e+06	3.38085e+06	1.36671e+06	2.76824e+06	4.30357e+06	2.43369e+06	1.09515e+06	2.61755e+06	1.23346e+06	2.47132e+06	4.92061e+06	1.7534e+06	1.18267e+06	1.94238e+06	1.12816e+06	5.79427e+06	1.17008e+06	2.51169e+06	2.58153e+06	2.56343e+06	2.67193e+06	HMDB0252124	-	-
ME0123736	Disopyramide	丙吡胺	Alcohol and amines	醇、胺类	Amines	胺类	C21H29N3O	3	0.7607	-	T3_positive	2.43835e+06	1.90298e+06	1.28951e+06	5.73639e+06	1.72422e+06	751341	539120	656200	841074	145889	790075	638208	1.10694e+06	1.34655e+06	491077	4.00433e+06	228896	111617	495219	309917	505562	515978	HMDB0014425	SMP0000325	Disopyramide Action Pathway
ME0001193	1-(4-Methoxyphenyl)-4-methylpentan-3-ol	1-(4-甲氧基苯基)-4-甲基-3-戊醇	Benzene and substituted derivatives	苯及其衍生物	Phenolics	苯酚类	C13H20O2	3	0.7571	-	T3_positive	5.7574e+07	4.6101e+07	5.51435e+07	3.64395e+07	4.99312e+07	1.22884e+08	43658960	4.81751e+07	64195385	5.3592e+07	5.86116e+07	6.00074e+07	7.69559e+07	5.71418e+07	5.19963e+07	4.43949e+07	7.22723e+07	5.98956e+07	5.17672e+07	5.21099e+07	5.21428e+07	5.24421e+07	HMDB0132947	-	-
ME0109217	Phenylbutyrylglutamine	苯基丁酰谷氨酰胺	Alcohol and amines	醇、胺类	Amines	胺类	C15H20N2O4	3	0.7568	-	T3_positive	876938	847111	2.05797e+06	1.2446e+06	535420	524390	423590	1.62603e+06	669094	1.44637e+06	930092	932425	456073	48022.8	1.24901e+06	1.9551e+06	664006	1.23459e+06	753830	760526	777146	779316	HMDB0011687	-	-
ME0111242	N-(2-Hydroxyethyl)hexadec-9-enamide	N-(2-羟乙基)hexadec-9-enamide	Alcohol and amines	醇、胺类	Amines	胺类	C18H35NO2	3	0.7563	-	T3_positive	9.16593e+06	1.31545e+07	1.28195e+07	1.51176e+07	2.08049e+07	2.19622e+07	1.63925e+07	1.34281e+07	25577879	1.74578e+07	1.45303e+07	1.64248e+07	1.29342e+07	1.30534e+07	1.40256e+07	1.81246e+07	1.42023e+07	2.22342e+07	1.54801e+07	1.54245e+07	1.53592e+07	1.54676e+07	HMDB0013648	-	-
ME0059537	PE-NMe(18:3(9Z,12Z,15Z)/20:1(11Z))	PE-NMe(18:3(9Z,12Z,15Z)/20:1(11Z))	GP	甘油磷脂类	PE	磷脂酰乙醇胺	C44H80NO8P	3	0.7554	-	T3_positive	207726129	1.07774e+08	7.54394e+07	6.09871e+07	8.05756e+07	6.87804e+07	7.16822e+07	1.10631e+08	1.32314e+08	5.18301e+07	6.56888e+07	3.35888e+07	9.8407e+07	2.65542e+07	1.19529e+08	1.12564e+08	1.18125e+08	1.25667e+08	1.60281e+08	1.66786e+08	1.58143e+08	1.05036e+08	HMDB0113234	-	-
ME0148479	Digoxigenin bisdigitoxoside	地高辛双地黄苷	Steroids	甾体	Steroid	甾体	C35H54O11	3	0.7526	-	T3_positive	1.90284e+07	1.81854e+07	1.81316e+07	3.13713e+07	2.30208e+07	2.00312e+07	2.01388e+07	2.41208e+07	3.05946e+07	2.42064e+07	1.70722e+07	1.98686e+07	1.94299e+07	1.90938e+07	1.52341e+07	1.48959e+07	1.60926e+07	1.46219e+07	1.76586e+07	1.73464e+07	1.76564e+07	1.71458e+07	HMDB0060818	-	-
ME0050103	1,2-Dioleoyl-sn-glycerol	1,2-二油酰基-sn-甘油	GL	甘油脂类	DG	甘油二酯	C39H72O5	3	0.7506	-	T3_positive	1.07562e+07	1.6254e+07	7979229	9.90798e+06	5.53914e+06	6.726e+06	7.05392e+06	1.20796e+07	1.36947e+07	9.69191e+06	6.05794e+06	8.57928e+06	3.54725e+06	2.10107e+06	3.43233e+06	2.37565e+06	4.53185e+06	1.67827e+06	5.02743e+06	5.39063e+06	4.46303e+06	5.29153e+06	HMDB0007218	-	-
ME0127157	1-(Methylsulfinyl)propyl 1-propenyl disulfide	1-(甲基亚磺酰基)丙基1-丙烯基二硫化物	Others	其他	Others	其他	C7H14OS3	3	0.7457	-	T3_positive	1.23207e+06	1.71011e+06	1.79934e+06	724788	1.59062e+06	1.15042e+06	1.40936e+06	1.72555e+06	1.31787e+06	1.55247e+06	1.59295e+06	1.56486e+06	1.60155e+06	1.69628e+06	1.43068e+06	1.55719e+06	1.64691e+06	742713	1.52355e+06	1.53426e+06	1.50893e+06	1.50976e+06	HMDB0033058	-	-
ME0123396	Clopidol	氯吡多	Heterocyclic compounds	杂环化合物	Heterocyclic compounds	杂环化合物	C7H7Cl2NO	3	0.7446	-	T3_positive	99837.8	169163	391747	424746	331459	1.01676e+06	338690	347950	215159	596496	847582	580934	393637	576022	376250	748583	643111	608702	523908	582187	565806	553609	HMDB0250359	-	-
ME0113642	6-{[3-(2,3-dihydroxyphenyl)propanoyl]oxy}-3,4,5-trihydroxyoxane-2-carboxylic acid	6-{[3-(2，3-二羟基苯基）丙酰基]氧基}-3，4，5-三羟基氧烷-2-羧酸	Organic acid and Its derivatives	有机酸及其衍生物	Organic acid and Its derivatives	有机酸及其衍生物	C15H18O10	3	0.7441	-	T3_positive	379553	288391	823301	196445	752361	1.1157e+06	527629	779297	809003	371920	953231	650427	423634	455186	349299	449344	500198	365430	498599	419726	502692	522477	HMDB0134098	-	-
ME0015862	1-O-Hexadecyl-2-arachidonoyl-sn-glycero-3-phosphocholine	1-O-Hexadecyl-2-arachidonoyl-sn-glycero-3-phosphocholine	Benzene and substituted derivatives	苯及其衍生物	Benzene and substituted derivatives	苯及其衍生物	C44H82NO7P	3	0.7422	-	T3_positive	2.76914e+06	6.5925e+06	4.65794e+06	4.98314e+06	1.28593e+06	4.26595e+06	3.78991e+06	4.30775e+06	4.11909e+06	4.85977e+06	5.4001e+06	5.03339e+06	3.16232e+06	2.67154e+06	2.96187e+06	2.50002e+06	3.1726e+06	3.75259e+06	4.29017e+06	4.39459e+06	4.26816e+06	3.7625e+06	HMDB0304650	-	-
ME0056784	1-Myristoyl-2-palmitoyl-sn-glycero-3-phosphocholine	1-肉豆蔻酰基-2-棕榈酰基-sn-甘油-3-磷酸胆碱	GP	甘油磷脂类	PC	磷脂酰胆碱	C38H76NO8P	3	0.7416	-	T3_positive	2.41085e+06	2.29864e+06	2.50696e+06	2.76448e+06	2.51339e+06	2.48497e+06	3.14824e+06	2.3436e+06	2.66892e+06	2.57963e+06	1.74662e+06	2.09175e+06	1.84468e+06	2.94845e+06	1.92474e+06	1.78869e+06	1.79907e+06	1.31853e+06	2601040	2.56578e+06	2.15841e+06	2.60463e+06	HMDB0007869	-	-
ME0009064	Etilamfetamine	依拉非他明	Benzene and substituted derivatives	苯及其衍生物	Benzene and substituted derivatives	苯及其衍生物	C11H17N	3	0.7407	-	T3_positive	4.51486e+06	1.96301e+06	2.10546e+06	4.56242e+06	1.35882e+07	1.90969e+06	2.44282e+06	4.0548e+06	2.53605e+06	9.92245e+06	4.76393e+06	2.9617e+06	1.00438e+07	1.63919e+07	1.73832e+06	2.00236e+06	1.60862e+07	3.8936e+06	8.70131e+06	6.78018e+06	8.84764e+06	9.21654e+06	HMDB0252099	-	-
ME0005898	10,10-Bis(pyridin-4-ylmethyl)anthracen-9-one	10,10-Bis(pyridin-4-ylmethyl)anthracen-9-one	Benzene and substituted derivatives	苯及其衍生物	Benzene and substituted derivatives	苯及其衍生物	C26H20N2O	3	0.7367	-	T3_positive	9.05693e+06	1.19188e+07	9.34896e+06	1.09442e+07	3.95047e+06	1.40277e+07	1.15983e+07	1.31174e+07	7.28653e+06	4.00706e+06	344489	2.13766e+06	1.2728e+07	6.58535e+06	1.13168e+07	8.67901e+06	1.05858e+07	9.97919e+06	6219902	5.20762e+06	5.87906e+06	6.027e+06	HMDB0259926	-	-
ME0109997	1H-Indole-2-carboxylic acid, 1-[(2S)-2-[[(1S)-1-(ethoxycarbonyl)-3-phenylpropyl]amino]-1-oxopropyl]octahydro-, (2S,3aR,7aS)-	1H-吲哚-2-羧酸，1-[(2S)-2-[[(1S)-1-(乙氧基羰基)-3-苯丙基]氨基]-1-氧代丙基]八氢-，(2S,3aR,7aS )-	Amino acid and Its metabolites	氨基酸及其代谢物	Amino acid derivatives	氨基酸衍生物	C24H34N2O5	3	0.7358	-	T3_positive	4.34465e+06	4.29906e+06	1.16937e+06	847514	2.51381e+06	3.70288e+06	3.01928e+06	3.8617e+06	3.20327e+06	2.6308e+06	3.91925e+06	2.31117e+06	2.96717e+06	4.32495e+06	2.66621e+06	3.95859e+06	4.09931e+06	2.40348e+06	3.46745e+06	3.45526e+06	3.49937e+06	3.49716e+06	HMDB0014660	SMP0000157;SMP0000599	Trandolapril Action Pathway;Trandolapril Metabolism Pathway
ME0007007	Ethenzamide	乙酰胺	Benzene and substituted derivatives	苯及其衍生物	Benzene and substituted derivatives	苯及其衍生物	C9H11NO2	3	0.733	-	T3_positive	4.84969e+06	2.2344e+07	1.16539e+07	2.9383e+07	3.56775e+07	3.57977e+07	2.70014e+07	7.30446e+06	7.12269e+06	2.69868e+07	3.39965e+07	3.41398e+07	3.76931e+07	3.04568e+07	3.52269e+07	3.51478e+07	1.20268e+07	4.3841e+06	1.41321e+07	2.08468e+07	1.95769e+07	21367887	HMDB0245110	-	-
ME0056902	1-hexadecanoyl-2-(13Z,16Z-docosadienoyl)-glycero-3-phosphocholine	PC(16:0/22:2(13Z,16Z))	GP	甘油磷脂类	PC	磷脂酰胆碱	C46H88NO8P	3	0.7319	-	T3_positive	1.19708e+07	6.57336e+06	7.75214e+06	7.42159e+06	9.4076e+06	8.66414e+06	7.3764e+06	1.59864e+07	8.17389e+06	9.72555e+06	5.85284e+06	6.49396e+06	1.16181e+07	7.05337e+06	4.13033e+07	1.38498e+07	4.80803e+06	3.0354e+06	2.29638e+07	2.52145e+07	2.68734e+07	2.75171e+07	HMDB0007987	-	-
ME0003979	3-Ethylphenol	3-乙基苯酚	Benzene and substituted derivatives	苯及其衍生物	Phenolics	苯酚类	C8H10O	3	0.7316	-	T3_positive	36179308	5.10872e+07	4.537e+07	6.54215e+07	5.6115e+07	7.94707e+07	3.46811e+07	4.69328e+07	8.61074e+07	5.31837e+07	5.97418e+07	6.65758e+07	3.14903e+07	2.70855e+07	5.33911e+07	3.7089e+07	5.27247e+07	5.30951e+07	4.63224e+07	4.64775e+07	4.67112e+07	46329501	HMDB0059873	-	-
ME0059295	PE-NMe(15:0/16:0)	PE-NMe(15:0/16:0)	GP	甘油磷脂类	PE	磷脂酰乙醇胺	C37H74NO8P	3	0.7314	-	T3_positive	2.13463e+08	1.95816e+08	1.74022e+08	2.24942e+08	2.02534e+08	1.62272e+08	2.14522e+08	2.01143e+08	1.83612e+08	1.7823e+08	1.39586e+08	1.5366e+08	1.5347e+08	1.62703e+08	1.36637e+08	1.2132e+08	1.69957e+08	1.15526e+08	1.892e+08	1.82694e+08	1.61568e+08	1.83541e+08	HMDB0112964	-	-
ME0114618	Iloperidone	伊潘立酮	Aldehyde,Ketones,Esters	醛、酮、酯类	Ketones	酮类	C24H27FN2O4	3	0.7308	-	T3_positive	177511	1.89579e+06	209509	2.55038e+06	1.98951e+06	1.9515e+06	579632	462719	3.05975e+06	1.58307e+06	482461	949239	514775	324005	515837	574717	652570	1.21835e+06	478432	471421	475025	440276	HMDB0253402	-	-
FDATP01419	Fosfosal	福斯福尔	Organic acid and Its derivatives	有机酸及其衍生物	Phosphoric acids	磷酸类化合物	C7H7O6P	3	0.7283	-	T3_positive	436877	3.7128e+06	2.79567e+06	4.94145e+06	9.00675e+06	6.28042e+06	4.0877e+06	3.84317e+06	7.04201e+06	3.83262e+06	2.81154e+06	4.11389e+06	2.2829e+06	2.91688e+06	5.54622e+06	3.87203e+06	7.18473e+06	6.27896e+06	2.82428e+06	3.81962e+06	4.2088e+06	3.80918e+06	HMDB0252467	-	-
ME0014756	5-ethyl-3-methoxybenzene-1,2,4-triol	5-乙基-3-甲氧基-1，2，4-苯三醇	Benzene and substituted derivatives	苯及其衍生物	Benzene and substituted derivatives	苯及其衍生物	C9H12O4	3	0.7268	-	T3_positive	2.39035e+07	4.24932e+07	2.97683e+07	2.01256e+07	1.68258e+07	1.4652e+07	1.22841e+07	1.56856e+07	1.12393e+07	1.77768e+07	3.25632e+07	1.87881e+07	1.90374e+07	1.69122e+07	3.36073e+07	9.0236e+07	6.16389e+07	1.70808e+07	2.24356e+07	2.15411e+07	1.74184e+07	2.13641e+07	HMDB0125597	-	-
ME0148098	Cys-Gln	半胱氨酸-谷酰氨	Amino acid and Its metabolites	氨基酸及其代谢物	Small Peptide	小肽	C8H15N3O4S	3	0.7267	-	T3_positive	8.3109e+07	9.35086e+07	6.64157e+07	6.86383e+07	6.63176e+07	6.70273e+07	1.05367e+08	9.09349e+07	7.38227e+07	8.09542e+07	8.16361e+07	7.26864e+07	1.01913e+08	1.10137e+08	8.50487e+07	9.90847e+07	7.27909e+07	6.7482e+07	9.37599e+07	9.30918e+07	9.32749e+07	9.04788e+07	HMDB0028773	-	-
ME0055599	1-Pentadecanoyl-2-docosanoyl-glycero-3-phosphate	PA(15:0/22:0)	GP	甘油磷脂类	PA	磷脂酸	C40H79O8P	3	0.7243	-	T3_positive	6.89757e+08	7.40864e+08	506619333	4.02366e+08	2.44923e+08	2.69452e+08	4.96047e+08	3.74889e+08	3.1661e+08	1.89999e+08	2.47396e+08	1.59977e+08	3.76349e+08	3.43139e+08	2.06294e+08	2.5367e+08	2.83716e+08	1.59179e+08	1.53431e+08	1.73656e+08	1.68416e+08	1.61578e+08	HMDB0114824	-	-
ME0105506	2-(2-Aminopropanoylamino)-3-sulfanylpropanoic acid	2-(2-氨基丙酰氨基)-3-硫烷基丙酸	Amino acid and Its metabolites	氨基酸及其代谢物	Small Peptide	小肽	C6H12N2O3S	3	0.7237	-	T3_positive	8.70022e+06	9.36333e+06	1.2048e+07	8.13669e+06	8.75175e+06	6.71462e+06	1.07236e+07	7.68674e+06	8.13224e+06	9.07038e+06	8.64322e+06	7.86324e+06	1.00215e+07	9.54144e+06	1.08333e+07	1.15102e+07	8.54394e+06	1.12157e+07	7.19498e+06	7.61554e+06	7.16306e+06	6.82699e+06	HMDB0028684	-	-
ME0058427	1-eicosanoyl-2-(11Z-eicosenoyl)-sn-glycero-3-phosphoethanolamine	PE(20:0/20:1(11Z))	GP	甘油磷脂类	PE	磷脂酰乙醇胺	C45H88NO8P	3	0.7233	-	T3_positive	6.40811e+06	5.84851e+06	5.36468e+06	5.56896e+06	6.08423e+06	5.70611e+06	7.33443e+06	6.03245e+06	5.60877e+06	6032723	4.44277e+06	5.30208e+06	4.01293e+06	4.71076e+06	5.04914e+06	3.61045e+06	4.16464e+06	2.04849e+06	5.39608e+06	5.18774e+06	4.43031e+06	5.02862e+06	HMDB0009230	-	-
ME0103118	Vitamin E	维生素E	CoEnzyme and vitamins	辅酶和维生素	CoEnzyme and vitamins	辅酶和维生素	C29H50O2	3	0.7231	-	T3_positive	1.05493e+07	1.53895e+06	3.36159e+06	3.43186e+06	6.29455e+06	1.26309e+06	2.01701e+06	4.18523e+06	2.89956e+06	4.29074e+06	3.05285e+06	2.65763e+06	5.15781e+06	5.7204e+06	6.53734e+06	2.83928e+06	6.1315e+06	4.95878e+06	5.13509e+06	5.93162e+06	3.33379e+06	4.83306e+06	HMDB0001893	-	-
ME0059464	PE-NMe(18:1(9Z)/24:0)	PE-NMe(18:1(9Z)/24:0)	GP	甘油磷脂类	PE	磷脂酰乙醇胺	C48H94NO8P	3	0.7214	-	T3_positive	2.55787e+06	1.01247e+06	619791	2.12343e+06	1.32267e+06	1.92679e+06	1.93597e+06	2.20446e+06	1.27164e+06	486560	951561	2.02289e+06	1.47616e+06	1.63474e+06	728494	1.87011e+06	1.20819e+06	1.49508e+06	2.68646e+06	1.5787e+06	2.43296e+06	2.55494e+06	HMDB0113162	-	-
ME0001547	1-Chloro-2,4-dinitrobenzene	1-氯-2,4-二硝基苯	Benzene and substituted derivatives	苯及其衍生物	Benzene and substituted derivatives	苯及其衍生物	C6H3ClN2O4	3	0.7205	-	T3_positive	1.89024e+06	4.56942e+06	2.29248e+06	1.1275e+07	3.49184e+06	1.43608e+07	3.89099e+06	2.35231e+06	4.81301e+06	5.38308e+06	4.19684e+06	2.85187e+06	2.7021e+06	3.6333e+06	5.35062e+06	5.35417e+06	1.47145e+06	2.02441e+06	5.19333e+06	5.41159e+06	5.60969e+06	5.79584e+06	HMDB0243844	-	-
ME0057212	1-(11Z-eicosenoyl)-2-tetradecanoyl-glycero-3-phosphocholine	PC(20:1(11Z)/14:0)	GP	甘油磷脂类	PC	磷脂酰胆碱	C42H82NO8P	3	0.7202	-	T3_positive	7.45005e+08	4.20385e+08	3.93383e+08	2.95134e+08	1.75054e+09	2.66042e+09	3.3183e+08	2.37409e+09	1.10257e+08	1.55456e+09	1.75632e+09	1.8765e+09	2.46756e+08	1.37284e+08	1.65285e+09	1.64424e+09	2.48854e+08	1.23173e+09	6.73559e+08	1.13626e+09	1.07105e+09	1.07612e+09	HMDB0008295	-	-
ME0108455	N-(5-Methyl-3-oxohexyl)alanine	N-(5-甲基-3-氧代己基)丙氨酸	Amino acid and Its metabolites	氨基酸及其代谢物	Amino acid derivatives	氨基酸衍生物	C10H19NO3	3	0.7119	-	T3_positive	6.22863e+07	5.82728e+07	5.43169e+07	5.67163e+07	5.72654e+07	1.03737e+08	5.95449e+07	1.12074e+08	5.72787e+07	5.79155e+07	5.80918e+07	6.17471e+07	5.89698e+07	6.25785e+07	5.80066e+07	7.04941e+07	5.89147e+07	6.73522e+07	6.76155e+07	6.94376e+07	6.82974e+07	6.7328e+07	HMDB0041540	-	-
MEDL02338	3-p-Coumaroylquinic acid	5-O-对香豆酰奎宁酸	Phenolic acids	酚酸类	Phenolic acids	酚酸类	C16H18O8	3	0.7107	-	T3_positive	1.42108e+06	581978	270137	294838	332136	963289	386015	1.36388e+06	433849	712585	1.57952e+06	429246	582739	1.56149e+06	1.35837e+06	2.36553e+06	2.2583e+06	786235	1.05588e+06	1.07211e+06	1.06557e+06	1.08766e+06	HMDB0029681	-	-
ME0052438	DL-alpha-Tocopherol	DL-α-生育酚	Alcohol and amines	醇、胺类	Alcohols	醇类	C29H50O2	3	0.7072	-	T3_positive	519157	421523	226395	674549	543944	476384	223195	802214	492133	248608	1.26522e+06	227826	128018	1.04355e+06	434250	841157	1.54883e+06	272884	674944	637621	691618	682845	HMDB0242201	-	-
ME0057225	1,2-di-[(11Z)-eicosenoyl]-sn-glycero-3-phosphocholine	1,2-Dieicosenoyl-sn-glycero-3-phosphocholine	GP	甘油磷脂类	PC	磷脂酰胆碱	C48H92NO8P	3	0.7062	-	T3_positive	7.08412e+07	5.98992e+07	7.25508e+07	6.72597e+07	6.65871e+07	4.95599e+07	8.0457e+07	7.87702e+07	6.40381e+07	7.62504e+07	8.39885e+07	5.19889e+07	8.04503e+07	7.57243e+07	6.97867e+07	7.43154e+07	7.25083e+07	8.10413e+07	7.09119e+07	7.09595e+07	7.15751e+07	7.06017e+07	HMDB0008308	-	-
ME0115672	Chloral hydrate	水合氯醛	Aldehyde,Ketones,Esters	醛、酮、酯类	Aldehydes	醛类	C2H3Cl3O2	3	0.7051	-	T3_positive	8.68446e+07	9.23655e+07	1.00187e+08	8.96239e+07	7.7045e+07	8.38197e+07	1.38459e+08	1.02298e+08	9.62269e+07	9.06984e+07	8.95042e+07	9.16746e+07	2.36168e+08	1.81878e+08	8.3492e+07	1.09753e+08	8.16794e+07	1.09939e+08	1.08626e+08	1.086e+08	1.0822e+08	1.08087e+08	HMDB0060451	-	-
ME0060217	PE-NMe2(15:0/16:0)	PE-NMe2(15:0/16:0)	GP	甘油磷脂类	PE	磷脂酰乙醇胺	C38H76NO8P	3	0.7044	-	T3_positive	3.09287e+06	2.18626e+06	1.85225e+06	2.37364e+06	2.08014e+06	1.88363e+06	3.86507e+06	2.4686e+06	1.48799e+06	1.82697e+06	1.52392e+06	1.57204e+06	1.03632e+06	1.44791e+06	1.35083e+06	1.27041e+06	1.20639e+06	1.14313e+06	2.53065e+06	2.47966e+06	1.67373e+06	2.53793e+06	HMDB0113865	-	-
ME0059323	PE-NMe(16:0/15:0)	PE-NMe(16:0/15:0)	GP	甘油磷脂类	PE	磷脂酰乙醇胺	C37H74NO8P	3	0.7022	-	T3_positive	1.55593e+07	1.45575e+07	1.71426e+07	2.24554e+07	1.9167e+07	1.53398e+07	1.987e+07	2.05712e+07	2.11558e+07	2.18068e+07	1.57422e+07	1.74063e+07	1.7241e+07	1.78025e+07	1.47949e+07	1.73903e+07	1.97841e+07	1.3789e+07	1.79121e+07	1.81282e+07	1.81118e+07	1.78336e+07	HMDB0113041	-	-
ME0054975	MG(0:0/20:0/0:0)	MG(0:0/20:0/0:0)	GL	甘油脂类	MG	单甘油酯	C23H46O4	3	0.7015	-	T3_positive	996369	1.06035e+06	976531	1.83384e+06	1.36199e+06	1.11973e+06	1.05599e+06	383456	1.19566e+06	596945	1.03004e+06	1.0915e+06	722782	1.74385e+06	501362	1.45832e+06	692449	3.7699e+06	637520	646386	545259	690799	HMDB0011542	-	-
ME0168303	N-Oleoyl-L-Serine	N-油酰基-L-丝氨酸	Amino acid and Its metabolites	氨基酸及其代谢物	Amino acid derivatives	氨基酸衍生物	C21H39NO4	3	0.7001	-	T3_positive	3.99538e+07	3.47375e+07	4.98885e+07	48921251	2.96069e+07	3.64522e+07	4.06074e+07	5.9145e+07	6.15485e+07	3.05972e+07	3.41213e+07	2.9721e+07	4.1822e+07	5.19221e+07	3.47166e+07	3.62729e+07	2.57634e+07	4.16122e+07	4.06444e+07	4.0307e+07	4.01257e+07	3.9593e+07	HMDB0242185	-	-
ME0169262	Hexetidine	海克西替丁	Heterocyclic compounds	杂环化合物	Heterocyclic compounds	杂环化合物	C21H45N3	3	0.6973	-	T3_positive	748291	650526	859678	804137	1.69331e+06	416623	399816	582342	359637	516853	851212	405284	533441	273969	386182	327385	528092	378173	777037	746166	755460	781041	HMDB0253159	-	-
ME0056795	1-tetradecanoyl-2-(11Z,14Z-eicosadienoyl)-glycero-3-phosphocholine	PC(14:0/20:2(11Z,14Z))	GP	甘油磷脂类	PC	磷脂酰胆碱	C42H80NO8P	3	0.6926	-	T3_positive	5.38798e+06	1.79342e+06	1.88351e+06	981530	634917	760854	2.10411e+06	2.49885e+06	447919	1371456	923476	1.37926e+06	1.04908e+06	1.53613e+06	945250	298211	844682	537320	3.08942e+06	3.07131e+06	3.04309e+06	2.46362e+06	HMDB0007880	-	-
ME0149516	Gelsemin	明胶	Alkaloids	生物碱	Alkaloids	生物碱	C20H22N2O2	3	0.6896	-	T3_positive	2.28178e+06	1.93194e+06	2.00087e+06	3.34469e+06	2.40324e+06	2.29536e+06	2.32885e+06	2.89409e+06	3.517e+06	2.94833e+06	1.75235e+06	2.63902e+06	1.72388e+06	2.22026e+06	1.97045e+06	1.45767e+06	2.04862e+06	2.23366e+06	1.68069e+06	1.72088e+06	1.67428e+06	1.59783e+06	HMDB0252666	-	-
ME0103090	VERBENONE	（-)-马鞭草烯酮	Benzene and substituted derivatives	苯及其衍生物	Benzene and substituted derivatives	苯及其衍生物	C10H14O	3	0.6881	-	T3_positive	7.58361e+06	5.05435e+06	4.28025e+06	3.7694e+06	5.34377e+06	5.24727e+06	9.03863e+06	5.15017e+06	2.93539e+06	3.28942e+06	4.97753e+06	4.05299e+06	2.76364e+06	3.31242e+06	4.23289e+06	4.14904e+06	4.19031e+06	3.69432e+06	5.58392e+06	5.36649e+06	4.45292e+06	5.50186e+06	HMDB0259787	-	-
ME0055770	[(2R)-1-[(9Z,12Z)-octadeca-9,12-dienoyl]oxy-3-phosphonooxypropan-2-yl] tetracosanoate	PA(18:2(9Z,12Z)/24:0)	GP	甘油磷脂类	PA	磷脂酸	C45H85O8P	3	0.6811	-	T3_positive	2.99729e+07	3.90714e+07	3.50432e+07	3.967e+07	2.53019e+07	2.45062e+07	3.26804e+07	3.17162e+07	4.1086e+07	3.13031e+07	2.58874e+07	2.9194e+07	2.89611e+07	34076920	3.17513e+07	2.48163e+07	3.26094e+07	2.85156e+07	3.40349e+07	3.2167e+07	3.12596e+07	33174627	HMDB0114971	-	-
ME0142286	1-Chloro-2-nitrobenzene	1-氯-2-硝基苯	Benzene and substituted derivatives	苯及其衍生物	Benzene and substituted derivatives	苯及其衍生物	C6H4ClNO2	3	0.6721	-	T3_positive	2.44375e+07	2.64589e+07	2.25181e+07	2.17816e+07	2.51836e+07	2.70491e+07	2.90374e+07	2.3583e+07	2.19945e+07	2.35616e+07	2.21564e+07	2.59875e+07	2.13541e+07	2.37822e+07	2.61041e+07	2.3655e+07	2.2531e+07	2.26925e+07	2.48557e+07	2.28253e+07	2.4397e+07	2.44e+07	HMDB0245074	-	-
ME0103608	Lamivudine-triphosphate	拉米夫定三磷酸	Nucleotide and Its metabolites	核苷酸及其代谢物	Nucleotide and Its metabolites	核苷酸及其代谢物	C8H14N3O12P3S	3	0.6689	-	T3_positive	2.8758e+07	2.2067e+07	2.16596e+07	3.47814e+07	2.73063e+07	2.68312e+07	3.21488e+07	2.64759e+07	3.86614e+07	2.60935e+07	2.0704e+07	1.97281e+07	2.80479e+07	2.86625e+07	1.7675e+07	2.20096e+07	2.46098e+07	1.50847e+07	2.52853e+07	2.55867e+07	2.58712e+07	2.58733e+07	HMDB0060636	-	-
ME0060530	PE-NMe2(20:0/22:6(4Z,7Z,10Z,13Z,16Z,19Z))	PE-NMe2(20:0/22:6(4Z,7Z,10Z,13Z,16Z,19Z))	GP	甘油磷脂类	PE	磷脂酰乙醇胺	C49H86NO8P	3	0.6661	-	T3_positive	6.73098e+07	8.17157e+07	7.86143e+07	8.348e+07	6.4631e+07	5.5707e+07	7.1387e+07	6.87956e+07	8.60339e+07	7.02418e+07	5.60783e+07	6.36262e+07	6.57392e+07	7.42874e+07	6.78478e+07	5.32459e+07	7.03846e+07	6.08334e+07	7.24668e+07	6.80842e+07	6.74709e+07	7.13226e+07	HMDB0114207	-	-
ME0059645	PE-NMe(20:2(11Z,14Z)/18:0)	PE-NMe(20:2(11Z,14Z)/18:0)	GP	甘油磷脂类	PE	磷脂酰乙醇胺	C44H84NO8P	3	0.6633	-	T3_positive	9.09541e+07	8.90186e+07	6.60581e+07	6.75098e+07	1.12247e+08	8.06599e+07	1.05786e+08	6.67663e+07	8.24247e+07	1.21085e+08	6.04393e+07	8.31293e+07	9.09276e+07	8.42231e+07	1.1521e+08	7.14202e+07	1.02302e+08	5.49295e+07	6.54191e+07	8.84192e+07	9.04931e+07	97589774	HMDB0113342	-	-
ME0058038	PE(14:0/22:4(7Z,10Z,13Z,16Z))	PE(14:0/22:4(7Z,10Z,13Z,16Z))	GP	甘油磷脂类	PE	磷脂酰乙醇胺	C41H74NO8P	3	0.658	-	T3_positive	361.5	10287.6	2680.14	437.44	12775	365.77	3156.8	2648.52	426.21	2420.89	447.62	26791.8	7920.38	400.15	2187.96	359.7	3018.47	2268.47	20541.5	20070.9	15773.6	19854.8	HMDB0008844	-	-
ME0063683	Stigmastane-3,6-dione	Stigmastane-3,6-二酮	Others	其他	Others	其他	C29H48O2	3	0.6479	-	T3_positive	1.19034e+06	1.51629e+06	757536	2.68651e+06	515910	700438	423904	952880	577440	838795	3.00684e+06	349920	526751	284545	611821	322282	214740	448194	1.36128e+06	1.19984e+06	952551	1.10943e+06	HMDB0039822	-	-
ME0009033	N-Desmethyl Imatinib	N-去甲基伊马替尼	Benzene and substituted derivatives	苯及其衍生物	Benzene and substituted derivatives	苯及其衍生物	C28H29N7O	3	0.6438	-	T3_positive	3.27265e+06	2.32922e+06	5.43049e+06	941811	2.85932e+06	2.68348e+06	2.35215e+06	3.25362e+06	2.32771e+06	2.59755e+06	3028112	2.74115e+06	1.40766e+06	537689	1.24202e+06	195648	524248	1.42106e+06	818287	1.07358e+06	1.17675e+06	1.09416e+06	HMDB0013862	-	-
ME0058357	PE(18:3(9Z,12Z,15Z)/18:3(9Z,12Z,15Z))	1,2-Dilinolenoyl-sn-glycero-3-phosphoethanolamine	GP	甘油磷脂类	PE	磷脂酰乙醇胺	C41H70NO8P	3	0.6417	-	T3_positive	3.14761e+06	3.20866e+06	4.36509e+06	3.09544e+06	2.79019e+06	2.27015e+06	4.06295e+06	2.90749e+06	1.83685e+06	2.82753e+06	2.77635e+06	3.32492e+06	1.85838e+06	1.81417e+06	1.4432e+06	1.51603e+06	1.9654e+06	2.38499e+06	4.05291e+06	4.25606e+06	3.32686e+06	4.2406e+06	HMDB0009161	-	-
ME0059410	PE-NMe(18:1(11Z)/15:0)	PE-NMe(18:1(11Z)/15:0)	GP	甘油磷脂类	PE	磷脂酰乙醇胺	C39H76NO8P	3	0.6407	-	T3_positive	1.07208e+06	2.58991e+06	3.02791e+06	2.71225e+06	667894	3.43819e+06	748465	1.83326e+06	4.21466e+06	823427	575200	734880	665571	1.60125e+06	3.57764e+06	1.34928e+06	2.29023e+06	4.20483e+06	3.62221e+06	3.41152e+06	3.5405e+06	3.37497e+06	HMDB0113112	-	-
ME0106803	Glabrin C	格拉布林 C	Aldehyde,Ketones,Esters	醛、酮、酯类	Esters	酯类	C41H64N8O9	3	0.6374	-	T3_positive	9.48579e+06	7.38509e+06	1.07929e+07	1.20918e+07	8.41273e+06	9.42484e+06	9.82821e+06	8.09991e+06	1.08592e+07	9.29942e+06	6.10168e+06	8.49957e+06	9.86875e+06	9.07466e+06	4.97768e+06	5.67592e+06	5.86002e+06	5.41879e+06	7.4547e+06	7.65994e+06	7.60978e+06	7.59126e+06	HMDB0033612	-	-
ME0059551	PE-NMe(18:3(9Z,12Z,15Z)/24:0)	PE-NMe(18:3(9Z,12Z,15Z)/24:0)	GP	甘油磷脂类	PE	磷脂酰乙醇胺	C48H90NO8P	3	0.6372	-	T3_positive	396429	771046	345731	1.06441e+06	687443	907356	838360	722260	1.20373e+06	341489	231502	534358	555881	613825	353750	248767	384461	388969	476947	503712	458340	481897	HMDB0113248	-	-
ME0104191	Thiazolidine-4-carboxylic acid	噻唑烷-4-羧酸	Others	其他	Medicine	药物	C4H7NO2S	3	0.6363	-	T3_positive	3.75163e+07	5.42417e+07	3.3435e+07	7.97558e+07	5.41655e+07	3.77817e+07	5.48332e+07	3.3737e+07	4.54017e+07	4.45942e+07	6.21695e+07	4.26856e+07	4.93392e+07	5.67273e+07	6.19099e+07	4.02454e+07	6.82145e+07	4.41126e+07	4.81616e+07	5.0758e+07	5.14665e+07	5.05467e+07	HMDB0258979	-	-
ME0001271	Hemimellitene	1,2,3-三甲基苯	Benzene and substituted derivatives	苯及其衍生物	Benzene and substituted derivatives	苯及其衍生物	C9H12	3	0.6361	-	T3_positive	1.91642e+07	3.04784e+07	3.13038e+07	1.53464e+07	1.894e+07	1.75143e+07	3.19491e+07	17351507	1.82066e+07	1.96094e+07	1.61537e+07	1.42916e+07	2.01439e+07	2.03762e+07	5.00679e+07	2.03562e+07	1.58472e+07	5.25051e+07	3.47832e+07	3.11072e+07	3.50769e+07	3.31926e+07	HMDB0059901	-	-
ME0168814	Bentazone	苯他宗	Benzene and substituted derivatives	苯及其衍生物	Benzene and substituted derivatives	苯及其衍生物	C10H12N2O3S	3	0.6359	-	T3_positive	3.01375e+06	1.06917e+06	1.59376e+06	1.63062e+06	1.07678e+06	1.34347e+06	2.26048e+06	2.61575e+06	378519	1.7605e+06	1.99203e+06	1.92895e+06	3.52939e+06	2.22789e+06	3.00223e+06	1.93749e+06	1.81088e+06	608168	1.71203e+06	1.89441e+06	1.8391e+06	1.82754e+06	HMDB0248965	-	-
ME0014935	6,10,14-Trimethylpentadecan-2-one	6,10,14-三甲基-2-十五烷酮	Aldehyde,Ketones,Esters	醛、酮、酯类	Ketones	酮类	C18H36O	3	0.6308	-	T3_positive	4.14e+06	4.61113e+06	4.78994e+06	2.72753e+06	2.18249e+06	1.79421e+06	1.6248e+06	1.95017e+06	1.91693e+06	3.25898e+06	5.92439e+06	2.57641e+06	1.40584e+06	2.83601e+06	5.59324e+06	3.78316e+06	3.43117e+06	1.99302e+06	4.30927e+06	3.83275e+06	4.29078e+06	4.06162e+06	HMDB0303073	-	-
ME0054060	Isobutyryl CoA	异丁酰辅酶A	Hormones and hormone related compounds	激素及激素相关物质	Hormones and hormone related compounds	激素及激素相关物质	C25H42N7O17P3S	3	0.6276	-	T3_positive	5.46186e+06	4.16193e+06	5.23848e+06	8.29944e+06	3.36579e+06	5.69068e+06	5.58083e+06	3.61451e+06	7.22823e+06	4.60698e+06	3.71019e+06	5.15974e+06	2.88676e+06	3.49415e+06	2.31383e+06	2.94279e+06	3.56205e+06	2.27972e+06	4.41813e+06	4.42683e+06	4.17875e+06	4.268e+06	HMDB0001243	SMP0000450;SMP0000032;SMP0000173;SMP0000137;SMP0000236;SMP0000138;SMP0000199;SMP0000237;SMP0000139;SMP0000140;SMP0000384;SMP0000200;SMP0000238;SMP0000451;SMP0000141;SMP0000521;SMP0000522;SMP0000523;SMP0000524	Phytanic Acid Peroxisomal Oxidation;Valine, Leucine, and Isoleucine Degradation;beta-Ketothiolase Deficiency;2-Methyl-3-hydroxybutryl-CoA Dehydrogenase Deficiency;Propionic Acidemia;3-Hydroxy-3-methylglutaryl-CoA Lyase Deficiency;Maple Syrup Urine Disease;3-Methylcrotonyl-CoA Carboxylase Deficiency Type I;3-Methylglutaconic Aciduria Type I;3-Methylglutaconic Aciduria Type III;Methylmalonate Semia…
ME0005112	2-Hydroxy-1,4-naphthoquinone	2-Hydroxy-1,4-naphthoquinone	Benzene and substituted derivatives	苯及其衍生物	Benzene and substituted derivatives	苯及其衍生物	C10H6O3	3	0.6273	-	T3_positive	6.21026e+06	5.71124e+06	3.12805e+06	5.15867e+06	7.2165e+06	5.98855e+06	1.09399e+06	1.68007e+06	2.48286e+06	2.67384e+06	3.33161e+06	6.17942e+06	3.29695e+06	139857	2.04268e+06	2.54179e+06	5.30714e+06	3.83565e+06	3.29151e+06	3.14226e+06	2.9676e+06	3.37578e+06	HMDB0253997	-	-
ME0103901	(3R)-3-Hydroxy-2-oxo-4-phosphonooxybutanoate	2-氧代-3-羟基-4-磷丁酸酯；α-酮基-3-羟基-4-磷酸丁酸酯；（3R)-3-羟基-2-氧代-4-膦酰氧基丁酸酯	Organic acid and Its derivatives	有机酸及其衍生物	Organic acid and Its derivatives	有机酸及其衍生物	C4H7O8P	3	0.6266	-	T3_positive	2.12571e+07	2.49154e+07	2.1232e+07	2.43428e+07	2.37676e+07	2.00864e+07	1.83416e+07	2.36764e+07	2.60511e+07	2.64545e+07	2.18021e+07	2.69123e+07	3.08482e+07	2.4463e+07	3.02324e+07	3.54555e+07	3.79562e+07	3.42318e+07	2.54696e+07	2.66526e+07	2.77666e+07	2.66582e+07	HMDB0006801	-	-
ME0141096	1,2-Dichlorobenzene	1，2-二氯苯；邻二氯苯	Benzene and substituted derivatives	苯及其衍生物	Benzene and substituted derivatives	苯及其衍生物	C6H4Cl2	3	0.6253	-	T3_positive	5.25506e+06	2.31119e+07	8.02828e+06	1.61285e+07	6.32756e+06	3.47681e+06	7.33934e+06	8.62577e+06	8426747	4.98912e+06	3.90236e+07	6.55385e+06	7.52912e+06	3.78354e+07	1.31661e+07	8.84829e+06	5.51374e+06	1.05962e+07	6.56753e+06	7.29333e+06	6.26442e+06	7.02026e+06	HMDB0244067	-	-
ME0003567	3,3'-Dimethylbenzidine	3,3`-二甲基联苯胺	Benzene and substituted derivatives	苯及其衍生物	Benzene and substituted derivatives	苯及其衍生物	C14H16N2	3	0.6173	-	T3_positive	106241	475810	443563	640764	713378	641012	1.96002e+06	691844	857588	104455	733607	558216	1.12392e+06	829100	913164	457590	222405	494717	420326	395707	417836	410131	HMDB0255871	-	-
ME0126110	1-Phenylpiperazine	Phenylpiperazine	Heterocyclic compounds	杂环化合物	Heterocyclic compounds	杂环化合物	C10H14N2	3	0.6129	-	T3_positive	1.64398e+06	856372	919980	1.55237e+06	1.32011e+06	956074	2.93693e+06	1.01681e+06	657395	2.51087e+06	3.68676e+06	638978	1.62403e+06	1.96327e+06	1.78861e+06	710886	2.40652e+06	283160	1.6379e+06	1.71922e+06	1.7506e+06	1.69638e+06	HMDB0243993	-	-
ME0111863	1-Phenyl-1,3-octadecanedione	1-苯基-1,3-十八烷二酮	Aldehyde,Ketones,Esters	醛、酮、酯类	Ketones	酮类	C24H38O2	3	0.6128	-	T3_positive	1.0462e+08	1.08274e+08	1.16199e+08	1.10073e+08	1.0082e+08	1.07059e+08	1.1361e+08	1.16034e+08	1.09903e+08	1.14015e+08	1.20417e+08	9.61078e+07	1.15242e+08	1.11479e+08	1.17856e+08	1.23275e+08	1.15459e+08	1.10957e+08	1.13778e+08	1.13298e+08	1.13404e+08	1.12745e+08	HMDB0035583	-	-
ME0014437	4beta-Hydroxycholesterol	4β-羟基胆固醇	Hormones and hormone related compounds	激素及激素相关物质	Hormones and hormone related compounds	激素及激素相关物质	C27H46O2	3	0.6128	-	T3_positive	7.96938e+07	2.67411e+08	3.30558e+08	1.00421e+08	8.96608e+07	1.80091e+08	2.87412e+08	1.84689e+08	2.42266e+08	2.39739e+08	1.46246e+08	1.68233e+08	1.86461e+08	3.77005e+08	1.84058e+08	1.92917e+08	3.81698e+08	2.4109e+08	3.60259e+08	3.29409e+08	3.30795e+08	2.92556e+08	HMDB0013643	-	-
ME0006910	Diuron	敌草隆	Benzene and substituted derivatives	苯及其衍生物	Benzene and substituted derivatives	苯及其衍生物	C9H10Cl2N2O	3	0.6112	-	T3_positive	1.3999e+08	7.08543e+07	4.80516e+07	5.39955e+08	4.81582e+08	1.3068e+08	7.19347e+08	3.14002e+07	8.8659e+07	6.46375e+08	8.43152e+07	1.39832e+08	9.93124e+07	1.02682e+08	2.07789e+08	5.93973e+08	1.05941e+08	7.98764e+08	1.13192e+08	1.25658e+08	7.50591e+07	8.45928e+07	HMDB0251497	-	-
ME0009639	Repaglinide aromatic amine	瑞格列奈芳香胺	Benzene and substituted derivatives	苯及其衍生物	Benzene and substituted derivatives	苯及其衍生物	C22H28N2O4	3	0.6098	-	T3_positive	1.25664e+06	1.07028e+06	957776	1.8064e+06	929301	1.10536e+06	2.30489e+06	1.28847e+06	1.71112e+06	1.80112e+06	1.08e+06	1.29578e+06	2.13786e+06	1.65175e+06	835436	868071	441704	1.30196e+06	1.3841e+06	1.41201e+06	1.39687e+06	1.41389e+06	HMDB0061005	-	-
ME0056937	PC(16:1(9Z)/22:4(7Z,10Z,13Z,16Z))	PC(16:1(9Z)/22:4(7Z,10Z,13Z,16Z))	GP	甘油磷脂类	PC	磷脂酰胆碱	C46H82NO8P	3	0.6095	-	T3_positive	1.10067e+07	1.1578e+07	1.1363e+07	1.43494e+07	1.36704e+07	1.16765e+07	1.42408e+07	1.48487e+07	1.42132e+07	1.43512e+07	9.91683e+06	1.06501e+07	1.10734e+07	1.06063e+07	9.71244e+06	8.62295e+06	1.14318e+07	8.02104e+06	1.2208e+07	1.19268e+07	1.1006e+07	1.18125e+07	HMDB0008021	-	-
ME0055018	MG(17:0/0:0/0:0)	MG(17:0/0:0/0:0)	GL	甘油脂类	MG	单甘油酯	C20H40O4	3	0.6082	-	T3_positive	1.95984e+08	2.06028e+08	2.42091e+08	1.97361e+08	3.17217e+08	1.88279e+08	1.93183e+08	2.11643e+08	1.96731e+08	1.91955e+08	2.45237e+08	1.91815e+08	2.06528e+08	1.93406e+08	1.89651e+08	1.80794e+08	2.1174e+08	2.0837e+08	2.33328e+08	2.31974e+08	2.32535e+08	2.33302e+08	HMDB0072856	-	-
ME0119361	31-Hydroxy rifabutin	31-羟基利福布丁	Heterocyclic compounds	杂环化合物	Heterocyclic compounds	杂环化合物	C46H62N4O12	3	0.6062	-	T3_positive	9.96425e+06	9.76238e+06	1.06839e+07	1.32576e+07	9.88259e+06	1.03522e+07	1.14407e+07	9.94002e+06	1.2688e+07	1.17216e+07	9.33951e+06	9.22846e+06	1.05597e+07	7.79626e+06	6.92078e+06	7.80379e+06	8.10434e+06	8.06189e+06	8.93673e+06	8.6157e+06	8.65972e+06	8.17775e+06	HMDB0060754	-	-
ME0060758	PE-NMe2(22:0/22:2(13Z,16Z))	PE-NMe2(22:0/22:2(13Z,16Z))	GP	甘油磷脂类	PE	磷脂酰乙醇胺	C51H98NO8P	3	0.6059	-	T3_positive	1.53268e+06	2.07123e+06	1.53161e+06	2.38175e+06	1.89919e+06	1.95422e+06	1.92448e+06	2.26679e+06	2.70588e+06	1.6502e+06	1.81733e+06	1.76109e+06	2.85632e+06	2.39691e+06	1.47615e+06	746839	1.92448e+06	1.15335e+06	2.07578e+06	2.00822e+06	1.79268e+06	2.01345e+06	HMDB0114432	-	-
ME0006489	Carbaryl	卡巴利	Benzene and substituted derivatives	苯及其衍生物	Benzene and substituted derivatives	苯及其衍生物	C12H11NO2	3	0.6045	-	T3_positive	1.02088e+07	8.10011e+06	1.40695e+07	7.76126e+06	2.90631e+07	2.89276e+07	4.4964e+07	3.72978e+07	2.02759e+07	7.66105e+06	2.06619e+07	2.04418e+07	1.82971e+07	1.39684e+07	3.5966e+07	1.62012e+07	1.81628e+07	3.40584e+07	2.07468e+07	2.08673e+07	2.10145e+07	2.10867e+07	HMDB0249612	-	-
ME0147408	Chlorbenside	氯苯甙	Others	其他	Others	其他	C13H10Cl2S	3	0.5984	-	T3_positive	5.21568e+06	2.83946e+06	4.8912e+06	2.3126e+06	5.15356e+06	4.77532e+06	1.33927e+07	7.39594e+06	6.25037e+06	4.08939e+06	3.71399e+06	6.04461e+06	4.13714e+06	8.8437e+06	4.93824e+06	6.79578e+06	5.0742e+06	3.48137e+06	5.91069e+06	5.69336e+06	5.6685e+06	5.19729e+06	HMDB0250091	-	-
ME0060825	PE-NMe2(22:4(7Z,10Z,13Z,16Z)/15:0)	PE-NMe2(22:4(7Z,10Z,13Z,16Z)/15:0)	GP	甘油磷脂类	PE	磷脂酰乙醇胺	C44H80NO8P	3	0.5973	-	T3_positive	3.83624e+06	1.45553e+06	1.48543e+06	996914	872079	1.46528e+06	402955	1.21212e+06	894207	1.56119e+06	713395	237549	986052	383636	661832	7.2113e+06	1.40234e+06	803028	769811	783746	802678	824544	HMDB0114497	-	-
ME0060104	PE-NMe2(11D3/11M3)	PE-NMe2(11D3/11M3)	GP	甘油磷脂类	PE	磷脂酰乙醇胺	C46H80NO10P	3	0.5969	-	T3_positive	745853	698155	455823	1.17135e+06	523491	585219	486505	571506	1.05697e+06	392933	461381	686008	427466	438562	429725	305205	210893	523727	281922	372395	371806	403753	HMDB0114662	-	-
ME0014726	5beta-Cholestane-3alpha,7alpha,24,26-tetrol	5beta-Cholestane-3alpha,7alpha,24,26-tetrol	Alcohol and amines	醇、胺类	Alcohols	醇类	C27H48O4	3	0.593	-	T3_positive	1.11819e+06	1.27786e+06	1.6499e+06	1.45247e+06	1.9389e+06	1.30758e+06	1.19948e+06	1.5459e+06	935408	1.65328e+06	1.74497e+06	1.62722e+06	920080	1.39991e+06	1.56071e+06	1.5968e+06	1.20273e+06	1.55006e+06	1.50797e+06	1499960	1.49371e+06	1.52827e+06	HMDB0062417	-	-
ME0004612	4-Hydroxy-2,6-dimethylaniline	4-氨基-3,5-二甲基苯酚	Benzene and substituted derivatives	苯及其衍生物	Phenolics	苯酚类	C8H11NO	3	0.5827	-	T3_positive	4.9213e+06	6.88245e+06	3.75925e+06	6.09374e+06	4.27649e+06	7.33583e+06	3.79433e+06	4.76667e+06	5.70852e+06	5.11395e+06	4.98914e+06	5.92652e+06	3.83138e+06	5.69568e+06	6.09093e+06	4.84708e+06	4.88573e+06	4.24642e+06	5.15756e+06	5.15883e+06	5.17463e+06	5.19734e+06	HMDB0060681	SMP0000328;SMP0000398;SMP0000620	Lidocaine (Antiarrhythmic) Action Pathway;Lidocaine (Local Anaesthetic) Action Pathway;Lidocaine (Local Anaesthetic) Metabolism Pathway
ME0108915	N-Stearoyltyrosine	N-硬脂酰酪氨酸	Amino acid and Its metabolites	氨基酸及其代谢物	Amino acid derivatives	氨基酸衍生物	C27H45NO4	3	0.582	-	T3_positive	2.26401e+06	5.09986e+06	1.05777e+07	3.90156e+06	9.24531e+06	1.01599e+07	2.97268e+06	7.09971e+06	4.17271e+06	5.36977e+06	2.48852e+06	1.08101e+07	2.84413e+06	1.48557e+06	3.68616e+06	3.05166e+06	4.20392e+06	5.74241e+06	5.92745e+06	6.27507e+06	6.14688e+06	6.03191e+06	HMDB0062343	-	-
ME0143804	(2R,3S,5S,8R,9S,10S,13S,17R)-17-[(2S,3R,4R,5S)-3,4-dihydroxy-5,6-dimethylheptan-2-yl]-10,13-dimethyl-2,3,4,5,6,7,8,9,11,12,14,15,16,17-tetradecahydro-1H-cyclopenta[a]phenanthrene-2,3-diol	(2R,3S,5S,8R,9S,10S,13S,17R)-17-[(2S,3R,4R,5S)-3,4-二羟基-5,6-二甲基庚烷-2-基]-10, 13-二甲基-2,3,4,5,6,7,8,9,11,12,14,15,16,17-十四氢-1H-环戊二[a]菲-2,3-二醇	Aldehyde,Ketones,Esters	醛、酮、酯类	Ketones	酮类	C28H50O4	3	0.581	-	T3_positive	1.51111e+06	4.92685e+06	4.64801e+06	5.19519e+06	1.89988e+07	3.15872e+06	3.60043e+06	4.10875e+06	4.8908e+06	3.80672e+06	4.58201e+06	2.64907e+06	3.63206e+06	4.81069e+06	4.8594e+06	3.92843e+06	7.61518e+06	5.51301e+06	5.70592e+06	5.49457e+06	5.32547e+06	5.53371e+06	HMDB0033984	-	-
ME0057444	1-docosanoyl-2-(9Z-tetradecenoyl)-glycero-3-phosphocholine	PC(22:0/14:1(9Z))	GP	甘油磷脂类	PC	磷脂酰胆碱	C44H86NO8P	3	0.5805	-	T3_positive	2.4511e+08	1.34722e+07	2.91659e+07	8.61124e+06	2.22758e+08	7.4976e+07	1.69772e+08	7.02193e+07	1.29763e+08	5.29747e+07	5.28379e+07	4.35951e+07	9.1907e+07	6.69646e+07	1.97067e+08	4.4973e+07	1.83317e+08	2.43697e+08	1.4108e+08	1.65172e+08	1.52194e+08	1.59093e+08	HMDB0008526	-	-
ME0005974	Adrafinil	Adrafinil	Benzene and substituted derivatives	苯及其衍生物	Benzene and substituted derivatives	苯及其衍生物	C15H15NO3S	3	0.5755	-	T3_positive	7.31812e+06	3.00628e+06	6.12002e+06	3.18216e+06	1.32041e+07	1.1803e+07	9.86911e+06	8.11764e+06	1.25388e+07	6.84442e+06	8.72448e+06	11662680	7.40592e+06	7.046e+06	7.27191e+06	8.81075e+06	9.37266e+06	8.69294e+06	4.47322e+06	6.50548e+06	6.45404e+06	5.98545e+06	HMDB0248029	-	-
ME0058094	1-pentadecanoyl-2-(11Z-eicosenoyl)-glycero-3-phosphoethanolamine	PE(15:0/20:1(11Z))	GP	甘油磷脂类	PE	磷脂酰乙醇胺	C40H78NO8P	3	0.5709	-	T3_positive	1.72345e+07	2.21695e+07	7.43882e+06	3.59562e+07	6.96966e+06	9.33265e+06	1.57896e+07	2.1525e+07	2.39558e+07	9.22046e+06	8.11385e+06	8.92051e+06	1.22439e+07	2.3254e+07	2.2383e+07	1.94364e+07	1.91944e+07	2.32373e+07	3.14664e+07	2.92564e+07	3.11951e+07	3.14057e+07	HMDB0008900	-	-
ME0128690	[3-(7-Hydroxy-4-oxochromen-2-yl)phenyl] hydrogen sulate	[3-(7-羟基-4-氧代-4H-苯并吡喃-2-基）苯基]氧代磺酸	Organic acid and Its derivatives	有机酸及其衍生物	Organic acid and Its derivatives	有机酸及其衍生物	C15H10O7S	3	0.5701	-	T3_positive	1.95327e+06	2.26538e+06	1.29613e+06	1.23412e+06	1.78982e+06	1.49676e+06	1.71141e+06	1.9329e+06	1.5801e+06	1.67849e+06	1.7668e+06	1.21911e+06	877155	1.46565e+06	1.77024e+06	1.44498e+06	1.72954e+06	1.46563e+06	1.78239e+06	1.73032e+06	1.7229e+06	1.78248e+06	HMDB0133344	-	-
ME0055048	MG(24:6(6Z,9Z,12Z,15Z,18Z,21Z)/0:0/0:0)	MG(24:6(6Z,9Z,12Z,15Z,18Z,21Z)/0:0/0:0)	GL	甘油脂类	MG	单甘油酯	C27H42O4	3	0.5699	-	T3_positive	711335	685956	916083	497340	423186	198302	609092	627682	181016	620294	524990	738807	248154	240998	319205	666039	302150	265329	554690	519920	551539	552088	HMDB0011590	-	-
ME0168416	Nicotine	尼古丁	Heterocyclic compounds	杂环化合物	Heterocyclic compounds	杂环化合物	C10H14N2	3	0.5591	-	T3_positive	2.32326e+06	2.76838e+06	1.27476e+06	551960	2.38987e+06	1.99766e+06	1.65335e+06	2.27866e+06	1.33929e+06	1.43599e+06	2.19258e+06	1.32435e+06	3.45945e+06	2.1453e+06	2.97546e+06	1.84904e+06	2.65232e+06	3.79252e+06	3.51485e+06	3.4319e+06	3.48338e+06	3.43922e+06	HMDB0001934	SMP0000431;SMP0000628	Nicotine Action Pathway;Nicotine Metabolism Pathway
ME0056657	[(2R)-2-(14-methylpentadecanoyloxy)-3-phosphonooxypropyl] 19-methylicosanoate	PA(i-21:0/i-16:0)	GP	甘油磷脂类	PA	磷脂酸	C40H79O8P	3	0.5454	-	T3_positive	1.12561e+07	1.07191e+07	5.97763e+06	7.16579e+06	3.27401e+06	1.43195e+07	8.2485e+06	4.85092e+06	1.01039e+07	7.11479e+06	7.9436e+06	1.08752e+07	7.60499e+06	9.8256e+06	1.43886e+07	8.54466e+06	5.33923e+06	5.96201e+06	9.8516e+06	8.8401e+06	8.91121e+06	7.00524e+06	HMDB0115882	-	-
ME0009344	4-Chlorobenzenesulfonamide	4-氯苯磺酰胺	Heterocyclic compounds	杂环化合物	Sulfanilamides	磺胺类化合物	C6H6ClNO2S	3	0.5285	-	T3_positive	1.77579e+07	8.92303e+06	1.05422e+07	8.73085e+06	1.42681e+07	7.02115e+06	8530298	6.79447e+06	6.91952e+06	7.30389e+06	7.08792e+06	8.15598e+06	1.65454e+07	1.00981e+07	7.81878e+06	1.09539e+07	8.31253e+06	1.07323e+07	1.02026e+07	1.08146e+07	1.04868e+07	1.08932e+07	HMDB0061173	-	-
ME0116039	2,7-Dihydroxy-2H-1,4-benzoxazin-3(4H)-one	2,7-二羟基-2H-1,4-benzoxazin-3(4H)-one	Benzene and substituted derivatives	苯及其衍生物	Benzene and substituted derivatives	苯及其衍生物	C8H7NO4	3	0.5247	-	T3_positive	6.58865e+06	6.11272e+06	6.7922e+06	6.65216e+06	8.60354e+06	9.03591e+06	8.31733e+06	6.37946e+06	5.35876e+06	6.31198e+06	5.03931e+06	4.26886e+06	5.13448e+06	7.16639e+06	4.99955e+06	6.63463e+06	4.32304e+06	7.31331e+06	5.80261e+06	6.42548e+06	6.35358e+06	5.93764e+06	HMDB0038054	-	-
ME0059582	PE-NMe(20:0/14:0)	PE-NMe(20:0/14:0)	GP	甘油磷脂类	PE	磷脂酰乙醇胺	C40H80NO8P	3	0.5191	-	T3_positive	5.34836e+06	5.42049e+06	1.23064e+06	3.38407e+06	2.55015e+06	1.604e+06	4.38057e+06	1.33491e+06	3.79367e+06	3.5723e+07	4.87656e+06	6.28228e+06	9.18303e+06	1.26956e+07	8.03331e+06	5.2144e+06	9.8627e+06	7.81146e+06	4.30999e+06	3.54669e+06	4.09466e+06	4.03035e+06	HMDB0113279	-	-
ME0058139	PE(16:0/22:5(7Z,10Z,13Z,16Z,19Z))	PE(16:0/22:5(7Z,10Z,13Z,16Z,19Z))	GP	甘油磷脂类	PE	磷脂酰乙醇胺	C43H76NO8P	3	0.5188	-	T3_positive	580869	400623	1.21437e+06	2.08077e+06	1.93002e+06	815231	1.26283e+06	2.91799e+06	2.63143e+06	1.84514e+06	2.19903e+06	1.972e+06	1.58514e+06	1.43019e+06	1.84798e+06	1.16441e+06	2.2603e+06	351366	1.10127e+06	1.17309e+06	1.29575e+06	939647	HMDB0008945	-	-
ME0134891	6-(2H-1,3-benzodioxole-5-carbonyloxy)-3,4,5-trihydroxyoxane-2-carboxylic acid	6-(2H-1，3-苯并间二氧杂环戊烯-5-甲酰氧基)-3，4，5-三羟基恶烷-2-羧酸	Organic acid and Its derivatives	有机酸及其衍生物	Organic acid and Its derivatives	有机酸及其衍生物	C14H14O10	3	0.5156	-	T3_positive	1.08556e+07	1.79489e+07	2.49784e+07	2.61455e+07	2.26031e+07	3.12298e+07	2.26405e+07	1.94091e+07	2.02637e+07	2.35284e+07	1.27735e+07	2.01332e+07	1.55393e+07	1.57491e+07	1.79026e+07	1.65938e+07	1.69499e+07	2.54442e+07	2.00638e+07	2.02145e+07	2.02176e+07	2.01641e+07	HMDB0129381	-	-
ME0157298	Mustard gas	芥子气	Others	其他	Others	其他	C4H8Cl2S	3	0.5091	-	T3_positive	7.88155e+06	7.95249e+06	6.33301e+06	6.6189e+06	9.22549e+06	6.66738e+06	9.36405e+06	6.27717e+06	7.21295e+06	7.95818e+06	6.38675e+06	7.01091e+06	7.90281e+06	9.13293e+06	6.33541e+06	6.13736e+06	6.10703e+06	7.70397e+06	6.46732e+06	6.27689e+06	6.2163e+06	6.33652e+06	HMDB0254958	-	-
ME0056374	PA(22:6(4Z,7Z,10Z,13Z,16Z,19Z)/20:5(5Z,8Z,11Z,14Z,17Z))	PA(22:6(4Z,7Z,10Z,13Z,16Z,19Z)/20:5(5Z,8Z,11Z,14Z,17Z))	GP	甘油磷脂类	PA	磷脂酸	C45H67O8P	4	0.9885	-	T3_positive	1.05892e+08	1.00915e+08	1.07489e+08	1.7917e+08	1.15452e+08	1.14242e+08	1.1914e+08	1.2075e+08	1.57467e+08	1.29764e+08	9.55802e+07	1.09504e+08	1.11546e+08	1.08582e+08	8.88605e+07	9.30765e+07	1.01793e+08	8.77814e+07	1.04926e+08	1.05452e+08	1.06183e+08	1.05765e+08	HMDB0115418	-	-
ME0108744	N-decanoylglycine	N-癸酰甘氨酸	Amino acid and Its metabolites	氨基酸及其代谢物	Amino acid derivatives	氨基酸衍生物	C12H23NO3	4	0.9873	-	T3_positive	3.10096e+06	2.18862e+06	2.20101e+06	1.70237e+06	1.93866e+06	4.79591e+06	1.87887e+06	2.98156e+06	2.20779e+06	2.88631e+06	3.07672e+06	6.01637e+06	2.68e+06	2.39242e+06	2.1996e+06	2.16964e+06	2.61165e+06	2.49851e+06	2.25598e+06	2.24567e+06	2.2461e+06	2.25714e+06	HMDB0013267	-	-
ME0011785	1-(11Z-eicosenoyl)-glycero-3-phosphate	1-(11Z-二十碳烯酰基)-甘油-3-磷酸	GP	甘油磷脂类	PA	磷脂酸	C23H45O7P	4	0.9632	-	T3_positive	2.43424e+07	4.76142e+07	2.63671e+07	5.14129e+07	2.18979e+07	3.12401e+07	2.55022e+07	2.49749e+07	3.45012e+07	2.68107e+07	3.0747e+07	2.71582e+07	2.96259e+07	2.46891e+07	2.64956e+07	2.38308e+07	2.60311e+07	1.97805e+07	2.90314e+07	2.91908e+07	2.95904e+07	2.85888e+07	HMDB0062305	-	-
ME0061388	Pgp(18:0/18:2(9Z,12Z))	Pgp(18:0/18:2(9Z,12Z))	GP	甘油磷脂类	PG-P	磷脂酰甘油磷酸	C42H80O13P2	4	0.9558	-	T3_positive	31577106	3.13928e+07	3.28135e+07	5.2747e+07	3.47342e+07	3.45168e+07	3.78308e+07	4.13174e+07	4.48784e+07	4.19193e+07	2.83696e+07	3.28035e+07	3.3218e+07	3.10466e+07	2.80103e+07	2.73397e+07	2.88556e+07	2.83985e+07	2.98569e+07	2.99927e+07	3.00581e+07	2.98605e+07	HMDB0013507	-	-
ME0107679	L-cis-Cyclo(aspartylphenylalanyl)	L-顺式-环（天冬氨酰苯丙氨酰）	Benzene and substituted derivatives	苯及其衍生物	Benzene and substituted derivatives	苯及其衍生物	C13H14N2O4	4	0.922	-	T3_positive	7.78739e+06	3.21838e+06	4.73583e+06	2.3941e+06	2.44244e+06	4.64007e+06	3.04013e+06	6.04004e+06	2.54615e+06	8.55159e+06	8.70781e+06	7.96688e+06	8.16655e+06	6.95662e+06	7.17563e+06	4.32117e+06	4.40678e+06	746001	6.28442e+06	6.39516e+06	6.22173e+06	6.55667e+06	HMDB0031360	-	-
ME0056855	1-pentadecanoyl-2-(9Z,12Z-octadecadienoyl)-sn-glycero-3-phosphocholine	PC(15:0/18:2(9Z,12Z))	GP	甘油磷脂类	PC	磷脂酰胆碱	C41H78NO8P	4	0.8696	-	T3_positive	1.25669e+06	4.37834e+07	3.1082e+07	1.83877e+07	4.06068e+07	3.47844e+07	6.03191e+06	3.76071e+07	1.18791e+07	17617532	3.08373e+07	1.48812e+07	1.74798e+07	1.85175e+07	2.93312e+07	2.16157e+07	2.27414e+07	1.731e+07	1.4623e+07	1.40657e+07	1.42206e+07	1.13652e+07	HMDB0007940	SMP0000034;SMP0000349;SMP0000348;SMP0000347;SMP0000525;SMP0000526	Sphingolipid Metabolism;Gaucher Disease;Globoid Cell Leukodystrophy;Metachromatic Leukodystrophy (MLD);Fabry Disease;Krabbe Disease
ME0013011	(7r)-4,7-Dihydroxy-N,N,N-Trimethyl-10-Oxo-3,5,9-Trioxa-4-Phosphaheptacosan-1-Aminium 4-Oxide	1-Stearoylglycerophosphocholine	GP	甘油磷脂类	PC	磷脂酰胆碱	C26H55NO7P+	4	0.8542	-	T3_positive	5.47274e+08	5.07026e+08	3.43281e+08	2.03934e+08	2.07623e+08	1.39231e+08	2.89662e+08	4.26999e+08	2.82509e+08	3.43019e+08	1.98898e+08	6.96474e+08	1.95047e+08	1.08314e+09	3.8418e+08	4.74514e+08	4.77179e+08	2.55196e+08	4.2278e+08	4.12565e+08	3.78109e+08	4.15348e+08	HMDB0094688	-	-
ME0104766	2-Hydroxyacetaminophen sulfate	2-羟基对乙酰氨基酚硫酸盐	Organic acid and Its derivatives	有机酸及其衍生物	Organic acid and Its derivatives	有机酸及其衍生物	C8H9NO6S	4	0.8412	-	T3_positive	7.66284e+07	7.65425e+07	8.13557e+07	8.06458e+07	7.98659e+07	8.66787e+07	7.60408e+07	7.85111e+07	8.06141e+07	8.2567e+07	9.30459e+07	8.79017e+07	6.56544e+07	7.28521e+07	78785967	7.76923e+07	8.21295e+07	8.34249e+07	7.72763e+07	7.7274e+07	7.70557e+07	7.69155e+07	HMDB0062547	-	-
ME0118292	2-Aminopyridine	2-氨基吡啶	Heterocyclic compounds	杂环化合物	Pyridine and pyridine derivatives	吡啶及其衍生物	C5H6N2	4	0.7437	-	T3_positive	6.74833e+06	1.01318e+07	4.35991e+06	6.01602e+06	5.38602e+06	6.94635e+06	5.20854e+06	5.29392e+06	6.199e+06	4.7278e+06	4.29956e+06	5.1454e+06	1.10859e+07	7.60711e+06	6.6319e+06	8.0631e+06	7.82417e+06	7.08745e+06	6.28218e+06	6.49067e+06	6376640	6.44409e+06	HMDB0245026	-	-
ME0109505	Pyro-L-glutaminyl-L-glutamine	焦-L-谷氨酰胺-L-谷氨酰胺	Amino acid and Its metabolites	氨基酸及其代谢物	Amino acid derivatives	氨基酸衍生物	C10H15N3O5	4	0.7394	-	T3_positive	1.07386e+07	1.13681e+07	7.23836e+06	1.30955e+07	1.36308e+07	1.12998e+07	9.46028e+06	9.10541e+06	1.31305e+07	1.33705e+07	1.38616e+07	1.22117e+07	6.77325e+06	1.13108e+07	1.15656e+07	7.37105e+06	1.21803e+07	1.33184e+07	1.1832e+07	1.1524e+07	1.1742e+07	1.17286e+07	HMDB0039229	-	-
ME0002460	2-[(3,3-dimethyloxiran-2-yl)methyl]-4-(3-methylbut-2-en-1-yl)benzene-1,3,5-triol	2-[（3，3-二甲基环氧乙烷-2-基）甲基]-4-(3-甲基丁-2-烯-1-基）苯-1，3，5-三醇	Benzene and substituted derivatives	苯及其衍生物	Phenolics	苯酚类	C16H22O4	4	0.7382	-	T3_positive	68195.3	502969	78484.4	31987.4	39105.9	345745	51817.7	100353	125680	35794.6	81334.5	69674.2	236950	107995	196689	39151.3	70051.6	41557.1	157651	140343	113197	162369	HMDB0133048	-	-
ME0103725	11-nitro-1-undecene	11-硝基-1-十一碳烯	Others	其他	Others	其他	C11H21NO2	4	0.7359	-	T3_positive	3.77861e+06	3.02845e+06	3.09569e+06	2.83686e+06	2.69981e+06	2.40242e+06	1.93956e+06	3.17478e+06	2.29095e+06	3.44641e+06	3.81719e+06	1.5493e+06	2.22018e+06	2.75893e+06	1.40853e+06	1.87655e+06	2.34107e+06	2.89114e+06	2.64383e+06	2.72542e+06	2.66795e+06	2.69068e+06	HMDB0062669	-	-
MEDP1303	5-Phenyl-1,3-oxazinane-2,4-dione	5-苯基-1,3-恶嗪烷-2,4-二酮	Benzene and substituted derivatives	苯及其衍生物	Benzene and substituted derivatives	苯及其衍生物	C10H9NO3	4	0.735	-	T3_positive	748022	406625	454095	530226	2.2297e+06	962362	407703	1.6402e+06	2.53838e+06	161530	427879	397055	396050	1.07632e+06	309388	506585	469168	639109	1.06259e+06	1.04167e+06	964678	915460	HMDB0060400	SMP0000633	Felbamate Metabolism Pathway
ME0169748	Quinmerac	昆梅拉克	Benzene and substituted derivatives	苯及其衍生物	Benzene and substituted derivatives	苯及其衍生物	C11H8ClNO2	4	0.7282	-	T3_positive	2.11372e+06	888525	1.98957e+06	2.17265e+06	1.561e+06	1.57879e+06	3.39953e+06	3.09859e+06	925147	2.24765e+06	2.72182e+06	2.30739e+06	3.65755e+06	2.91599e+06	3.81231e+06	2.33735e+06	2.00767e+06	1.38962e+06	2.27604e+06	2.33813e+06	2.35362e+06	2.29177e+06	HMDB0257043	-	-
ME0108932	N-Undecanoylglycine	N-十一烷酰甘氨酸	Amino acid and Its metabolites	氨基酸及其代谢物	Amino acid derivatives	氨基酸衍生物	C13H25NO3	4	0.723	-	T3_positive	1.07176e+06	375307	1.19027e+06	468980	993406	2.86259e+06	921451	1.14897e+06	1.31431e+06	1.01256e+06	1.19072e+06	1.14248e+06	571848	742593	740902	779927	893101	556948	1.07755e+06	1.05432e+06	1.05466e+06	918109	HMDB0013286	-	-
ME0056953	1-Stearoyl-2-vaccenoyl-sn-glycero-3-phosphocholine	PC(18:0/18:1(11Z))	GP	甘油磷脂类	PC	磷脂酰胆碱	C44H86NO8P	4	0.7224	-	T3_positive	2.88259e+06	4.59788e+06	3.03518e+06	2.73605e+06	1.40102e+07	9.92902e+06	8.48803e+06	9.61433e+06	5.39727e+06	5.66377e+06	6.83463e+06	2.0959e+07	1.05767e+07	1.16805e+07	1.52011e+07	9.34438e+06	8.1983e+06	1.07095e+07	5.32726e+06	7.22688e+06	7.09115e+06	7.7472e+06	HMDB0008037	-	-
ME0106766	gamma-Glutamyl-beta-cyanoalanine	γ-谷氨酰-β-氰基丙氨酸	Amino acid and Its metabolites	氨基酸及其代谢物	Amino acids	氨基酸	C9H13N3O5	4	0.7185	-	T3_positive	2.06434e+07	2.06485e+07	2.69802e+07	1.70795e+07	2.98324e+07	3.17823e+07	3.02374e+07	1.71455e+07	3.00829e+07	2.20651e+07	2.7156e+07	1.68493e+07	1.84513e+07	2.46189e+07	2.54935e+07	2.90955e+07	1.84188e+07	2.2571e+07	2.16864e+07	2.18632e+07	2.17487e+07	2.16917e+07	HMDB0060478	-	-
ME0122047	6-Chloro-1,3,5-triazine-2,4-diamine	6-氯-1,3,5-三嗪-2,4-二胺	Heterocyclic compounds	杂环化合物	Heterocyclic compounds	杂环化合物	C3H4ClN5	4	0.7184	-	T3_positive	3.40958e+06	5.3655e+06	2.95206e+06	4.36387e+06	2.612e+06	3.26693e+06	2.23242e+06	2.51768e+06	4.48774e+06	3.70008e+06	1.66758e+06	3.87633e+06	4.32967e+06	2.88861e+06	5.73846e+06	2896800	3.53174e+06	3.44527e+06	3.5407e+06	3.64899e+06	3.4116e+06	3.53934e+06	HMDB0246174	-	-
ME0056962	PC(18:0/20:3(5Z,8Z,11Z))	PC（18：0/20：3（5Z，8Z，11Z））	GP	甘油磷脂类	PC	磷脂酰胆碱	C46H86NO8P	4	0.7171	-	T3_positive	890737	2.81493e+06	3.1181e+06	2.2851e+06	1.90144e+06	3.70317e+06	2978258	1829752	2.99458e+06	2.53601e+06	3.10631e+06	8.06089e+06	7.09626e+06	2.58569e+06	3.84872e+06	4.00769e+06	3.18286e+06	3.48395e+06	2.92641e+06	3.05912e+06	3.01492e+06	3.03203e+06	HMDB0008046	-	-
ME0123672	Dihydroethidium	二氢乙锭	Heterocyclic compounds	杂环化合物	Heterocyclic compounds	杂环化合物	C21H21N3	4	0.7169	-	T3_positive	911307	604765	649662	431772	1.48085e+06	197031	445330	351581	1.4428e+06	752049	989588	1.74518e+06	407715	536137	411395	1.32451e+06	628873	989081	394417	393487	325747	397267	HMDB0251312	-	-
ME0152780	Selenocysteine	硒代半胱氨酸	Amino acid and Its metabolites	氨基酸及其代谢物	Amino acid derivatives	氨基酸衍生物	C3H7NO2Se	4	0.703	-	T3_positive	674140	2.12443e+06	779766	547922	695452	575291	919194	1.53574e+06	542740	431126	370316	586824	955786	816080	1.52032e+06	1.36903e+06	512358	597305	786088	784495	768136	783483	HMDB0003288	SMP0000029	Selenoamino Acid Metabolism
ME0118858	(±)-2-Propylthiazolidine	2-丙基噻唑烷	Heterocyclic compounds	杂环化合物	Heterocyclic compounds	杂环化合物	C6H13NS	4	0.6985	-	T3_positive	2.36531e+06	2.53584e+06	1.77602e+06	2.58785e+06	2.08809e+06	2.34902e+06	2.49248e+06	2.30639e+06	2.68091e+06	3.1874e+06	3.60057e+06	2.85801e+06	2.0572e+06	3.164e+06	3.94013e+06	3.10371e+06	3.10898e+06	2.17809e+06	2.67372e+06	2.61125e+06	2.63625e+06	2.71108e+06	HMDB0040058	-	-
ME0156162	Protorifamycin I	原霉素 I	Heterocyclic compounds	杂环化合物	Heterocyclic compounds	杂环化合物	C35H45NO10	4	0.6894	-	T3_positive	3.09322e+06	4.63095e+06	2.61052e+06	3.6774e+06	2.17801e+06	3.31277e+06	2.14203e+06	1.97451e+06	4.71403e+06	2.56611e+06	4.7216e+06	3.16887e+06	4.29978e+06	3.28124e+06	2.90453e+06	1.71168e+06	3.04644e+06	688917	3.30845e+06	3.25085e+06	3.12475e+06	3.08255e+06	HMDB0039057	-	-
ME0145037	Diammonium ethylenebis(dithiocarbamate)	亚乙基双（二硫代氨基甲酸）二铵	Heterocyclic compounds	杂环化合物	Heterocyclic compounds	杂环化合物	C4H14N4S4	4	0.6842	-	T3_positive	86655264	1.15955e+08	1.41284e+08	1.11632e+08	1.37827e+08	1.15357e+08	1.32395e+08	1.13566e+08	1.34429e+08	1.27261e+08	1.23992e+09	1.01337e+08	1.08194e+08	2.51174e+08	242187573	1.28393e+08	1.63585e+08	2.41887e+08	1.61457e+08	157180681	1.63212e+08	1.54598e+08	HMDB0031224	-	-
ME0003213	2-Methoxynaphthalene	2-甲氧基萘	Benzene and substituted derivatives	苯及其衍生物	Benzene and substituted derivatives	苯及其衍生物	C11H10O	4	0.6822	-	T3_positive	1.98483e+06	501174	1.02436e+06	1.05096e+06	1.90221e+06	1.33957e+06	831180	2.75559e+06	1.76834e+06	173913	2.80083e+06	1.30435e+06	209778	1.63079e+06	238860	1.59985e+06	303725	379003	893414	847206	710553	826572	HMDB0032861	-	-
MEDP0655	p-Anisidine	对茴香胺	Alcohol and amines	醇、胺类	Amines	胺类	C7H9NO	4	0.6601	-	T3_positive	582170	380020	661109	1.29784e+06	698120	1.24187e+06	575035	1.06412e+06	969416	928077	904431	746796	1.14429e+06	1.02198e+06	788445	712870	1.17914e+06	1.33499e+06	767692	867845	833817	844871	HMDB0029300	-	-
ME0109839	Thiomorpholine 3-carboxylate	硫代吗啉-3-羧酸盐	Organic acid and Its derivatives	有机酸及其衍生物	Organic acid and Its derivatives	有机酸及其衍生物	C5H9NO2S	4	0.6593	-	T3_positive	162243	309148	234680	193999	78186.7	117731	242356	194761	123573	172593	323970	84624.2	128358	334298	153312	126514	92719.3	206236	201422	210703	192347	199948	HMDB0059611	-	-
ME0061539	PGP(a-13:0/a-13:0)	PGP(a-13:0/a-13:0)	GP	甘油磷脂类	PG-P	磷脂酰甘油磷酸	C32H64O13P2	4	0.6555	-	T3_positive	3.65845e+08	3.78681e+08	3.97985e+08	6.27187e+08	4.0798e+08	3.78435e+08	4.07277e+08	4.26398e+08	5.90978e+08	4.63323e+08	3.12112e+08	3.72218e+08	3.8336e+08	3.94563e+08	3.18051e+08	3.1393e+08	3.34425e+08	2.9547e+08	3.73952e+08	3.78432e+08	3.77173e+08	3.76536e+08	HMDB0116512	-	-
ME0119690	Citraconic anhydride	3-甲基-2,5-呋喃二酮	Aldehyde,Ketones,Esters	醛、酮、酯类	Ketones	酮类	C5H4O3	4	0.6373	-	T3_positive	1.37081e+06	2.43603e+06	1.12703e+06	2.6332e+06	2.64675e+06	3.50808e+06	1.36328e+06	2.25662e+06	2.74561e+06	1.74445e+06	1.93392e+06	2.34715e+06	115956	646688	934396	1.2266e+06	1.9131e+06	1.56775e+06	1.80978e+06	1.74878e+06	1.76548e+06	1.55722e+06	HMDB0250302	-	-
ME0127832	(2-{[3-(3,4-Dihydroxy-5-methoxyphenyl)prop-2-enoyl]oxy}ethyl)trimethylazanium	（2-{[3-(3,4-二羟基-5-甲氧基苯基）丙基-2-烯醇基]氧基}乙基）三甲基氮杂铵	Heterocyclic compounds	杂环化合物	Heterocyclic compounds	杂环化合物	C15H22NO5+	4	0.6024	-	T3_positive	182937	280200	307132	699930	314231	213012	178452	186439	52879.9	151098	220405	57202.5	964459	392051	213966	206854	69819.1	267777	308291	304942	292851	288510	HMDB0136315	-	-
ME0145995	Asn-Trp	-	Amino acid and Its metabolites	氨基酸及其代谢物	Small Peptide	小肽	C15H18N4O4	1a	0.8439	-	T3_positive	348496	556131	71230.3	413067	615652	416166	512178	302863	506337	812553	176492	451224	584628	774916	277002	259545	279797	327079	224371	265120	297019	290380	HMDB0028742	-	-
ME0110132	Trp-Pro	-	Amino acid and Its metabolites	氨基酸及其代谢物	Small Peptide	小肽	C16H19N3O3	1b	0.746	-	T3_positive	8.57521e+06	6.30533e+06	3.5944e+07	5.09265e+06	9.28746e+06	6.3074e+06	1.00513e+07	9.24877e+06	8.60224e+06	5.63765e+06	9.1689e+06	2.13002e+06	1.90269e+07	2.19933e+07	1.98049e+07	6.44212e+06	6.22699e+06	8.84144e+06	1.54787e+07	2.12257e+07	2.13985e+07	2.2787e+07	HMDB0029091	-	-
ME0167141	[(2S)-3-tetradecanoyloxy-2-[(Z)-tetradec-9-enoyl]oxypropyl] (Z)-octadec-9-enoate	-	GL	甘油脂类	TG	甘油三酯	C49H90O6	3	0.9844	-	T3_positive	4.84041e+07	3.92732e+07	5.19165e+07	4.23012e+07	4.64001e+07	3.1661e+07	5.49772e+07	5.49405e+07	4.4239e+07	5.61511e+07	3.3439e+07	4.63204e+07	5.72341e+07	5.21956e+07	4.79987e+07	5.24397e+07	5.10875e+07	5.73488e+07	5.0585e+07	5.05476e+07	5.07373e+07	5.04976e+07	HMDB0042281	-	-
ME0167450	[(2S)-2-pentadecanoyloxy-3-[(Z)-tetradec-9-enoyl]oxypropyl] (6Z,9Z,12Z,15Z)-octadeca-6,9,12,15-tetraenoate	-	GL	甘油脂类	TG	甘油三酯	C50H86O6	3	0.9358	-	T3_positive	2.76523e+07	1.47503e+08	5.13552e+07	1.0727e+08	4.32163e+07	1.43326e+08	1.57978e+06	1.9725e+07	9.45258e+07	2.44784e+07	1.9392e+07	2.60891e+07	2.12448e+07	5.11598e+07	1.13702e+08	3.49837e+07	7.57388e+07	5.0063e+06	5.41651e+07	5.40321e+07	5.39266e+07	5.31899e+07	HMDB0047764	-	-
ME0066695	TG(14:0/16:1(9Z)/15:0)	-	GL	甘油脂类	TG	甘油三酯	C48H90O6	3	0.9288	-	T3_positive	8.1708e+06	3.96122e+06	1.92688e+06	20309.7	1.9073e+06	1.48665e+06	2.09606e+06	298906	1.25668e+06	940787	2.43973e+06	2.51373e+06	2.35059e+06	1.73909e+06	1.71633e+06	3.1244e+06	1.25357e+06	4.60953e+06	3.42994e+06	3.60537e+06	2.9909e+06	3.15429e+06	HMDB0042302	-	-
ME0066596	TG(14:0/15:0/15:0)	-	GL	甘油脂类	TG	甘油三酯	C47H90O6	3	0.9243	-	T3_positive	6.56604e+07	7.18698e+07	9.50647e+07	2.75764e+08	1.8542e+08	4.194e+07	1.75445e+08	5.33673e+07	4.97505e+07	4.11273e+07	3.02103e+07	2.00572e+07	4.28144e+07	2.38058e+07	1.58834e+08	4.67125e+07	1.02671e+08	3.36454e+07	6.30001e+07	5.03682e+07	6.38224e+07	6.98165e+07	HMDB0042092	-	-
ME0069110	TG(15:0/16:1(9Z)/16:0)	-	GL	甘油脂类	TG	甘油三酯	C50H94O6	3	0.8696	-	T3_positive	5.37068e+07	6.6072e+07	3.79438e+07	3.54351e+07	5.72103e+07	9.13951e+07	3.86832e+07	5.95684e+07	2.91492e+07	3.81881e+07	2.93588e+07	1.93551e+07	3.03264e+07	4.14161e+07	1.82345e+07	2.0784e+07	4.33908e+07	2.35485e+07	3.57871e+07	2.71195e+07	3.51171e+07	3.36795e+07	HMDB0043193	-	-
ME0066833	TG(14:0/18:1(9Z)/15:0)	-	GL	甘油脂类	TG	甘油三酯	C50H94O6	3	0.8692	-	T3_positive	1.85101e+06	1.46448e+06	9.32384e+06	209947	1.57071e+06	962126	1.46161e+06	1.21583e+06	879271	987371	374822	460766	539492	646838	1.52035e+06	417732	1.47834e+06	667512	3.17947e+06	2.39131e+06	3.50065e+06	2.42445e+06	HMDB0042362	-	-
ME0063847	TG(10:0/10:0/14:0)	-	GL	甘油脂类	TG	甘油三酯	C37H70O6	3	0.8683	-	T3_positive	5.55186e+06	5.38106e+06	3.3158e+06	961254	989549	1.0907e+06	274600	5.59376e+06	1.56118e+06	3.72577e+06	6.83842e+06	6.49901e+06	6.82504e+06	6.20274e+06	5.77297e+06	6.3175e+06	6.74191e+06	6.8215e+06	6.99853e+06	7.09874e+06	6.9438e+06	7.32899e+06	HMDB0071579	-	-
ME0101726	TG(i-22:0/i-15:0/8:0)	-	GL	甘油脂类	TG	甘油三酯	C48H92O6	3	0.8563	-	T3_positive	2.3681e+06	2.45759e+06	2.20692e+06	1.07191e+06	537993	270173	321595	361228	222253	299462	86772.9	38450.8	810811	499214	451681	19830.4	276890	183291	273600	256691	272073	271244	HMDB0067922	-	-
ME0068177	TG(14:1(9Z)/14:1(9Z)/18:4(6Z,9Z,12Z,15Z))	-	GL	甘油脂类	TG	甘油三酯	C49H82O6	3	0.8383	-	T3_positive	4.99356e+06	118238	6.16296e+06	4.24505e+06	3.3393e+06	3.51561e+06	4.46148e+06	7.18199e+06	5.91939e+06	2.51841e+06	3.80288e+06	3.56426e+06	5.44814e+06	3.03132e+06	6.27746e+06	5.96032e+06	5.77187e+06	3.68792e+06	4.0804e+06	3.73427e+06	4.08444e+06	4.31028e+06	HMDB0047902	-	-
ME0101552	TG(i-22:0/a-15:0/i-16:0)[rac]	-	GL	甘油脂类	TG	甘油三酯	C56H108O6	3	0.8326	-	T3_positive	3.41291e+08	4.05171e+08	3.4126e+08	4.38909e+08	2.84094e+08	4.08128e+08	3.35315e+08	3.02963e+08	3.88916e+08	3.32252e+08	3.21937e+08	3.5936e+08	3.12057e+08	2.68926e+08	3.12701e+08	3.04139e+08	2.38494e+08	3.45194e+08	3.76261e+08	3.7432e+08	3.58368e+08	3.70841e+08	HMDB0067788	-	-
ME0068236	TG(14:1(9Z)/16:0/22:6(4Z,7Z,10Z,13Z,16Z,19Z))	-	GL	甘油脂类	TG	甘油三酯	C55H92O6	3	0.8284	-	T3_positive	2.32015e+06	2.16002e+06	1.68461e+06	1.58949e+06	1.94432e+06	2.12399e+06	3.50776e+06	1.60563e+06	1.10794e+06	707914	1.63403e+06	1.18499e+06	654118	847443	1.19873e+06	1.47109e+06	884043	856986	1.78046e+06	1.65196e+06	1.34564e+06	1.70831e+06	HMDB0047791	-	-
ME0069061	TG(15:0/16:0/14:1(9Z))	-	GL	甘油脂类	TG	甘油三酯	C48H90O6	3	0.8179	-	T3_positive	5.32942e+06	4.46794e+06	4.37154e+06	292443	1.38115e+06	959002	1.49805e+06	1.26738e+06	123677	1.0448e+06	1.26209e+06	3.75491e+06	1.0137e+06	1.71896e+06	2.08557e+06	3.40575e+06	3.43045e+06	1.92017e+06	3.20835e+06	2.11256e+06	2.48408e+06	3.526e+06	HMDB0043024	-	-
FDATN00641	Chromocarb	-	Organic acid and Its derivatives	有机酸及其衍生物	Organic acid and Its derivatives	有机酸及其衍生物	C10H6O4	3	0.8166	-	T3_positive	5.1072e+07	1.07912e+08	3.64268e+07	1.74758e+07	1.24334e+08	5.82151e+07	4.37009e+07	1.19486e+08	6.51314e+07	9.60064e+07	6.22638e+07	9.41155e+07	6.44867e+07	6.4039e+07	5.50619e+07	4.38735e+07	7.23167e+07	6.40889e+07	7.86943e+07	6.92601e+07	8.03296e+07	7.82552e+07	HMDB0250209	-	-
ME0077216	TG(18:3(6Z,9Z,12Z)/18:2(9Z,12Z)/22:6(4Z,7Z,10Z,13Z,16Z,19Z))	-	GL	甘油脂类	TG	甘油三酯	C61H96O6	3	0.809	-	T3_positive	2.62705e+07	2.34391e+07	4.61742e+07	2.96792e+07	8.7397e+06	4.80746e+07	2.18223e+07	3.14529e+07	4.25148e+07	3.5258e+07	3.65272e+07	5.51326e+07	3.81899e+07	3.96766e+07	1.83576e+07	3.92615e+07	2.0476e+07	4.94617e+07	2.63773e+07	2.83435e+07	2.79074e+07	2.71663e+07	HMDB0053067	-	-
ME0167205	[(2S)-2-hexadecanoyloxy-3-pentadecanoyloxypropyl] (9Z,12Z)-octadeca-9,12-dienoate	-	GL	甘油脂类	TG	甘油三酯	C52H96O6	3	0.8057	-	T3_positive	374102	138477	282304	209032	123830	243055	124072	140691	708857	458676	249052	219774	247354	359454	369791	546058	198102	626362	275516	318656	311709	333167	HMDB0043032	-	-
ME0011293	(3xi,7(11)Z)-7(11)-Copaene-4,12-diol	-	Alcohol and amines	醇、胺类	Alcohols	醇类	C15H24O2	3	0.7931	-	T3_positive	3.09834e+06	2.0955e+06	2.82275e+06	889327	3.30297e+06	6.21192e+06	5.74996e+06	4.15778e+06	5.6875e+06	3.24229e+06	5.34258e+06	4.25462e+06	6.07474e+06	3.9907e+06	4.94051e+06	3.5061e+06	2074902	4.5723e+06	4.15059e+06	4.15043e+06	4.11108e+06	4.18992e+06	HMDB0037393	-	-
ME0069167	TG(15:0/18:0/14:1(9Z))	-	GL	甘油脂类	TG	甘油三酯	C50H94O6	3	0.7761	-	T3_positive	5.97962e+07	5.46232e+07	4.79717e+07	3.63272e+07	4.99008e+07	3.66749e+07	4.11704e+07	3.73928e+07	3.40469e+07	3.59628e+07	2.35127e+07	1.75078e+07	1.87078e+07	2.07459e+07	2.96331e+07	2.58548e+07	2.11158e+07	2.16366e+07	3.74259e+07	2.61693e+07	3.80093e+07	3.76189e+07	HMDB0043053	-	-
ME0167451	[(2S)-2-pentadecanoyloxy-3-[(Z)-tetradec-9-enoyl]oxypropyl] (5Z,8Z,11Z,14Z,17Z)-icosa-5,8,11,14,17-pentaenoate	-	GL	甘油脂类	TG	甘油三酯	C52H88O6	3	0.771	-	T3_positive	1.6673e+06	1.03785e+06	1.27731e+06	1.93872e+06	2.34669e+06	773363	1.90435e+06	3.37971e+06	1.85011e+06	1.98918e+06	1.80856e+06	1.34621e+06	1.51159e+06	2.61124e+06	1.81247e+06	1.43693e+06	1.63205e+06	2.12696e+06	1.93687e+06	1.73002e+06	1.73836e+06	1.85264e+06	HMDB0047766	-	-
ME0157165	Spinorphin	-	Amino acid and Its metabolites	氨基酸及其代谢物	polypeptide	多肽	C45H64N8O10	3	0.7646	-	T3_positive	689945	2.72313e+06	2.70283e+06	4.99595e+06	2.93097e+06	3.3082e+06	2.59923e+06	3.91841e+06	4.30341e+06	3.53343e+06	1.93507e+06	1.78057e+06	2.29111e+06	891517	2.51249e+06	2.15269e+06	1.4993e+06	2.42213e+06	2.23885e+06	2.35491e+06	2.23678e+06	2.09178e+06	HMDB0059790	-	-
ME0066598	TG(14:0/15:0/16:1(9Z))	-	GL	甘油脂类	TG	甘油三酯	C48H90O6	3	0.7571	-	T3_positive	1.59161e+07	5.84467e+06	1.20265e+07	8.60359e+06	729898	7.27268e+06	8.10343e+06	6.03829e+06	1.01499e+06	1.00857e+06	2.33906e+06	5.28394e+06	6.82151e+06	6.07629e+06	1.21766e+07	3.31588e+06	2.36669e+06	2.8091e+06	1.05651e+07	1.2037e+07	9.49403e+06	7.36791e+06	HMDB0042099	-	-
ME0100896	TG(i-21:0/i-12:0/8:0)	-	GL	甘油脂类	TG	甘油三酯	C44H84O6	3	0.7568	-	T3_positive	1.40101e+06	1.19935e+06	843571	1394916	2.61856e+06	1.90469e+06	917154	1.0625e+06	1.41373e+06	1.35421e+06	689289	2.71934e+06	1.26168e+06	1921473	292013	349850	1.78911e+06	1.46011e+06	1.25284e+06	1.2939e+06	1.20171e+06	1.05101e+06	HMDB0065826	-	-
ME0092290	TG(a-25:0/i-12:0/8:0)[rac]	-	GL	甘油脂类	TG	甘油三酯	C48H92O6	3	0.7427	-	T3_positive	1.59396e+07	3.06964e+07	3.97424e+07	9.87551e+07	1.17957e+08	3.86778e+07	5.53964e+07	2.48647e+07	1.23407e+07	3.8019e+07	3.0692e+07	2.0775e+07	1.21295e+07	1.25184e+07	1.40684e+07	1.54742e+07	1.45367e+07	1.17767e+07	6.49593e+06	1.11245e+07	1.00305e+07	1.2375e+07	HMDB0069750	-	-
ME0068213	TG(14:1(9Z)/15:0/22:6(4Z,7Z,10Z,13Z,16Z,19Z))	-	GL	甘油脂类	TG	甘油三酯	C54H90O6	3	0.7316	-	T3_positive	9.47691e+06	1.34322e+07	6.41755e+07	5.36878e+07	2.00045e+07	4.84921e+06	5.35547e+07	9.85771e+06	1.55787e+07	1.54113e+07	1.27356e+07	1.19771e+07	5.65185e+06	1.66503e+07	6.53963e+06	3.11474e+06	3.1184e+06	2.36969e+06	1.05008e+07	1.00945e+07	1.03115e+07	9.55075e+06	HMDB0047768	-	-
ME0100780	TG(i-21:0/a-13:0/i-12:0)[rac]	-	GL	甘油脂类	TG	甘油三酯	C49H94O6	3	0.7241	-	T3_positive	1.36454e+07	8.12586e+06	2.61302e+07	9.87582e+06	1.30207e+07	3.6098e+07	3.4475e+07	8.58691e+06	4.22634e+07	1.16202e+07	3.29001e+07	1.07287e+07	4.9911e+07	1.50929e+07	4.46407e+06	805592	1.1788e+06	1.02273e+07	1.50855e+07	1.39033e+07	1.52504e+07	1.51318e+07	HMDB0065213	-	-
ME0064008	TG(10:0/16:0/i-13:0)	-	GL	甘油脂类	TG	甘油三酯	C42H80O6	3	0.7215	-	T3_positive	2.19042e+06	3.00685e+06	3.66998e+06	2.72494e+06	2.45692e+06	2.91932e+06	1.72613e+06	4.17567e+06	3.05817e+06	2.10493e+06	1.84524e+06	3.0933e+06	1.83788e+06	2.92757e+06	1.88595e+06	446281	3.0775e+06	1.81784e+06	5.41755e+06	5.1815e+06	3.1336e+06	4.01649e+06	HMDB0071719	-	-
ME0167193	[(2S)-2,3-di(pentadecanoyloxy)propyl] (Z)-octadec-9-enoate	-	GL	甘油脂类	TG	甘油三酯	C51H96O6	3	0.7169	-	T3_positive	1.52579e+07	3.44856e+08	1.89034e+07	1.70675e+07	1.73523e+07	1.71581e+07	2.87432e+07	1.83269e+07	1.03732e+07	2.72629e+07	3.1422e+07	7.931e+06	1.77813e+07	2.96344e+07	3.80725e+07	3.73078e+07	1.51519e+07	2.52687e+07	2.88386e+07	3.03652e+07	3.09143e+07	2.80483e+07	HMDB0042998	-	-
ME0050037	DG(18:0/20:5(5Z,8Z,11Z,14Z,17Z)/0:0)	-	GL	甘油脂类	DG	甘油二酯	C41H70O5	3	0.7102	-	T3_positive	1.88273e+06	1.60477e+06	430714	658428	2.15693e+06	3.4846e+06	3.1113e+06	272128	1.1949e+06	3.70131e+06	2.47363e+06	6.50632e+06	4.77346e+06	3.07855e+06	5.18799e+06	4.17739e+06	5.9276e+06	5.51086e+06	2.84977e+06	2.4782e+06	1.87988e+06	2.54526e+06	HMDB0007172	-	-
ME0067063	TG(14:0/20:1(11Z)/14:0)	-	GL	甘油脂类	TG	甘油三酯	C51H96O6	3	0.7102	-	T3_positive	3.7282e+08	2.74496e+07	3.8793e+08	2.54572e+08	2.79497e+08	2.40385e+08	2.41053e+08	2.4195e+08	2.37358e+08	2.68063e+08	3.28676e+08	2.30412e+08	237505626	2.81112e+08	2.90825e+08	3.494e+08	2.78211e+08	2.39194e+08	3.42889e+08	3.30128e+08	3.38901e+08	3.4463e+08	HMDB0042391	-	-
ME0100488	TG(i-21:0/12:0/8:0)	-	GL	甘油脂类	TG	甘油三酯	C44H84O6	3	0.6872	-	T3_positive	1.17512e+07	1.84638e+07	4.41903e+06	8.6532e+06	2.45634e+07	1.19697e+07	6.32607e+06	5.92188e+06	1.19033e+07	1.4486e+07	7.44496e+06	1.5642e+07	7.03995e+06	1.38602e+07	1.47752e+07	1.02686e+07	9.32469e+06	6.48541e+06	9.90449e+06	9.43571e+06	1.03826e+07	1.04859e+07	HMDB0065952	-	-
ME0153223	L-Histidine,L-lysyl-	-	Amino acid and Its metabolites	氨基酸及其代谢物	Small Peptide	小肽	C12H21N5O3	3	0.6846	-	T3_positive	175895	237767	244227	295171	238256	293551	4.83358e+06	294413	325632	262310	228916	310472	1.52338e+07	5.36958e+06	225004	182806	208342	2.27696e+06	1.48915e+06	1.50376e+06	1.50466e+06	1.52025e+06	HMDB0028953	-	-
ME0052171	[(2S)-2-decanoyloxy-3-hydroxypropyl] 19-methylicosanoate	-	GL	甘油脂类	DG	甘油二酯	C34H66O5	3	0.6834	-	T3_positive	1.87178e+06	2.04214e+06	1.92835e+06	2.8515e+06	1.86292e+06	1.54615e+06	1.90861e+06	2.1886e+06	1.99512e+06	2.23166e+06	1.38615e+06	2.0124e+06	1.50979e+06	910637	1.60265e+06	1.18067e+06	1.17364e+06	1.39146e+06	2.01177e+06	1.97041e+06	1.6812e+06	1.95948e+06	HMDB0094237	-	-
ME0066600	TG(14:0/15:0/18:1(9Z))	-	GL	甘油脂类	TG	甘油三酯	C50H94O6	3	0.6796	-	T3_positive	6.27388e+07	1.10366e+08	4.212e+07	6.26122e+07	6.00835e+07	4.61368e+07	8.30648e+07	6.90093e+07	7.31404e+07	1.13616e+08	2.5184e+07	1.99892e+07	4.8006e+07	4.00422e+07	6.27099e+07	2.18226e+07	2.61368e+07	2.27798e+07	5.60876e+07	3.26098e+07	5.06737e+07	52759480	HMDB0042101	-	-
ME0082589	TG(21:0/10:0/8:0)	-	GL	甘油脂类	TG	甘油三酯	C42H80O6	3	0.6728	-	T3_positive	1.74468e+08	1.36588e+08	1.68477e+08	1.12808e+08	1.64057e+08	1.19041e+08	3.94645e+07	5.65677e+08	1.04846e+08	1.0386e+08	9.62739e+08	1.65754e+08	1.26634e+07	1.18773e+08	1.33091e+08	1.72104e+08	1.7174e+08	1.13062e+08	1.10484e+08	1.16045e+08	1.16848e+08	1.19191e+08	HMDB0065883	-	-
ME0068193	TG(14:1(9Z)/15:0/14:1(9Z))	-	GL	甘油脂类	TG	甘油三酯	C46H84O6	3	0.657	-	T3_positive	576984	5.02189e+07	5.07741e+06	2.18818e+07	3.1235e+06	5.67174e+07	2.32612e+06	1.66452e+06	1.81727e+07	626451	3.88862e+06	5.47834e+06	5.90516e+06	5.0069e+06	1.41884e+07	1.8596e+06	4.54099e+06	5.33939e+06	4.90812e+06	5.01123e+06	4.96466e+06	4.91445e+06	HMDB0047747	-	-
ME0100990	TG(i-21:0/i-16:0/8:0)	-	GL	甘油脂类	TG	甘油三酯	C48H92O6	3	0.6505	-	T3_positive	2.98245e+06	5.42578e+06	9.88934e+06	1.12391e+07	4.07682e+06	3.07837e+06	1.77535e+06	2.01513e+06	2.06547e+06	2.35358e+06	1.95265e+06	2.47582e+06	941711	848987	710250	2.33537e+06	974661	1.17049e+06	1.69338e+06	1.69691e+06	1.80476e+06	1.37587e+06	HMDB0065594	-	-
ME0063995	TG(10:0/16:0/17:0)	-	GL	甘油脂类	TG	甘油三酯	C46H88O6	3	0.6395	-	T3_positive	3.4667e+06	2.0799e+07	8.20728e+06	9.51466e+06	5.6026e+06	2.06182e+07	2.17288e+06	5.43524e+06	1.29014e+07	3.98613e+06	2.84836e+06	4.17541e+06	3.04987e+06	7.55935e+06	1.66719e+07	5.19157e+06	1.11666e+07	446646	8.62694e+06	8.51081e+06	8.53884e+06	8.6882e+06	HMDB0071262	-	-
ME0068203	TG(14:1(9Z)/15:0/20:3(5Z,8Z,11Z))	-	GL	甘油脂类	TG	甘油三酯	C52H92O6	3	0.6306	-	T3_positive	2.32934e+07	7.49196e+06	1.7048e+07	5.3439e+06	8.71226e+06	5.54325e+06	6.64813e+06	4.68165e+06	3.84903e+07	5.5653e+06	4.95676e+06	3.79124e+06	3.86414e+06	4.50662e+06	4.01829e+06	4.9276e+06	4.11007e+06	4.41135e+06	1.08821e+07	7.43729e+06	1.15548e+07	1.14813e+07	HMDB0047752	-	-
ME0077838	TG(18:4(6Z,9Z,12Z,15Z)/20:5(5Z,8Z,11Z,14Z,17Z)/22:6(4Z,7Z,10Z,13Z,16Z,19Z))	-	GL	甘油脂类	TG	甘油三酯	C63H92O6	3	0.6304	-	T3_positive	79293.2	110053	145638	112631	104316	171229	92936.5	180405	207170	65596	61884.6	153613	231894	103397	327197	290725	189067	561197	170206	184368	115491	174218	HMDB0055517	-	-
ME0142842	3beta-Hydroxy-4beta-methyl-5alpha-cholest-7-ene-4alpha-carboxylic acid	-	Organic acid and Its derivatives	有机酸及其衍生物	Organic acid and Its derivatives	有机酸及其衍生物	C29H48O3	3	0.6286	-	T3_positive	1.07045e+07	6.48336e+06	4.63024e+06	1.28024e+07	7.59744e+06	1.0568e+07	1.2824e+07	5.49537e+06	1.36409e+07	1.18712e+07	1.42161e+07	1.0537e+07	9.19633e+06	1.17434e+07	1.53486e+07	2.02988e+07	1.53647e+07	1.32606e+07	9.33881e+06	1.00196e+07	1.05861e+07	9.82014e+06	HMDB0011662	-	-
ME0164653	[(2R)-2-[(9Z,12Z)-octadeca-9,12-dienoyl]oxy-3-[(9Z,12Z,15Z)-octadeca-9,12,15-trienoyl]oxypropyl] (4Z,7Z,10Z,13Z,16Z,19Z)-docosa-4,7,10,13,16,19-hexaenoate	-	Others	其他	Others	其他	C61H96O6	3	0.6252	-	T3_positive	6.1909e+06	3.70359e+06	1.59556e+07	6705243	9.57316e+06	6.24942e+06	8.99713e+06	6.47826e+06	8.44661e+06	4.22933e+06	1.12895e+07	7.23242e+06	5.69881e+06	6.36366e+06	6.05993e+06	4.51737e+06	2.99536e+06	6.46992e+06	1.00271e+07	1.02588e+07	9.29595e+06	8.94312e+06	HMDB0010510	-	-
ME0049724	1-Pentadecanoyl-2-nervonoyl-sn-glycerol	-	GL	甘油脂类	DG	甘油二酯	C42H80O5	3	0.5777	-	T3_positive	8.35521e+07	9.63155e+07	4.47483e+07	2.32495e+08	3.2645e+07	5.39196e+07	4.67856e+07	5.53253e+07	9.46571e+07	1.75876e+08	2.83594e+07	4.01395e+07	1.86704e+08	1.24976e+08	9.95969e+07	1.44975e+08	1.93132e+08	2.59289e+08	1.07316e+08	1.12379e+08	1.15201e+08	8.81361e+07	HMDB0007094	-	-
ME0111278	Scorpion	-	Heterocyclic compounds	杂环化合物	Heterocyclic compounds	杂环化合物	C7H14N4O3	3	0.5772	-	T3_positive	339500	505205	286601	476984	390723	647350	369388	428447	108700	347624	1.73069e+06	86662.5	424920	1.11656e+06	572859	526977	591417	1.13943e+06	291435	262248	239945	217921	HMDB0244741	-	-
ME0167449	[(2S)-2-pentadecanoyloxy-3-[(Z)-tetradec-9-enoyl]oxypropyl] (9Z,12Z,15Z)-octadeca-9,12,15-trienoate	-	GL	甘油脂类	TG	甘油三酯	C50H88O6	3	0.5672	-	T3_positive	1.1432e+06	1.78867e+06	2.09218e+06	3.08204e+06	3.91703e+06	1.42976e+06	5.55205e+06	891600	5.0248e+06	2.64902e+06	3.85336e+06	3.44899e+06	1.63153e+06	2.8398e+06	1.81435e+06	322001	2.34762e+06	4.02179e+06	1.50233e+06	1284212	1.49537e+06	1.61121e+06	HMDB0047763	-	-
ME0050172	1,2-Dilinoleoyl-sn-glycerol	-	GL	甘油脂类	DG	甘油二酯	C39H68O5	3	0.5528	-	T3_positive	3463460	790091	1.29469e+07	1.18472e+07	1.23105e+07	907599	4.53575e+06	9.35897e+06	1.21877e+07	1.63295e+07	2.02551e+07	1.83278e+07	17567029	1.40408e+07	1.64469e+07	1.78517e+07	1.59297e+07	1.48436e+07	1.14328e+07	1.26638e+07	1.24799e+07	1.30191e+07	HMDB0007248	-	-
ME0050453	[(2S)-3-hydroxy-2-octanoyloxypropyl] icosanoate	-	GL	甘油脂类	DG	甘油二酯	C31H60O5	3	0.5116	-	T3_positive	1.12496e+07	1.4127e+07	1.15812e+07	1.39679e+07	1.18558e+07	9.7703e+06	1.4914e+07	1.25814e+07	1.23717e+07	1.28195e+07	9.47643e+06	1.15768e+07	1.1596e+07	1.25542e+07	1.04622e+07	8.67383e+06	1.02075e+07	9.79561e+06	1.18504e+07	1.179e+07	1.07762e+07	1.19148e+07	HMDB0094117	-	-
ME0063238	Bullatalicin	-	Others	其他	Others	其他	C37H66O8	4	0.6345	-	T3_positive	5.17989e+06	6.19635e+06	4.80416e+06	5.57969e+06	5.35326e+06	4.12591e+06	6.90035e+06	5.38203e+06	5.13515e+06	3.87727e+06	3.58581e+06	3.75642e+06	2.33772e+06	3.86311e+06	3.55847e+06	2.93588e+06	2.53034e+06	2.4335e+06	5.82009e+06	6.11014e+06	4.76261e+06	5.86966e+06	HMDB0034739	-	-
MEDL00902	LPC(0:0/14:0)	LPC(0:0/14:0)	GP	甘油磷脂类	LPC	溶血磷脂酰胆碱	C22H46NO7P	1b	0.6179	20559-16-4	T3_positive	7.75661e+07	8.47872e+07	7.92793e+07	1.29042e+08	8.9294e+07	8.7045e+07	8.93459e+07	9.65627e+07	1.19711e+08	9.70318e+07	7.33746e+07	8.7251e+07	9.22001e+07	8.33248e+07	7.31247e+07	7.86002e+07	8.41046e+07	7.75974e+07	8.34367e+07	8.36728e+07	8.41352e+07	8.4117e+07	HMDB0010379	SMP0000075;SMP0000353;SMP0000077;SMP0000083;SMP0000084;SMP0000085;SMP0000086;SMP0000087;SMP0000093;SMP0000094;SMP0000096;SMP0000098;SMP0000101;SMP0000102;SMP0000104;SMP0000109;SMP0000113;SMP0000114;SMP0000120;SMP0000289;SMP0000106;SMP0000116;SMP0000692;SMP0000693;SMP0000694;SMP0000695;SMP0000696;SMP0000697;SMP0000698;SMP0000699;SMP0000700;SMP0000701;SMP0000702;SMP0000703;SMP0000704;SMP0000705;SMP…	Arachidonic Acid Metabolism;Leukotriene C4 Synthesis Deficiency;Piroxicam Action Pathway;Acetylsalicylic Acid Action Pathway;Etodolac Action Pathway;Ketoprofen Action Pathway;Ibuprofen Action Pathway;Rofecoxib Action Pathway;Diclofenac Action Pathway;Sulindac Action Pathway;Celecoxib Action Pathway;Ketorolac Action Pathway;Suprofen Action Pathway;Bromfenac Action Pathway;Indomethacin Action Pathw…
MEDL00404	2-Palmitoyl-rac-glycerol	2-棕榈酰甘油	GL	甘油脂类	DG	甘油二酯	C19H38O4	3	0.8618	-	T3_positive	1.42609e+06	451431	1.52592e+06	4.23021e+06	3.23582e+06	6.77163e+06	4.23061e+06	7.44296e+06	4.82853e+06	5.85835e+06	4.77906e+06	7.45612e+06	7.38273e+06	7.25867e+06	5.96e+06	8.23073e+06	7.21137e+06	4.23591e+06	2.8219e+06	3.33612e+06	3.60574e+06	3.33209e+06	HMDB0011533	SMP0000039;SMP0000187;SMP0000529;SMP0000530	Glycerolipid Metabolism;Glycerol Kinase Deficiency;D-Glyceric Acidura;Familial Lipoprotein Lipase Deficiency
ME0012993	1-Stearoyl-2-arachidonyl-sn-glycero-3-phosphocholine	-	GP	甘油磷脂类	PS	磷脂酰丝氨酸	C46H84NO8P	2	0.9674	-	T3_positive	2.39286e+08	1.86787e+08	8.92684e+08	2.76095e+08	2.77378e+08	2.96587e+08	1.9205e+08	2.89551e+08	2.30244e+08	2.57955e+08	3.00741e+08	3.03041e+08	2.33306e+08	2.43796e+08	2.5489e+08	1.59793e+08	1.90078e+08	1.83186e+08	2.44144e+08	2.37217e+08	2.44756e+08	2.42632e+08	HMDB0008043	-	-
MEDN1778	Dodecyl glucopyranoside	十二烷基吡喃葡萄糖苷	Carbohydrates and Its metabolites	碳水化合物及其代谢物	Carbohydrates and Its metabolites	碳水化合物及其代谢物	C18H36O6	1a	0.9127	59122-55-3 | 85618-22-0	T3_positive	2.39088e+07	2.87248e+07	2.89884e+07	4.99072e+07	3.09702e+07	2.96729e+07	3.56123e+07	3.77014e+07	4.62051e+07	4.40946e+07	3.3615e+07	3.07097e+07	3.46591e+07	4.10298e+07	3.73062e+07	3.04628e+07	3.43193e+07	2.80458e+07	3.55701e+07	3.50896e+07	3.53335e+07	3.49444e+07	-	-	-
MEDP1836	Nootkatone	诺卡酮	Aldehyde,Ketones,Esters	醛、酮、酯类	Ketones	酮类	C15H22O	1a	0.8965	4674-50-4 | 28834-25-5	T3_positive	7.68241e+06	1.28545e+07	1.44456e+07	1.20839e+07	9.95467e+06	9.28125e+06	1.4285e+07	6.09632e+06	1.27616e+07	8.35178e+06	1.20659e+07	1.24521e+07	1.14005e+07	1.37796e+07	1.25726e+07	1.27271e+07	1.42023e+07	1.16199e+07	1.03846e+07	9.98175e+06	1.04576e+07	1.0415e+07	-	-	-
MEDP2105	3,6,9,12,15,18,21-Heptaoxatricosane-21,23-diol	3,6,9,12,15,18,21-七氧杂二十三烷-21,23-二醇	Benzene and substituted derivatives	苯及其衍生物	Benzene and substituted derivatives	苯及其衍生物	C16H34O9	1a	0.8659	5117-19-1	T3_positive	9556240	1.1626e+07	9.77554e+06	1.68201e+07	1.14392e+07	1.1411e+07	9.64491e+07	1.76454e+07	1.77369e+07	1.37339e+07	9.79108e+06	1.11217e+07	2.58465e+08	1.20697e+08	9.68157e+06	8.94545e+06	9.85233e+06	6.32304e+07	3.5718e+07	3.58433e+07	3.58588e+07	3.63745e+07	-	-	-
ME0002667	2-Amino-4-methylphenol	2-氨基对甲酚	Benzene and substituted derivatives	苯及其衍生物	Phenolics	苯酚类	C7H9NO	1a	0.8457	95-84-1	T3_positive	2.9497e+06	1.93764e+06	3.15535e+06	1.39794e+06	3.43408e+06	2.0629e+06	2.44917e+06	4.08697e+06	3.55989e+06	6.12688e+06	5.67633e+06	4.1238e+06	4.98424e+06	3.4171e+06	5.0423e+06	5.30577e+06	5.87095e+06	4.93187e+06	4.27083e+06	4.20453e+06	4.35697e+06	4.36933e+06	-	-	-
ME0112171	2-Hydroxyacetophenone	2-羟基苯乙酮	Aldehyde,Ketones,Esters	醛、酮、酯类	Ketones	酮类	C8H8O2	1b	0.8351	582-24-1	T3_positive	5.92107e+06	1.13013e+06	1.23247e+06	1.49061e+06	1.40184e+06	1.00594e+06	1.35425e+06	915193	3.65887e+06	1.29339e+06	1.26676e+06	963925	1.02843e+06	740315	1.07968e+06	491590	945492	1.03075e+06	924461	799456	934328	957584	-	-	-
ME0104236	1-Aminocyclobutanecarboxylic acid	1-氨基环戊烷羧酸	Amino acid and Its metabolites	氨基酸及其代谢物	Amino acid derivatives	氨基酸衍生物	C5H9NO2	1b	0.799	22264-50-2 | 22264-16-0 | 117259-24-2	T3_positive	2.07759e+07	9.89595e+06	1.46143e+07	2.43633e+07	2.6264e+07	2.63178e+07	1.81541e+07	2.93928e+07	2.05461e+07	1.77735e+07	2.22825e+07	4.95187e+07	2.67231e+07	2.58322e+07	2.71908e+07	6.64933e+07	2.80638e+07	2.50239e+07	2.12914e+07	2.21545e+07	2.19607e+07	2.26491e+07	-	-	-
ME0118781	4-Hydroxy-2-methylquinoline	2-甲基喹啉-4-醇	Heterocyclic compounds	杂环化合物	Heterocyclic compounds	杂环化合物	C10H9NO	1b	0.7971	607-67-0 | 5660-24-2	T3_positive	2.5532e+07	4.76972e+07	3.47994e+07	8.58356e+07	1.95412e+07	4.9875e+07	2.03254e+07	1.24219e+07	9.58635e+07	1.05337e+08	3.81503e+07	2.88564e+07	4.83621e+07	1.78052e+07	9.2874e+06	4.18153e+07	1.89004e+07	1.09623e+07	2.6282e+07	2.79694e+07	2.99103e+07	2.81842e+07	-	-	-
ME0105514	Ala-Gly	甘氨酸	Amino acid and Its metabolites	氨基酸及其代谢物	Small Peptide	小肽	C5H10N2O3	1b	0.7661	687-69-4 | 25765-55-3	T3_positive	1.28423e+07	4.43699e+06	8.25045e+06	7.90132e+06	7.07002e+06	3.75127e+06	4.04463e+06	2.15504e+07	3.71083e+06	1.547e+07	6.93937e+06	1.50003e+07	1.00371e+07	1.98661e+07	2.01296e+07	5.30809e+06	1.22169e+07	2.14121e+06	9.01218e+06	9732998	9.77734e+06	1.0171e+07	-	-	-
ME0012985	7-[2-(3-Hydroxyoctyl)-5-oxopyrrolidin-1-YL]heptanoic acid	7-[2-(3-Hydroxyoctyl)-5-oxopyrrolidin-1-YL]庚酸	Hormones and hormone related compounds	激素及激素相关物质	Hormones and hormone related compounds	激素及激素相关物质	C19H35NO4	1b	0.7595	64054-40-6	T3_positive	8.30159e+06	893901	6.96509e+06	4.51345e+06	2.02388e+06	3.22773e+06	3.73825e+06	7.5096e+06	4.23984e+06	3.69212e+06	3.29096e+06	1.80392e+06	5.46886e+06	8.11502e+06	3.31897e+06	7.26022e+06	1.75345e+06	4.73567e+06	4.86051e+06	4.72671e+06	4.48213e+06	4.68346e+06	-	-	-
ME0062278	Prostaglandin K1	前列腺素 K1	Hormones and hormone related compounds	激素及激素相关物质	Hormones and hormone related compounds	激素及激素相关物质	C20H32O5	1b	0.7518	69413-73-6	T3_positive	1.25742e+07	4.19957e+06	1.02552e+07	1.74956e+07	1.14549e+07	1.41924e+07	2.46142e+07	1.76752e+07	7.84071e+06	9.68919e+06	1.4253e+07	7.84087e+06	7.56644e+06	2.25784e+07	1.55446e+07	1.81306e+07	1.78872e+07	1.57155e+07	1.26036e+07	1.26893e+07	1.26581e+07	1.2689e+07	-	-	-
ME0122769	Allantoin	尿囊素	Others	其他	Others	其他	C4H6N4O3	1b	0.7517	5377-33-3	T3_positive	2.99779e+07	2.80073e+07	2.69554e+07	2.86634e+07	3.08101e+07	2.9306e+07	3.09766e+07	2.96752e+07	2.72964e+07	2.73576e+07	3.07239e+07	2.97295e+07	3.35112e+07	3.25119e+07	31983574	3.03259e+07	2.75186e+07	3.00928e+07	3.20499e+07	3.23024e+07	3.22965e+07	3.20576e+07	-	-	-
ME0143934	7alpha,12alpha-Dihydroxycholest-4-en-3-one	7alpha,12alpha-Dihydroxycholest-4-en-3-one	Aldehyde,Ketones,Esters	醛、酮、酯类	Ketones	酮类	C27H44O3	1b	0.7514	1254-03-1	T3_positive	1.13876e+07	4.35015e+06	4.29647e+06	1.14728e+06	2.43132e+06	1.91917e+06	2.97562e+06	1.57889e+06	2.73482e+06	3.50993e+06	2.3819e+06	2.53329e+06	999203	3.45631e+06	3.23139e+06	4.09731e+06	2.74527e+06	660144	3.32388e+06	3.14214e+06	3.31343e+06	3.17371e+06	-	-	-
ME0002264	2,4-Dihydroxy-3,6-dimethylbenzoic acid	3-甲基水杨酸	Benzene and substituted derivatives	苯及其衍生物	Benzene and substituted derivatives	苯及其衍生物	C9H10O4	1b	0.7371	4707-46-4	T3_positive	1.28541e+07	1.18132e+07	1.18455e+07	1.11968e+07	1.14938e+07	1.29054e+07	1.27444e+07	1.43224e+07	1.21583e+07	1.37994e+07	1.19017e+07	1.14812e+07	1.24488e+07	1.2597e+07	1.27444e+07	1.1223e+07	1.17612e+07	1.22156e+07	1.15157e+07	1.12022e+07	1.14055e+07	1.13328e+07	-	-	-
MEDL00543	3-Methyladipic acid	3-甲基己二酸	Organic acid and Its derivatives	有机酸及其衍生物	Organic acid and Its derivatives	有机酸及其衍生物	C7H12O4	1b	0.7302	3058-01-3 | 61898-58-6	T3_positive	2.28465e+07	1.00841e+07	1.16999e+07	1.66361e+07	1.13349e+07	1.19752e+07	8.96309e+06	1.25116e+07	8.67822e+06	8.07342e+06	1.18698e+07	1.06747e+07	1.6608e+07	1.10657e+07	6.6292e+06	1.18528e+07	9.31413e+06	1.09358e+07	9.94269e+06	9.95282e+06	1.01022e+07	1.01023e+07	-	-	-
ME0006079	Arvanil	Arvanil	Benzene and substituted derivatives	苯及其衍生物	Phenolics	苯酚类	C28H41NO3	1b	0.7024	128007-31-8	T3_positive	1.10641e+07	7.01734e+06	9.87589e+06	9.02179e+06	1.04829e+07	1.22194e+07	4.62014e+06	8.82507e+06	4.53365e+06	897904	8.29138e+06	2.95946e+06	4.93777e+06	5.39044e+06	4.75577e+06	787148	8.60805e+06	5.07804e+06	6.57731e+06	6.6473e+06	6.39177e+06	6.59655e+06	-	-	-
ME0108434	3-Oxo-octanoic acid (2-oxo-tetrahydro-furan-3-YL)-amide	N-(3-氧代-辛酰基)-高丝氨酸内酯	Aldehyde,Ketones,Esters	醛、酮、酯类	Esters	酯类	C12H19NO4	1b	0.6893	147795-39-9	T3_positive	6.61783e+06	5.12745e+06	7.32156e+06	4.88253e+06	7.25285e+06	6.25234e+06	6.19984e+06	6588663	7.27097e+06	6.91911e+06	9.1673e+06	6.59273e+06	4.81097e+06	7.14694e+06	7.75255e+06	1.81904e+07	2.13875e+07	1.13267e+07	8.76762e+06	9.00679e+06	8.84633e+06	8.06478e+06	-	-	-
ME0109611	Ser-Gln	丝氨酰谷氨酰胺	Amino acid and Its metabolites	氨基酸及其代谢物	Small Peptide	小肽	C8H15N3O5	1b	0.6891	94421-66-6	T3_positive	5.23362e+06	4.06678e+06	1.23132e+07	7.43714e+06	1.01763e+07	8.17094e+06	5.42592e+06	1.30415e+07	5.0361e+06	8.06704e+06	9.47307e+06	8.2637e+06	6.2692e+06	3.99901e+06	1.16882e+07	7.61768e+06	1.25109e+07	4.75562e+06	8.98923e+06	9.67506e+06	9.73775e+06	9.96002e+06	-	-	-
ME0124722	Lumazine	2,4-二羟基蝶啶	Heterocyclic compounds	杂环化合物	Pteridines and derivatives	蝶啶及其衍生物	C6H4N4O2	1b	0.6855	487-21-8 | 525-77-9	T3_positive	5.28859e+07	2.45969e+07	4.93622e+07	8.0287e+07	5.56443e+07	5.37924e+07	3.96242e+07	2.30446e+07	4.20223e+07	2.71584e+07	2.69818e+07	5.66004e+07	8.5084e+07	3.6774e+07	2.80847e+07	2.63466e+07	5.20695e+07	6.70157e+07	3.87943e+07	3.73943e+07	3.48077e+07	3.7106e+07	-	-	-
ME0014532	4-Methylhexanoic acid	4-甲基己酸	Organic acid and Its derivatives	有机酸及其衍生物	Organic acid and Its derivatives	有机酸及其衍生物	C7H14O2	1b	0.6583	1561-11-1	T3_positive	16010046	1.01233e+07	1.15946e+07	9.25847e+06	9.54341e+06	1.92464e+07	1.21165e+07	9.40807e+06	1.82646e+07	1.64689e+07	1.55401e+07	1.49274e+07	1.02684e+07	1.48132e+07	1.23807e+07	1.07235e+07	1.47437e+07	1.07974e+07	1.07725e+07	1.0938e+07	1.09352e+07	1.09194e+07	-	-	-
ME0004446	4,4'-Methylenebis(2-methylaniline)	4,4'-亚甲基双(2-甲基苯胺)	Benzene and substituted derivatives	苯及其衍生物	Benzene and substituted derivatives	苯及其衍生物	C15H18N2	1b	0.6386	838-88-0	T3_positive	4.19991e+07	3.26927e+07	3.86536e+07	2.62313e+07	3.59647e+07	8.64863e+07	3.1413e+07	3.36554e+07	4.55437e+07	3.77742e+07	4.31824e+07	4.34222e+07	5.37505e+07	4.06417e+07	3.75578e+07	3.12363e+07	4.88092e+07	4.33473e+07	3.69936e+07	3.7197e+07	3.72363e+07	3.72427e+07	-	-	-
MEDN1466	11-keto-TXB2	11-酮基-血栓素B2	FA	脂肪酰类	Oxidized lipids	氧化脂质	C20H32O6	1b	0.6167	67910-12-7	T3_positive	3.95301e+08	4.79235e+08	4.03522e+08	6.02378e+08	2.25119e+08	2.19434e+08	3.68703e+08	4.4973e+08	3.95343e+08	2.9268e+08	2.30643e+08	2.68191e+08	4.00485e+08	4.80589e+08	4.30155e+08	4.04367e+08	5.34892e+08	3.83655e+08	5.15041e+08	5.05269e+08	5.06307e+08	5.02104e+08	-	-	-
ME0103577	Guanosine	鸟苷	Nucleotide and Its metabolites	核苷酸及其代谢物	Nucleotide and Its metabolites	核苷酸及其代谢物	C10H13N5O5	1b	0.6005	118-00-3 | 26578-09-6 | 197227-95-5 | 103654-69-9 | 103654-70-2 | 146849-94-7 | 197227-93-3 | 202933-46-8 | 244769-87-7 | 247226-75-1 | 250586-91-5 | 250586-97-1 | 30747-23-0	T3_positive	2.2957e+06	1.80725e+06	2.66116e+06	1.3696e+06	1.50415e+06	1.72724e+06	3.58906e+06	3007498	2.83673e+06	2.60307e+06	1.93745e+06	2.25505e+06	2.75208e+06	1.89405e+06	2.51481e+06	2.70673e+06	1.49405e+06	4.84721e+06	2.63611e+06	2.68773e+06	2.68256e+06	2.69246e+06	-	-	-
ME0015531	Acetoacetamide	乙酰乙酰胺	Alcohol and amines	醇、胺类	Amines	胺类	C4H7NO2	1b	0.5999	5977-14-0	T3_positive	1.01541e+06	1.52951e+06	2.99849e+06	1.25344e+06	973012	1.27765e+06	374635	702993	1.40795e+06	1.11555e+06	1.28669e+06	2.90083e+06	2.23202e+06	1.35425e+06	648412	868811	1.35293e+06	1.98178e+06	2.50842e+06	1.99774e+06	2.64988e+06	2.68864e+06	-	-	-
ME0143395	4-(Methylamino)butanoic acid	4-(甲氨基)丁酸	Organic acid and Its derivatives	有机酸及其衍生物	Organic acid and Its derivatives	有机酸及其衍生物	C5H11NO2	1b	0.5997	1119-48-8	T3_positive	2.01756e+07	2.07288e+07	1.86759e+07	1.93478e+07	1.99773e+07	3.62238e+07	1.93531e+07	2.0602e+07	2.23642e+07	2.1377e+07	2.1434e+07	1.75423e+07	2.87931e+07	1.88907e+07	2.05126e+07	2.28587e+07	2.39539e+07	2.05897e+07	1.66193e+07	1.67041e+07	1.24381e+07	1.82172e+07	-	-	-
ME0005975	Aklomide	阿克洛胺	Benzene and substituted derivatives	苯及其衍生物	Benzene and substituted derivatives	苯及其衍生物	C7H5ClN2O3	1b	0.5885	3011-89-0	T3_positive	1.37271e+07	1.37533e+07	1.19928e+07	1.10194e+07	1.1329e+07	1.11889e+07	1.65927e+07	1.12985e+07	1.2259e+07	1.24101e+07	1.35232e+07	1.39465e+07	1.30736e+07	1.59474e+07	1.47137e+07	1.60925e+07	1.19273e+07	1.47655e+07	1.4038e+07	1.42355e+07	1.39037e+07	1.42076e+07	-	-	-
MADP0492	2-pyrimidine methanol	2-嘧啶甲醇	Heterocyclic compounds	杂环化合物	Heterocyclic compounds	杂环化合物	C5H6N2O	1b	0.5613	42839-09-8	T3_positive	9.84197e+07	1.29024e+08	1.59454e+08	1.28294e+08	1.31761e+08	1.69033e+08	1.05029e+08	1.57637e+08	1.90878e+08	1.29046e+08	1.54813e+08	1.80943e+08	1.53761e+08	2.60065e+08	2.0184e+08	1.64834e+08	1.86909e+08	1.73892e+08	1.54505e+08	1.55531e+08	1.55457e+08	1.57341e+08	-	-	-
ME0054160	Isovaleryl-l-carnitine	异戊酰左旋肉碱	FA	脂肪酰类	CAR	酰基肉碱	C12H23NO4	2	0.9606	31023-24-2	T3_positive	2.09824e+08	4.69629e+08	3.69693e+08	1.28318e+08	3.14703e+08	2.90619e+08	2.83247e+08	1.81819e+08	4.88975e+08	2.25824e+08	2.72801e+08	2.39545e+08	1.97829e+08	2.45988e+08	4.23623e+08	7.81299e+07	2.35124e+08	3.22504e+08	1.5465e+08	1.5832e+08	1.6199e+08	1.55921e+08	-	-	-
ME0118636	2-Hydroxyquinoline	2（1H)-喹啉酮；喹啉-2（1H)-酮	Aldehyde,Ketones,Esters	醛、酮、酯类	Ketones	酮类	C9H7NO	2	0.9518	59-31-4 | 1321-40-0 | 70254-42-1 | 104534-80-7	T3_positive	1.38774e+07	1.22932e+07	1.14493e+07	9.22359e+06	2.05665e+07	4.91383e+07	2.27687e+07	3.3504e+07	2.20495e+07	4.25725e+06	1.79045e+07	3.23188e+07	2.3077e+07	4.5313e+07	3.00551e+07	2.72661e+07	1.40619e+07	1.94733e+07	2.07495e+07	20950672	2.08566e+07	2.10814e+07	-	-	-
ME0005010	4-Formyl-2-hydroxybenzoic acid	4-甲酰水杨酸；4-甲酰基-2-羟基苯甲酸	Benzene and substituted derivatives	苯及其衍生物	Benzene and substituted derivatives	苯及其衍生物	C8H6O4	2	0.9481	51572-88-4	T3_positive	1.52056e+07	1.87311e+07	1.35272e+07	2.25945e+07	6.49599e+07	2.59739e+07	3.26038e+07	2.39649e+07	2.54186e+07	1.99125e+07	1.73678e+07	2.32905e+07	1.89206e+07	1.00919e+08	2.02292e+07	1.52478e+07	1.00264e+08	1.90617e+07	3.98312e+07	3.89123e+07	3.89404e+07	3.45104e+07	-	-	-
ME0062160	Pregnanetriol	孕烯醇	Hormones and hormone related compounds	激素及激素相关物质	Hormones and hormone related compounds	激素及激素相关物质	C21H36O3	2	0.9475	1098-45-9 | 13933-75-0	T3_positive	2.32717e+06	2.27281e+06	3.44248e+06	4.7507e+06	3.19221e+06	3.52834e+06	2800830	1.48199e+06	876662	3.65014e+06	1.8448e+06	2.11698e+06	1.18214e+06	1.07771e+06	644960	2.1334e+06	1.43257e+06	1.02647e+06	2.92078e+06	2.89246e+06	3.03755e+06	2.75768e+06	-	-	-
ME0011852	1,2-Didecanoyl-sn-glycero-3-phosphocholine	1,2-二癸酰基PC	GP	甘油磷脂类	PC	磷脂酰胆碱	C28H56NO8P	2	0.9404	3436-44-0	T3_positive	7.87057e+06	4587143	4.34092e+06	1.66224e+07	5.51747e+06	9.18398e+06	5.02916e+06	5.57958e+06	8.10912e+06	8.65636e+06	5.4464e+06	6.41984e+06	5.61069e+06	4.87499e+06	5.13355e+06	5.18624e+06	3.98842e+06	5.96721e+06	7.90684e+06	7.28181e+06	7.83338e+06	7.91298e+06	-	-	-
ME0056728	1-Octadecyl-2-acetyl-sn-glycero-3-phosphocholine	1-十八烷基-2-乙酰基-sn-甘油-3-磷酸胆碱	GP	甘油磷脂类	PC	磷脂酰胆碱	C28H58NO7P	2	0.9292	74389-69-8	T3_positive	3.18195e+06	921531	1.50917e+06	1.40271e+06	644850	246403	817212	779838	309563	312443	522209	354031	816601	724621	3.4124e+06	145820	1.44331e+06	2.43735e+06	996444	1.10979e+06	1.05788e+06	1.05611e+06	-	-	-
MEDP1982	2-Methyl-1-pyrroline	2-甲基-1-吡咯啉	Heterocyclic compounds	杂环化合物	Heterocyclic compounds	杂环化合物	C5H9N	2	0.9154	872-32-2	T3_positive	5.04439e+07	64605432	5.04842e+07	5.30751e+07	7.47848e+07	5.33433e+07	4.9761e+07	5.28589e+07	6.57695e+07	5.86781e+07	5.26219e+07	5.13683e+07	6.65321e+07	5.6078e+07	5.74752e+07	5.39314e+07	4.54585e+07	3.89635e+07	5.47353e+07	5.5136e+07	5.53334e+07	5.50795e+07	-	-	-
ME0141122	Dioleoylphosphatidylcholine	二油酰磷脂酰胆碱	GP	甘油磷脂类	PC	磷脂酰胆碱	C44H84NO8P	2	0.9084	52088-89-8	T3_positive	1.78195e+07	2.30849e+07	1.1928e+07	2.33398e+08	3.95777e+08	4.3058e+08	2.73378e+08	3.90552e+08	2.3445e+08	4.04729e+08	3.49681e+08	3.89718e+08	3.72505e+08	1.8654e+08	2.7906e+08	2.37878e+08	3.7595e+08	3.73216e+08	1.69036e+08	2.32738e+08	2.1568e+08	2.36491e+08	-	-	-
ME0124785	Mepiprazole	甲吡唑	Heterocyclic compounds	杂环化合物	Heterocyclic compounds	杂环化合物	C16H21ClN4	2	0.908	20326-12-9	T3_positive	1.51212e+06	1.37914e+06	1.15207e+06	2.47837e+06	1.46486e+06	1.47101e+06	2.41102e+07	1.51323e+06	2.06376e+06	1.8274e+06	1.33228e+06	1.40222e+06	5.30077e+07	3.04967e+07	1.1829e+06	1.26225e+06	1.18659e+06	1.52803e+07	8.07988e+06	8516573	8.49294e+06	8.54261e+06	-	-	-
ME0002352	2,5-Dimethylbenzaldehyde	2,5-二甲基苯甲醛	Benzene and substituted derivatives	苯及其衍生物	Benzene and substituted derivatives	苯及其衍生物	C9H10O	2	0.9002	5779-94-2	T3_positive	6.57654e+07	8.45151e+07	6.54781e+07	1.12209e+08	3.56904e+07	3.6724e+07	6.51976e+07	7.63556e+07	6.10315e+07	4.50594e+07	3.57534e+07	4.02698e+07	64504767	8.09525e+07	7.37047e+07	6.62031e+07	8.58135e+07	6.50422e+07	91381708	8.80105e+07	9.07429e+07	9.04133e+07	-	-	-
MEDP1310	4-Hydroxy-l-tryptophan	4-羟基-L-色氨酸	Amino acid and Its metabolites	氨基酸及其代谢物	Amino acid derivatives	氨基酸衍生物	C11H12N2O3	2	0.8408	25242-90-4	T3_positive	1.44626e+07	2.39714e+07	2.26754e+07	1.1362e+07	2.30538e+07	2.11582e+07	1.65763e+07	1.48372e+07	1.95507e+07	1.15981e+07	2.03606e+07	1.2934e+07	2.44106e+07	2.01925e+07	1.99429e+07	2.01602e+07	1.7832e+07	1.36115e+07	1.69554e+07	1.63959e+07	1.63376e+07	1.58287e+07	-	-	-
ME0052943	Fulvestrant	氟维司群	Benzene and substituted derivatives	苯及其衍生物	Benzene and substituted derivatives	苯及其衍生物	C32H47F5O3S	2	0.8401	129453-61-8	T3_positive	1.9473e+07	2.0408e+07	1.97666e+07	3.20664e+07	2.29847e+07	2.24174e+07	2.36228e+07	2.39945e+07	3.02537e+07	2.57374e+07	1.80167e+07	2.18518e+07	1.96589e+07	1.8651e+07	1.68526e+07	1.58553e+07	1.85029e+07	1.73424e+07	1.87931e+07	1.91855e+07	1.9086e+07	1.87013e+07	-	-	-
ME0116858	1-Acetylindole	1-乙酰吲哚	Heterocyclic compounds	杂环化合物	Indole and Its derivatives	吲哚及其衍生物	C10H9NO	2	0.825	576-15-8	T3_positive	5.73262e+06	6.34286e+06	1.93752e+06	2.2355e+06	2.65556e+06	4.29765e+06	923059	978376	1.29711e+06	1.83108e+06	4.08939e+06	3.42383e+06	2.04163e+06	1.34663e+06	1.04317e+06	3.61341e+06	2.54511e+06	3.28449e+06	2.4135e+06	2.41842e+06	2.22872e+06	2.37985e+06	-	-	-
ME0003799	3-Amino-2-naphthoic acid	3-氨基-2-萘甲酸	Benzene and substituted derivatives	苯及其衍生物	Benzene and substituted derivatives	苯及其衍生物	C11H9NO2	2	0.8244	5959-52-4	T3_positive	5.9472e+07	6.89572e+07	7.13e+07	6.01327e+07	7.242e+07	7.57607e+07	5.55254e+07	5.7306e+07	6.14791e+07	5.33311e+07	5.24999e+07	5.50222e+07	8.53438e+07	5.07213e+07	5.61731e+07	5.46153e+07	7.06969e+07	6.53463e+07	5.65015e+07	5.61877e+07	5.57543e+07	5.62552e+07	-	-	-
ME0010561	Berbamine	小檗胺	Lignans and Coumarins	木脂素和香豆素	Lignans	木脂素	C37H40N2O6	2	0.8013	478-61-5 | 6078-17-7	T3_positive	3.5672e+07	3.9966e+07	3.91895e+07	6.031e+07	4.0916e+07	4.46855e+07	4.05533e+07	4.34141e+07	6.34337e+07	4.79604e+07	3.49658e+07	3.99919e+07	4.02297e+07	3.73334e+07	3.24544e+07	3.6909e+07	3.9649e+07	4.15804e+07	3.98474e+07	4.06796e+07	4.05533e+07	4.06473e+07	-	-	-
ME0140651	(S)-Styrene oxide	(S)-氧化苯乙烯	Benzene and substituted derivatives	苯及其衍生物	Benzene and substituted derivatives	苯及其衍生物	C8H8O	3	0.9568	20780-54-5 | 192506-02-8	T3_positive	3.22893e+06	458655	2.63825e+06	5.2799e+06	6.12987e+06	3.58942e+06	1.39806e+06	2.25068e+06	2.35918e+06	1.78163e+06	4.04159e+06	4.60827e+06	3.47768e+06	4.4323e+06	4.27872e+06	3.35623e+06	3.85901e+06	5.87687e+06	3.605e+06	4.31123e+06	4.45884e+06	4.61571e+06	-	-	-
ME0003999	3-Formylsalicylic acid	3-甲酰水杨酸；2-羟基异苯二醛酸	Benzene and substituted derivatives	苯及其衍生物	Benzene and substituted derivatives	苯及其衍生物	C8H6O4	3	0.8961	610-04-8	T3_positive	8.76527e+06	2.68537e+07	5.6468e+07	9.10911e+06	1.86898e+07	1.15404e+07	4.68427e+07	4.53057e+07	9.66788e+06	6.37593e+07	1.6864e+07	1.27901e+07	3.10624e+07	2.0064e+07	1.101e+07	4.24832e+07	1.56974e+07	3.35655e+07	3.50977e+07	3.39997e+07	3.746e+07	3.71965e+07	-	-	-
ME0106072	Butanoic acid, 4-((1,2-dioxohexadecyl)amino)-, ethyl ester	丁酸，4-((1,2-二氧十六烷基)氨基)-乙酯	Organic acid and Its derivatives	有机酸及其衍生物	Organic acid and Its derivatives	有机酸及其衍生物	C22H41NO4	3	0.8938	873079-69-7	T3_positive	1.1237e+07	8.00912e+06	1.05413e+07	8.92966e+06	1.45113e+07	8.14254e+06	1.00951e+07	1.06197e+07	1.0013e+07	5.72321e+06	1.26279e+07	1.11011e+07	9.15981e+06	8.4596e+06	7.86676e+06	9.72732e+06	8.80568e+06	8.82907e+06	1.26717e+07	1.25152e+07	1.26961e+07	1.2342e+07	-	-	-
ME0007144	Ferimzone	费里宗	Benzene and substituted derivatives	苯及其衍生物	Benzene and substituted derivatives	苯及其衍生物	C15H18N4	3	0.8918	89269-64-7	T3_positive	5.32085e+06	7.84445e+06	6.506e+06	6.59828e+06	6.91805e+06	6.8551e+06	8.73566e+06	9.51803e+06	7.95164e+06	1.09404e+07	8.29558e+06	6.74443e+06	1.02723e+07	1.2362e+07	1.01498e+07	8.91129e+06	9.96966e+06	9.13369e+06	8.32242e+06	8.26639e+06	8.28961e+06	8.05479e+06	-	-	-
ME0155587	1-Piperideine	哌哌啶；1-哌啶醇	Heterocyclic compounds	杂环化合物	Heterocyclic compounds	杂环化合物	C5H9N	3	0.8878	505-18-0	T3_positive	2.64104e+07	1.2906e+07	9.72652e+06	6.32147e+06	3.66847e+07	1.00918e+07	1.37274e+07	1.62224e+07	1.75037e+07	1.67287e+07	1.18362e+07	9.8066e+06	3.76089e+07	2.89256e+07	1.37559e+07	1.09928e+07	8.90343e+06	2.30861e+07	1.78422e+07	1.4482e+07	1.77369e+07	1.76265e+07	-	-	-
ME0013101	2,3-Dihydroxy-3-methylbutanoic acid	2,3-二羟基-3-甲基丁酸	Organic acid and Its derivatives	有机酸及其衍生物	Organic acid and Its derivatives	有机酸及其衍生物	C5H10O4	3	0.8835	1756-18-9	T3_positive	1.25215e+06	143025	1.3759e+06	843474	1.5025e+06	554450	883545	1.00558e+06	602532	855747	667314	1.06126e+06	1.48624e+06	1.04295e+06	843503	1.54691e+06	1.20998e+06	1.03109e+06	881020	921166	920548	909930	-	-	-
ME0123747	Docosahexaenoyl Serotonin	二十二碳六烯酰血清素	Tryptamines,Cholines,Pigments	色胺、胆碱、色素	Tryptamines	色胺	C32H42N2O2	3	0.8711	283601-58-1	T3_positive	1.50907e+07	9.11962e+06	2.42402e+07	2.70479e+07	1.67139e+07	1.47598e+07	2.26692e+07	2.12161e+07	2.63065e+07	2.24952e+07	1.68371e+07	3.29807e+07	1.68601e+07	1.63962e+07	1.98757e+07	1.47954e+07	1.72342e+07	1.4881e+07	2.04006e+07	2.01727e+07	2.0171e+07	2.01051e+07	-	-	-
MEDN1105	N-[(3S)-Tetrahydro-2-oxo-3-furanyl]octadecanamide	正十八烷基高丝氨酸内酯	Aldehyde,Ketones,Esters	醛、酮、酯类	Esters	酯类	C22H41NO3	3	0.8686	479050-96-9	T3_positive	291213	401076	176855	379401	585806	673714	518129	294482	266777	201062	643469	326071	279259	319243	508684	295617	553565	151489	965724	742459	988159	977801	-	-	-
MADN0511	7-chloro-L-tryptophan	7-氯-L-色氨酸	Alcohol and amines	醇、胺类	Amines	胺类	C11H11ClN2O2	3	0.8608	73945-46-7	T3_positive	7.23717e+06	3.71065e+06	5.73572e+06	5.95334e+06	4.16884e+06	4.96797e+06	9.17328e+06	8.92989e+06	2.9973e+06	5.99141e+06	8.2134e+06	6.68544e+06	1.06874e+07	8.67802e+06	1.08365e+07	6.59551e+06	6.42826e+06	3.9208e+06	6.55013e+06	6.7971e+06	6.75544e+06	6.60322e+06	-	-	-
ME0063690	Strophanthidin	花青素	Others	其他	Others	其他	C23H32O6	3	0.8569	66-28-4	T3_positive	3.23398e+06	736880	4.3941e+06	7.60378e+06	4.68553e+06	3.75892e+06	4.42477e+06	4.80376e+06	6.81397e+06	4.93514e+06	6.64347e+06	2.79508e+06	3.69142e+06	3.98408e+06	4.00872e+06	3.8142e+06	3.78278e+06	2.93951e+06	3.32437e+06	3.0626e+06	3.00371e+06	2.56558e+06	-	-	-
ME0140582	(R)-2-Methylpyrrolidine	(R)-2-甲基吡咯烷	Heterocyclic compounds	杂环化合物	Heterocyclic compounds	杂环化合物	C5H11N	3	0.8516	41720-98-3	T3_positive	9.85494e+06	1.13239e+07	2.21667e+07	2.00836e+07	1.88276e+07	1.30245e+07	2.00529e+07	1.31765e+07	1.63753e+07	2.66085e+07	3.78135e+07	1.25831e+08	1.48927e+07	4.21199e+07	1.80915e+07	4.66499e+06	1.25442e+07	1.91478e+07	1.51185e+07	1.56366e+07	1.4731e+07	1.25108e+07	-	-	-
ME0114927	Metamfepramone	安非他酮	Benzene and substituted derivatives	苯及其衍生物	Benzene and substituted derivatives	苯及其衍生物	C11H15NO	3	0.8515	15351-09-4	T3_positive	7.49485e+06	1.22293e+06	2.96765e+06	4.54351e+06	2.91689e+06	2.45057e+06	4.60023e+06	8.02015e+06	2.37032e+06	3.40404e+06	2.54932e+06	2.10418e+06	2.66657e+06	5.64484e+06	8.78651e+06	2.84509e+06	5.66418e+06	4.01119e+06	4.27764e+06	4.47391e+06	4.46075e+06	4.51232e+06	-	-	-
ME0108921	N-tetradecanoyl-L-Homoserine Lactone	N-十四烷酰基-L-高丝氨酸内酯	Amino acid and Its metabolites	氨基酸及其代谢物	Amino acid derivatives	氨基酸衍生物	C18H33NO3	3	0.8511	202284-87-5	T3_positive	1.24052e+06	1.15679e+06	993767	710626	869329	565773	1.04474e+06	738995	1.02306e+06	865359	924547	835545	1.00675e+06	968515	905757	1.03866e+06	1.16106e+06	1.24516e+06	1.21234e+06	1.20822e+06	1.22201e+06	1.21606e+06	-	-	-
ME0148480	PC(O-16:0/20:3(8Z,11Z,14Z))	PC(O-16:0/20:3(8Z,11Z,14Z))	GP	甘油磷脂类	PC	磷脂酰胆碱	C44H84NO7P	3	0.8459	155575-01-2 | 131907-73-8	T3_positive	1.15497e+06	1.53744e+06	408619	1.30935e+06	521763	1.98794e+06	1097434	673209	3.10898e+06	2.76617e+06	1.21881e+06	1.10812e+06	4.38605e+06	2.55565e+06	2.26444e+06	1.85339e+06	1.85062e+06	1.04571e+06	1.65779e+06	1.35595e+06	1.83138e+06	1.69085e+06	-	-	-
ME0110915	Arachidonoyl Thio-PC	花生四烯酰硫代PC	Benzene and substituted derivatives	苯及其衍生物	Benzene and substituted derivatives	苯及其衍生物	C44H82NO6PS	3	0.8421	146797-82-2	T3_positive	7.47161e+07	4.39695e+07	1.5585e+07	4.0004e+06	7.84821e+06	2.16663e+07	1.04663e+07	1.55861e+07	1.11781e+07	1.84394e+07	6.5765e+06	9.95949e+06	1.20897e+07	3.3986e+07	1.7002e+07	1.25356e+07	1.2458e+07	1.5285e+07	1.28576e+07	1.22018e+07	1.13755e+07	1.23617e+07	-	-	-
ME0123116	Biotin-XX-Hydrazide	生物素XX酰肼	Heterocyclic compounds	杂环化合物	Heterocyclic compounds	杂环化合物	C22H40N6O4S	3	0.8419	211237-33-1	T3_positive	690757	1.24092e+06	986912	828447	1.10018e+06	1.28206e+06	1.54773e+06	1.06451e+06	846302	592138	1.09656e+06	1.17559e+06	1.12301e+06	1.1053e+06	1.05925e+06	1.78071e+06	1.66762e+06	1.42238e+06	1.19673e+06	1.26988e+06	1.21257e+06	1.28434e+06	-	-	-
ME0104985	3-Aminopentanoic acid	3-氨基戊酸	Organic acid and Its derivatives	有机酸及其衍生物	Organic acid and Its derivatives	有机酸及其衍生物	C5H11NO2	3	0.8414	18664-78-3 | 186364-78-3	T3_positive	76926.6	159036	159635	223608	85053	429001	129805	244152	523676	290294	555010	696197	151535	221718	248891	302116	552411	475441	271588	407081	394590	408216	-	-	-
ME0006431	Butacaine	布他卡因	Benzene and substituted derivatives	苯及其衍生物	Benzene and substituted derivatives	苯及其衍生物	C18H30N2O2	3	0.8372	149-16-6	T3_positive	361320	799023	410910	507172	364523	405636	208238	409808	120667	111680	387617	314324	492631	247370	292505	61544.1	794160	155086	548098	521378	529850	524430	-	-	-
ME0140737	[(1R)-1-(3-aminophenyl)-3-(3,4-dimethoxyphenyl)propyl] (2S)-1-(3,3-dimethyl-2-oxopentanoyl)piperidine-2-carboxylate	(R)-1-(3-氨基苯基)-3-(3,4-二甲氧基苯基)丙基(S)-1-(3,3-二甲基-2-氧代戊酰基)哌啶-2-羧酸酯	Organic acid and Its derivatives	有机酸及其衍生物	Organic acid and Its derivatives	有机酸及其衍生物	C30H40N2O6	3	0.8348	195513-96-3	T3_positive	1.9944e+07	2.65603e+07	2.29165e+07	3.81826e+07	2.72123e+07	3.00046e+07	2.79069e+07	2.92824e+07	4.34769e+07	3.31831e+07	2.24131e+07	2.63566e+07	3.75038e+07	2.95604e+07	2.05706e+07	2.29817e+07	2.31445e+07	3.13846e+07	2.52904e+07	2.53298e+07	2.5463e+07	2.54512e+07	-	-	-
ME0061088	Petromyzonol	石油霉素	Bile acids	胆汁酸	Bile acids	胆汁酸	C24H42O4	3	0.8292	28979-29-5	T3_positive	1.06408e+07	1.31983e+07	1.39927e+07	1.33974e+07	1.13191e+07	1.08153e+07	1.35778e+07	1.26567e+07	12809239	1.3564e+07	1.44223e+07	1.18462e+07	1.34982e+07	1.30298e+07	1.29507e+07	1.45156e+07	1.32768e+07	1.28831e+07	1.35327e+07	1.33146e+07	1.33653e+07	1.33221e+07	-	-	-
ME0137097	7-Methoxy-4-methylcoumarin	甲基甲醚	Lignans and Coumarins	木脂素和香豆素	Coumarins	香豆素	C11H10O3	3	0.8215	2555-28-4	T3_positive	5.96368e+07	7.63122e+07	2.48865e+07	5.39859e+07	5.66187e+07	6.17652e+07	7.11475e+07	4.25772e+07	8.42402e+07	7.18551e+07	5.53522e+07	6.05067e+07	1.08535e+08	6.72685e+07	2.66638e+07	7.17011e+07	8.92343e+07	5.54823e+07	4.38934e+07	4.53715e+07	4.41756e+07	3.89957e+07	-	-	-
ME0143423	4-Nitrosobiphenyl	4-亚硝基联苯	Benzene and substituted derivatives	苯及其衍生物	Benzene and substituted derivatives	苯及其衍生物	C12H9NO	3	0.8122	10125-76-5	T3_positive	6.14027e+06	1.60251e+06	4.46975e+06	2.98837e+06	1.71889e+06	1.27338e+06	4.87527e+06	3.20987e+06	2.56275e+06	2.99549e+06	2.53745e+06	2.99645e+06	2.03084e+06	2.32851e+06	1.92796e+06	1.90111e+06	2.09391e+06	2.41216e+06	8.55444e+06	7.78343e+06	6.89314e+06	5.77714e+06	-	-	-
ME0055326	N-methyl arachidonoyl amine	N-甲基花生四烯胺	FA	脂肪酰类	Others	其他	C21H35NO	3	0.8082	156910-29-1	T3_positive	4.05229e+06	5.99154e+06	4.95022e+06	5.4051e+06	5.07041e+06	4.80539e+06	4.56805e+06	5.31824e+06	5.36934e+06	3.92289e+06	4.72512e+06	4.82581e+06	5.13939e+06	4.75636e+06	5.82653e+06	4.25724e+06	5.77044e+06	5.24011e+06	6.00389e+06	5.71484e+06	5.91486e+06	5.89754e+06	-	-	-
ME0105425	Ac-Leu-Leu-Norleucinal	乙酰亮氨酰-亮氨酰-正亮氨酸	Amino acid and Its metabolites	氨基酸及其代谢物	Amino acid derivatives	氨基酸衍生物	C20H37N3O4	3	0.8074	110044-82-1	T3_positive	1.14424e+08	1.5846e+08	1.37655e+08	2.34394e+08	1.28099e+08	9.14862e+07	1.03541e+08	1.10411e+08	1.11018e+08	9.21141e+07	1.37985e+08	1.10362e+08	1.35643e+08	1.25513e+08	1.12732e+08	1.50356e+08	1.72486e+08	1.75161e+08	9.18158e+07	1.00494e+08	1.06185e+08	9.99549e+07	-	-	-
ME0107601	Isovaline	2-氨基-2-甲基丁酸酯	Amino acid and Its metabolites	氨基酸及其代谢物	Amino acid derivatives	氨基酸衍生物	C5H11NO2	3	0.8068	465-58-7 | 595-39-1	T3_positive	1.88811e+07	2.12715e+07	2.06199e+07	2.31776e+07	2.84168e+07	2.9029e+07	2.1152e+07	2.03968e+07	1.26904e+07	2.0083e+07	1.99773e+07	2.42021e+07	5.80322e+07	1.84652e+07	2.74023e+07	1.95305e+07	1.94678e+07	2.47721e+07	2.70433e+07	2.68709e+07	2.63428e+07	2.37389e+07	-	-	-
ME0159781	Dibasic sodium phosphate	磷酸氢钠	Heterocyclic compounds	杂环化合物	Heterocyclic compounds	杂环化合物	Na2HPO4	3	0.8032	7558-79-4	T3_positive	1.11174e+07	1.09344e+07	1.15288e+07	9.99743e+06	1.03142e+07	7.965e+06	1.52154e+07	1.12714e+07	1.20868e+07	1.06367e+07	1.17599e+07	1.13846e+07	2.31451e+07	1.88951e+07	1.32972e+07	1.18479e+07	9.75061e+06	1.24453e+07	1.23352e+07	1.21487e+07	1.22071e+07	1.22934e+07	-	-	-
ME0169535	N-benzylideneaniline n-oxide	二苯硝酮	Benzene and substituted derivatives	苯及其衍生物	Benzene and substituted derivatives	苯及其衍生物	C13H11NO	3	0.8029	1137-96-8	T3_positive	4.79008e+08	5.28292e+08	6.21773e+08	4.96968e+08	5.24656e+08	4.96764e+08	5.6386e+08	4.61134e+08	5.08199e+08	5.94547e+08	6.08998e+08	4.1774e+08	5.09759e+08	5.94172e+08	6.2674e+08	5.02538e+08	4.50377e+08	5.54333e+08	4.79826e+08	5.07029e+08	5.04791e+08	4.95237e+08	-	-	-
ME0010030	Ethamivan	乙胺嘧啶	Benzene and substituted derivatives	苯及其衍生物	Phenolics	苯酚类	C12H17NO3	3	0.8015	304-84-7	T3_positive	4.57844e+07	3.45942e+07	3.77909e+07	4.4066e+07	4.7859e+07	3.72455e+07	4.15598e+07	3.28758e+07	3.84197e+07	3.74125e+07	4.15907e+07	3.22535e+07	4.25474e+07	4.29206e+07	1.06056e+08	4.09129e+07	3.59976e+07	3.91105e+07	3.92236e+07	4.04523e+07	4.00715e+07	4.02583e+07	-	-	-
ME0168863	Bufexamac	布非昔单抗	Benzene and substituted derivatives	苯及其衍生物	Benzene and substituted derivatives	苯及其衍生物	C12H17NO3	3	0.7998	2438-72-4	T3_positive	2.52564e+07	1.91331e+07	1.67827e+07	3.47461e+07	2.16647e+07	1.53386e+07	3.29147e+07	2.34176e+07	1.75109e+07	2.41701e+07	2.50956e+07	1.68486e+07	1.89675e+07	1.36773e+07	3.71346e+07	3.10572e+07	1.70047e+07	2.42022e+07	3.23952e+07	3.4814e+07	2.60413e+07	3.30471e+07	-	-	-
ME0011897	PC(8:0/8:0)	PC(8:0/8:0)	GP	甘油磷脂类	PC	磷脂酰胆碱	C24H48NO8P	3	0.7996	19191-91-4	T3_positive	1.19698e+07	1.05903e+07	1.11337e+07	1.38349e+07	9.67096e+06	1.40708e+07	1.314e+07	8.10134e+06	1.70101e+07	9.90352e+06	9.82439e+06	1.00663e+07	1.54942e+07	1.07037e+07	1.18447e+07	8.38604e+06	1.05386e+07	1.16828e+07	1.25815e+07	1.22432e+07	1.18774e+07	1.22249e+07	-	-	-
ME0104853	2-Thiophenesulfonamide	2-噻吩磺酰胺	Alcohol and amines	醇、胺类	Amines	胺类	C4H5NO2S2	3	0.7957	6339-87-3	T3_positive	1.9368e+07	2.16526e+07	1.74924e+07	1.82165e+07	1.74953e+07	1.6595e+07	1.65519e+07	1.71389e+07	1.80984e+07	1.5409e+07	1.56001e+07	1.62069e+07	1.60194e+07	1.80812e+07	1.71183e+07	1.60069e+07	1.65182e+07	1.60475e+07	1.76815e+07	1.71115e+07	1.74123e+07	1.73847e+07	-	-	-
ME0053733	Glycerophospho-N-Oleoyl Ethanolamine	甘油磷酸-N-油酰基乙醇胺	GP	甘油磷脂类	PE	磷脂酰乙醇胺	C23H46NO7P	3	0.7957	201738-24-1	T3_positive	7.62128e+06	1.15137e+07	5.72079e+06	1.03484e+07	6.07654e+06	1.28512e+07	3.57333e+06	2.93669e+06	6.19653e+06	4.35142e+06	5.44765e+06	6.55569e+06	6.33919e+06	2.64324e+06	7.37135e+06	5.8616e+06	6.23731e+06	4.1729e+06	7.42918e+06	7.45283e+06	7.37021e+06	7.03381e+06	-	-	-
ME0145119	Anhalonidine	安哈洛尼定	Heterocyclic compounds	杂环化合物	Heterocyclic compounds	杂环化合物	C12H17NO3	3	0.7947	529-58-8	T3_positive	1.7138e+07	1.62302e+07	1.56065e+07	4.24142e+07	1.6892e+07	1.83649e+07	2.20698e+07	1.84151e+07	4.01476e+07	1.97801e+07	1.65555e+07	1.51606e+07	2.02375e+07	1.83198e+07	1.56536e+07	2.08794e+07	1.59146e+07	1.94074e+07	2.98991e+07	2.74094e+07	3.01316e+07	3.04432e+07	-	-	-
MEDP1060	Hydroxyquinoline	羟喹啉	Heterocyclic compounds	杂环化合物	Heterocyclic compounds	杂环化合物	C9H7NO	3	0.7943	148-24-3	T3_positive	1.65516e+08	2.20726e+08	2.80923e+08	2.1945e+08	2.18555e+08	3.30697e+08	2.51003e+08	2.0953e+08	2.16607e+08	2.31878e+08	2.11136e+08	2.02253e+08	2.36331e+08	2.04415e+08	2.00247e+08	1.72967e+08	1.96399e+08	2.61869e+08	2.26664e+08	2.27733e+08	2.24124e+08	2.27105e+08	-	-	-
ME0130336	2,3',4,5'-Tetramethoxystilbene	TMS	Benzene and substituted derivatives	苯及其衍生物	Benzene and substituted derivatives	苯及其衍生物	C18H20O4	3	0.7901	24144-92-1 | 20578-92-1	T3_positive	5.13448e+06	9.90354e+06	6.41196e+06	6.15101e+06	5.30565e+06	7.2242e+06	7.44328e+06	7.54961e+06	7.69971e+06	9.30166e+06	6.40996e+06	5.56838e+06	4.45476e+06	3.88296e+07	8.56594e+06	8.54639e+06	9.14826e+06	7.80074e+06	6.39608e+06	6.34611e+06	6.05134e+06	6.60843e+06	-	-	-
ME0007585	Mepanipyrim	苯丙胺	Benzene and substituted derivatives	苯及其衍生物	Benzene and substituted derivatives	苯及其衍生物	C14H13N3	3	0.7865	110235-47-7	T3_positive	1.01816e+07	1.24757e+07	2.33169e+07	1.61043e+07	2.18178e+07	3.01815e+07	1.07178e+07	2.69747e+07	8.77245e+06	2.95148e+07	1.17996e+07	3.96626e+07	8.63993e+06	1.25948e+07	1.41196e+07	9.6352e+06	1.95594e+07	1.20301e+07	2.07667e+07	2.12534e+07	1.87093e+07	2.22318e+07	-	-	-
ME0012997	1-Stearoyl-sn-glycero-3-phosphate	1-硬脂酰-sn-甘油-3-磷酸	GP	甘油磷脂类	PA	磷脂酸	C21H43O7P	3	0.7854	65494-37-3	T3_positive	4.32395e+07	3.17362e+07	3.31476e+07	2.79636e+07	4.18793e+07	3.81884e+07	4.6836e+07	3.46854e+07	2.03758e+07	2.35806e+07	2.99408e+07	3.96927e+07	2.39619e+07	2.863e+07	3.80425e+07	3.33111e+07	3.69429e+07	4.32408e+07	4.03876e+07	3.8495e+07	3.16336e+07	3.88407e+07	-	-	-
ME0127102	Demeton-S-methyl	内吸虫-S-甲基	Others	其他	Others	其他	C6H15O3PS2	3	0.7847	919-86-8	T3_positive	1.53719e+06	1.84402e+06	809203	580113	525854	1.69181e+06	1.53262e+06	1.83933e+06	549160	2.15397e+06	1.26411e+06	1.83117e+06	2.026e+06	1.34401e+06	1.60292e+06	1.80158e+06	2.14059e+06	1.43884e+06	1.46872e+06	1.07154e+06	1.56509e+06	1.5432e+06	-	-	-
ME0012696	18-Cooh-19,20-ltb4	18-Cooh-19,20-ltb4	Hormones and hormone related compounds	激素及激素相关物质	Hormones and hormone related compounds	激素及激素相关物质	C18H26O6	3	0.7811	102674-12-4	T3_positive	2.58186e+06	251709	843101	484734	656205	991999	3.75616e+06	475557	535984	771004	736084	2.28154e+06	526318	398233	570897	505378	466699	2.03805e+06	1.00417e+06	967677	963367	999584	-	-	-
ME0169274	DL-Homoserine	DL-高丝氨酸	Amino acid and Its metabolites	氨基酸及其代谢物	Amino acids	氨基酸	C4H9NO3	3	0.7803	1927-25-9 | 498-19-1	T3_positive	6.17521e+06	9.40539e+06	1.22534e+07	1.42971e+07	3.32289e+06	9.95813e+06	9.02813e+06	1.05248e+08	1.56615e+07	3.64612e+07	1.16481e+07	2.1047e+07	1.87883e+07	1.26599e+07	1.82947e+07	1.67758e+07	1.27674e+07	1.24097e+07	1.12536e+07	1.32241e+07	1.34089e+07	1.4331e+07	-	-	-
ME0142880	3D-3,5/4-trihydroxycyclohexane-1,2-dione	D-2,3-二酮-4-脱氧-表肌醇	Aldehyde,Ketones,Esters	醛、酮、酯类	Ketones	酮类	C6H8O5	3	0.7799	949461-91-0	T3_positive	5.92793e+06	1.82638e+06	2.66399e+06	3.64503e+06	2.45948e+06	2.72209e+06	1.96102e+06	2.7726e+06	1.81189e+06	748983	2.75622e+06	2.51038e+06	3.81779e+06	2.59227e+06	1.44085e+06	2.4508e+06	2.25641e+06	2.37679e+06	2.21609e+06	2.18794e+06	2.07786e+06	2.24493e+06	-	-	-
ME0111300	Tetraethylammonium	四乙基铵	Alcohol and amines	醇、胺类	Amines	胺类	C8H20N+	3	0.7778	66-40-0	T3_positive	1.00471e+07	9.70988e+06	1.34725e+07	7.3069e+06	6.7127e+06	8.86608e+06	9.65106e+06	9.77125e+06	8.39647e+06	6.37489e+06	5.93768e+06	6.10472e+06	1.01869e+07	5.62843e+06	1.00514e+07	7.40986e+06	8.60579e+06	1.02794e+07	9.1444e+06	9.31556e+06	9.46738e+06	9.50956e+06	-	-	-
ME0137530	brefeldin A	布雷非菌素A	Heterocyclic compounds	杂环化合物	Heterocyclic compounds	杂环化合物	C16H24O4	3	0.7773	20350-15-6 | 60132-23-2 | 11006-23-8	T3_positive	6.37157e+06	1.04089e+07	7.65032e+06	7.54021e+06	7.08848e+06	1.08242e+07	6.47771e+06	8.56354e+06	8.17468e+06	7.0873e+06	4.59765e+06	4.53882e+06	7.25863e+06	7.78301e+06	9.23126e+06	3.08014e+06	8.73131e+06	5.34171e+06	7.10347e+06	6.9193e+06	6.74809e+06	6.9156e+06	-	-	-
ME0013392	2-Aminohexadecanoic acid	2-氨基十六烷酸	Organic acid and Its derivatives	有机酸及其衍生物	Organic acid and Its derivatives	有机酸及其衍生物	C16H33NO2	3	0.7723	7769-79-1	T3_positive	1.30875e+07	1.10958e+07	7.30198e+06	6.20217e+06	4.61439e+06	5.60542e+06	6.78023e+06	1.11324e+07	1.31748e+07	1.17913e+07	1.09107e+07	9.42517e+06	1.07794e+07	9.60914e+06	1.25669e+07	1.12481e+07	1.10374e+07	9.13525e+06	1.22519e+07	1.23116e+07	1.29005e+07	1.2009e+07	-	-	-
MEDP1211	N-Acetylpyrrolidine	N-乙酰基吡咯烷	Heterocyclic compounds	杂环化合物	Heterocyclic compounds	杂环化合物	C6H11NO	3	0.7691	4030-18-6	T3_positive	4.36855e+06	3.29206e+06	4.12038e+06	3.73007e+06	2.62682e+06	8.17323e+06	4.72616e+06	5.43807e+06	4.17681e+06	4.83285e+06	3.00817e+06	3.86484e+06	4.17298e+06	4.26815e+06	2.57548e+06	3.63076e+06	2.61663e+06	4.15192e+06	4.05568e+06	4.01019e+06	4.07737e+06	4.11436e+06	-	-	-
ME0157470	Thalicarpine	唐松果碱	Alkaloids	生物碱	Alkaloids	生物碱	C41H48N2O8	3	0.7679	5373-42-2	T3_positive	2.58827e+07	2.9536e+07	2.56785e+07	4.24402e+07	2.67596e+07	2.6989e+07	2.62528e+07	2.98289e+07	3.86805e+07	3.24688e+07	2.308e+07	2.55095e+07	2.8617e+07	2.71044e+07	2.27914e+07	2.30668e+07	2.41855e+07	2.44263e+07	2.70579e+07	2.6682e+07	2.68537e+07	2.67641e+07	-	-	-
ME0145642	Ascidiacyclamide	Ascidiacyclamide	Alcohol and amines	醇、胺类	Amines	胺类	C36H52N8O6S2	3	0.7652	86701-12-4	T3_positive	1.7447e+07	2.38722e+07	3.70559e+07	2.37621e+07	2.06931e+07	1.88578e+07	2.61673e+07	1.55248e+07	2.2912e+07	2.21643e+07	1.82641e+07	1.69615e+07	9.11057e+06	9.82885e+06	7.19639e+06	9.34344e+06	7.09357e+06	1.28227e+07	1.6685e+07	1.67015e+07	1.66815e+07	1.67075e+07	-	-	-
ME0133346	4-Dimethylaminocinnamaldehyde	4-(二甲氨基）肉桂醛	Aldehyde,Ketones,Esters	醛、酮、酯类	Aldehydes	醛类	C11H13NO	3	0.7623	6203-18-5 | 20432-35-3	T3_positive	4.68187e+06	4.30105e+06	5.46846e+06	9.70085e+06	3.46323e+06	5.04393e+06	5.14989e+06	4.95802e+06	6.16441e+06	4.82591e+06	3.80504e+06	3.38447e+06	6.25162e+06	8.07871e+06	5.64084e+06	6.85985e+06	8.84321e+06	6.71073e+06	7.84549e+06	7.44948e+06	7.42487e+06	7.16964e+06	-	-	-
ME0122734	Acipimox	阿西莫司	Heterocyclic compounds	杂环化合物	Heterocyclic compounds	杂环化合物	C6H6N2O3	3	0.7599	51037-30-0	T3_positive	6.14179e+07	5.67414e+07	6.16513e+07	5.58945e+07	6.17868e+07	4.994e+07	6.54682e+07	6.42721e+07	5.37881e+07	6.22618e+07	6.00633e+07	5.35359e+07	5.57659e+07	6.35897e+07	5.73968e+07	6.34643e+07	5.72343e+07	5.84559e+07	5.70793e+07	5.75473e+07	5.75676e+07	5.84281e+07	-	-	-
ME0012482	15-methyl-15S-PGE2	15-甲基-15S-PGE2	Hormones and hormone related compounds	激素及激素相关物质	Hormones and hormone related compounds	激素及激素相关物质	C21H34O5	3	0.7598	35700-27-7	T3_positive	1.81521e+06	1.81328e+06	2.88736e+06	3.01651e+06	1.6019e+06	3.89209e+06	4.4754e+06	4.87026e+06	2.47568e+06	4.68633e+06	1.34686e+06	2.34847e+06	2.08178e+06	4.08959e+06	1.74916e+06	1.57881e+06	2.19012e+06	1.65571e+06	2.65124e+06	3.00257e+06	2.88599e+06	2.94801e+06	-	-	-
ME0149513	17-Amino-17-demethoxygeldanamycin	17-氨基-17-去甲氧基格尔德霉素	Heterocyclic compounds	杂环化合物	Heterocyclic compounds	杂环化合物	C28H39N3O8	3	0.758	64202-81-9	T3_positive	1.98628e+06	548018	4.58052e+06	3.07514e+06	151795	2.27932e+06	684791	874601	705632	738273	553478	535614	1.37463e+06	3.77492e+06	763023	1.57513e+06	430738	2.06423e+06	2.81254e+06	2.80236e+06	2.72593e+06	2.78326e+06	-	-	-
ME0156093	Propamocarb hydrochloride	盐酸丙霉威	Aldehyde,Ketones,Esters	醛、酮、酯类	Esters	酯类	C9H21ClN2O2	3	0.7575	25606-41-1	T3_positive	6.27104e+07	2.21736e+08	2.99607e+07	1.50881e+07	2.49713e+07	2.88147e+07	2.3726e+07	1.44172e+07	15079714	2.07739e+07	2.43417e+07	2.424e+07	2.77049e+07	2.87481e+07	3.67701e+07	2.99408e+07	3.25425e+07	2.66211e+07	3.65498e+07	3.63182e+07	3.66103e+07	3.52604e+07	-	-	-
ME0125030	Methyl 1-methylpyrrole-2-carboxylate	1-甲基吡咯-2-羧酸甲酯	Aldehyde,Ketones,Esters	醛、酮、酯类	Esters	酯类	C7H9NO2	3	0.7567	37619-24-2	T3_positive	866787	464392	2.31818e+06	2.21649e+06	2.44419e+06	2.12598e+06	1.96801e+06	2.61675e+06	2.67519e+06	1.97882e+06	3.64957e+06	4.04001e+06	3.85938e+06	1.45975e+06	1.55249e+06	1.74184e+06	894390	3.12527e+06	3.62642e+06	3.12819e+06	3.65561e+06	3.66145e+06	-	-	-
ME0003586	3,4,5-Trimethoxyphenol	3,4,5-三甲氧基苯酚	Benzene and substituted derivatives	苯及其衍生物	Phenolics	苯酚类	C9H12O4	3	0.7562	642-71-7	T3_positive	6.81475e+07	6.07973e+07	6.25154e+07	6.07201e+07	5.43449e+07	5.95836e+07	5.83257e+07	7.0569e+07	5.78973e+07	5.59956e+07	6.6462e+07	6.74262e+07	5.74304e+07	6.56162e+07	6.06783e+07	6.54749e+07	4.56058e+07	5.79115e+07	6.0814e+07	5.94755e+07	6.06069e+07	5.96674e+07	-	-	-
ME0053897	(Z)-Hexadec-9-en-1-ol	(Z)-Hexadec-9-en-1-ol	Organic acid and Its derivatives	有机酸及其衍生物	Organic acid and Its derivatives	有机酸及其衍生物	C16H32O	3	0.7555	10378-01-5	T3_positive	2.75329e+07	2.45817e+07	2.45823e+07	1.73962e+07	1.88401e+07	2.55761e+07	1.6204e+07	2.17676e+07	2.17281e+07	2.88413e+07	2.15419e+07	1.72511e+07	1.96697e+07	1.8857e+07	2.97792e+07	2.49307e+07	2.5339e+07	1.98274e+07	3.48511e+07	3.31543e+07	3.49423e+07	3.4739e+07	-	-	-
ME0053503	Germacrone	吉马草酮	Aldehyde,Ketones,Esters	醛、酮、酯类	Ketones	酮类	C15H22O	3	0.7534	6902-91-6	T3_positive	2.08125e+07	2.02486e+07	2.32361e+07	2.22098e+07	2.04128e+07	2.13179e+07	2.12792e+07	1.99107e+07	1.82841e+07	1.98387e+07	2.03308e+07	1.76535e+07	1.88848e+07	2.10247e+07	2.09126e+07	2.03861e+07	1.98208e+07	2.16192e+07	1.99092e+07	1.99889e+07	1.99516e+07	1.98334e+07	-	-	-
ME0137237	8-Prenylnaringenin	8-异戊二烯柚皮素	Flavonoids	黄酮	Flavonoid	黄酮	C20H20O5	3	0.7526	53846-50-7	T3_positive	565473	2.7027e+06	2.21507e+06	462566	356601	331966	280674	1.29492e+06	584475	207819	324969	269410	1.56387e+06	602927	993733	416542	461528	474691	705604	630725	669615	656713	-	-	-
ME0010017	3-[2-Methyl-5-(piperidine-1-sulfonyl)furan-3-yl]-1-phenylurea	3-[2-甲基-5-(哌啶-1-磺酰基)呋喃-3-基]-1-苯基脲	Benzene and substituted derivatives	苯及其衍生物	Benzene and substituted derivatives	苯及其衍生物	C17H21N3O4S	3	0.7506	685506-42-7	T3_positive	75656.4	1.33178e+06	512927	92806	210606	427506	80264.8	589849	300670	124913	162854	41596.8	334235	273074	441353	205132	300667	222132	422241	435271	433317	430667	-	-	-
ME0146996	Calcium l-aspartate	L-天冬氨酸钙	Others	其他	Others	其他	C4H5CaNO4	3	0.7504	10389-09-0 | 21059-46-1	T3_positive	2.90953e+06	1.76341e+06	2.02112e+06	2.49786e+06	1.57722e+06	6.45061e+06	2.52524e+06	1.76664e+06	2.43134e+06	2.93255e+06	2.82548e+06	1.41668e+06	1.71518e+06	2.45834e+06	2.11336e+06	1.38708e+06	3.17278e+06	2.83364e+06	2.64848e+06	2.40644e+06	2.62616e+06	2.60456e+06	-	-	-
ME0126634	Tegaserod	替加色罗	Benzene and substituted derivatives	苯及其衍生物	Benzene and substituted derivatives	苯及其衍生物	C16H23N5O	3	0.7491	145158-71-0 | 189188-57-6	T3_positive	71.36	73.44	68.76	65.64	69.42	68.6	30272.4	67.82	389.35	340.74	68.52	68.09	71253.4	33917.8	67.59	72.47	69.55	2894.89	9295.5	9416.24	9576.88	9411.64	-	-	-
ME0006626	Clopamide	氯胺酮	Benzene and substituted derivatives	苯及其衍生物	Benzene and substituted derivatives	苯及其衍生物	C14H20ClN3O3S	3	0.7491	636-54-4	T3_positive	1.38579e+07	1.50817e+07	1.25274e+07	1.23247e+07	1.30782e+07	1.83565e+07	1.01869e+07	1.31985e+07	1.43951e+07	9.90343e+06	9.35538e+06	1.03644e+07	1.20811e+07	1.07194e+07	1.34909e+07	1.03343e+07	1.26279e+07	1.14289e+07	1.10877e+07	1.14403e+07	1.15218e+07	1.14539e+07	-	-	-
ME0120541	4-Hydroxybenzo[h]quinoline-3-carboxylic acid	4-羟基苯并[h]喹啉-3-羧酸	Organic acid and Its derivatives	有机酸及其衍生物	Organic acid and Its derivatives	有机酸及其衍生物	C14H9NO3	3	0.7476	51726-83-1 | 35957-14-3	T3_positive	2.06159e+06	2.2133e+06	1.51701e+06	931708	2.42967e+06	1.4892e+06	1.50584e+06	1.3704e+06	3.51893e+06	2.08492e+06	1.43899e+06	2.56767e+06	2.057e+06	1.84286e+06	2.08776e+06	2.08553e+06	2.16311e+06	1.87053e+06	2.72581e+06	2.82135e+06	2.75225e+06	2.43626e+06	-	-	-
ME0154983	penitrem D	培尼特 D	Heterocyclic compounds	杂环化合物	Heterocyclic compounds	杂环化合物	C37H45NO4	3	0.7469	78213-64-6	T3_positive	8.69084e+08	6.82812e+08	6.39213e+08	8.24403e+08	6.15419e+08	7.90115e+08	7.02406e+08	6.32243e+08	8.66088e+08	6.56187e+08	7.35921e+08	6.73389e+08	7.8504e+08	7.87576e+08	6.77348e+08	8.29281e+08	4.29455e+08	5.8751e+08	7.82719e+08	7.82662e+08	7.7739e+08	7.64856e+08	-	-	-
ME0146384	Astragaloside II	黄芪甲苷Ⅱ	Heterocyclic compounds	杂环化合物	Heterocyclic compounds	杂环化合物	C43H70O15	3	0.7462	91739-01-4	T3_positive	3.02479e+06	329003	1.09732e+06	5.93129e+06	2.70209e+06	4.3284e+06	4.01356e+06	5.72152e+06	5.43881e+06	2.1011e+06	3.92702e+06	1.64862e+06	1.76674e+06	2.02652e+06	2.44953e+06	1.06874e+06	2.74824e+06	1.24845e+06	2.91481e+06	2.97097e+06	2.95011e+06	3.0408e+06	-	-	-
ME0138770	Licochalcone a	甘草属A	Aldehyde,Ketones,Esters	醛、酮、酯类	Ketones	酮类	C21H22O4	3	0.7457	58749-22-7	T3_positive	936150	548433	2.22627e+06	672024	586879	273120	456382	2.02102e+06	584009	417042	1.54382e+06	1.41138e+06	224681	399371	471072	1.26938e+06	485978	261873	758110	739435	770584	549517	-	-	-
FDATP01719	Octodrine	Octodrine (2-Amino-6-methylheptan)	Others	其他	Medicine	药物	C8H19N	3	0.7455	543-82-8	T3_positive	1.09492e+08	1.35043e+08	1.54932e+08	1.01691e+08	9.30418e+07	1.23299e+08	1.45396e+08	1.37343e+08	1.20685e+08	8.9246e+07	8.26676e+07	8.99607e+07	1.10645e+08	9.80428e+07	1.96162e+08	1.35555e+08	1.16482e+08	1.58869e+08	1.17483e+08	1.17633e+08	1.18792e+08	1.18454e+08	-	-	-
ME0122442	7-Chlorothieno[2,3-c]pyridine	7-氯噻吩并[2,3-c]吡啶	Heterocyclic compounds	杂环化合物	Heterocyclic compounds	杂环化合物	C7H4ClNS	3	0.7429	28948-58-5	T3_positive	2.14999e+07	5.4232e+07	4.0125e+07	3.22325e+07	6.80967e+07	3.87022e+07	3.38477e+07	1.71197e+07	3.11788e+07	3.0233e+07	4.40929e+07	2.189e+07	1.42699e+07	3.85074e+07	2.16836e+07	2.30176e+07	2.61957e+07	2.5123e+07	3.62418e+07	3.50794e+07	3.41119e+07	3.64998e+07	-	-	-
ME0005664	Dizocilpine	地唑西平	Benzene and substituted derivatives	苯及其衍生物	Benzene and substituted derivatives	苯及其衍生物	C16H15N	3	0.7422	77086-21-6	T3_positive	1.03586e+07	5.03504e+06	1.16274e+07	3.54632e+06	3.37243e+06	4.57139e+06	6.67142e+06	7.55332e+06	4.38778e+06	4.87842e+06	5.94754e+06	4.47694e+06	4.77445e+06	6.41085e+06	7.53656e+06	4.98653e+06	4.48217e+06	4.25421e+06	5.07543e+06	5.21994e+06	5.14562e+06	5.13079e+06	-	-	-
ME0118874	2-Pyridineethanol	2-吡啶基乙醇	Heterocyclic compounds	杂环化合物	Heterocyclic compounds	杂环化合物	C7H9NO	3	0.7413	103-74-2	T3_positive	3.81905e+06	4.40078e+06	2.49338e+06	2.59366e+06	1.6361e+06	678638	1.92223e+06	4.02864e+06	2.24279e+06	2.50236e+06	1.44692e+06	1.8902e+06	2.655e+06	1.7995e+06	3.42091e+06	2.92591e+06	3.99141e+06	1.8531e+06	4.00685e+06	4.10317e+06	4.03983e+06	3.97842e+06	-	-	-
ME0168407	(3aR,4S,5R,6aS)-5-Hydroxy-4-(hydroxymethyl)hexahydro-2H-cyclopenta[b]furan-2-one	（-)-科里内酯二醇	Heterocyclic compounds	杂环化合物	Heterocyclic compounds	杂环化合物	C8H12O4	3	0.74	32233-40-2 | 54423-47-1	T3_positive	4.39639e+06	1.53341e+06	4.44277e+06	2.9225e+06	2.36622e+06	383842	1.59486e+07	1.38692e+06	2.57136e+06	3.91869e+06	2.01435e+06	2.95286e+06	2.41086e+07	1.27236e+07	2.64668e+06	2.03997e+06	2.61234e+06	6.52488e+06	7.31567e+06	7.47967e+06	7.62017e+06	7.28339e+06	-	-	-
ME0012825	1-O-Hexadecyl-sn-glycero-3-phosphocholine	PC(O-16:0/0:0)	GP	甘油磷脂类	PC	磷脂酰胆碱	C24H52NO6P	3	0.7391	52691-62-0 | 97288-09-0	T3_positive	3.36201e+07	3.66973e+07	3.14237e+07	2.59398e+07	3.38038e+07	2.82477e+07	3.98401e+07	2.36349e+07	2.11783e+07	2.16974e+07	2.30194e+07	2.88213e+07	2.52773e+07	2.47518e+07	1.79711e+07	2.71551e+07	1.75786e+07	2.11456e+07	2.33274e+07	2.41386e+07	2.2639e+07	2.39827e+07	-	-	-
ME0000280	Heliotrine	天芥菜碱	Alkaloids	生物碱	Alkaloids	生物碱	C16H27NO5	3	0.7384	303-33-3	T3_positive	1.09572e+06	3.2979e+06	1.52737e+06	920955	709876	2.6913e+06	787281	1.59955e+06	1.33572e+06	706974	875590	948147	2.48804e+06	1.1522e+06	1.66283e+06	855860	1.30368e+06	878505	1.45363e+06	1.45596e+06	1.40668e+06	1.46858e+06	-	-	-
ME0007442	3-(4-Methylsulfonylphenyl)-4-phenyl-5-trifluoromethylisoxazole	3-(4-甲基磺酰基苯基)-4-苯基-5-三氟甲基异恶唑	Benzene and substituted derivatives	苯及其衍生物	Benzene and substituted derivatives	苯及其衍生物	C17H12F3NO3S	3	0.7375	340267-36-9	T3_positive	808262	347983	2.26095e+06	1.97118e+06	963153	1.4179e+06	105232	1.0719e+06	578061	1.441e+06	1.42841e+06	645722	963888	1.49123e+06	1.47066e+06	2.33984e+06	886864	2.64759e+06	1.20485e+06	1.39668e+06	1.3011e+06	1.33264e+06	-	-	-
ME0146629	beta-Alanine amide	β-丙氨酸酰胺	Alcohol and amines	醇、胺类	Amines	胺类	C3H8N2O	3	0.7371	4726-85-6	T3_positive	2.49748e+07	2.21514e+07	2.41576e+07	1.50205e+07	2.06273e+07	2.41551e+07	1.90816e+07	2.49522e+07	2.41345e+07	2.66397e+07	2.16407e+07	1.46621e+07	2.57392e+06	1.95032e+07	1.58194e+07	2.3353e+07	2.56012e+07	22738852	2.23527e+07	2.30678e+07	2.31386e+07	2.30726e+07	-	-	-
ME0005423	5-(4-chlorophenyl)-N-(3,5-dimethoxyphenyl)furan-2-carboxamide	5-(4-氯苯基)-N-(3,5-二甲氧基苯基)呋喃-2-甲酰胺	Benzene and substituted derivatives	苯及其衍生物	Benzene and substituted derivatives	苯及其衍生物	C19H16ClNO4	3	0.7356	944261-79-4 | 944261-74-9	T3_positive	2.79337e+06	528088	2.47826e+06	589315	3.1517e+06	1.38876e+06	3.1653e+06	3.79831e+06	3.67317e+06	3.07669e+06	4.75752e+06	1.63044e+06	8.52447e+06	4.71106e+06	9.96316e+06	2.67623e+06	4.35245e+06	7.29016e+06	3.10899e+06	3.31432e+06	3.17124e+06	2.96399e+06	-	-	-
ME0054522	1-O-Hexadecyl-lyso-sn-glycero-3-phosphocholine	1-O-Hexadecyl-lyso-sn-glycero-3-phosphocholine	GP	甘油磷脂类	LPC	溶血磷脂酰胆碱	C24H52NO6P	3	0.7344	17364-21-5	T3_positive	4.80453e+08	4.84213e+08	5.2817e+08	7.01949e+08	5.88181e+08	5.05663e+08	6.27723e+08	6.69823e+08	6.91023e+08	6.79169e+08	4.882e+08	5.62066e+08	5.34753e+08	5.76806e+08	5.51878e+08	5.23671e+08	5.59279e+08	4.4376e+08	5.62339e+08	5.53636e+08	5.62962e+08	5.53146e+08	-	-	-
ME0063393	S-1 Methanandamide	S-1甲酰胺	FA	脂肪酰类	Oxidized lipids	氧化脂质	C23H39NO2	3	0.7339	157182-50-8	T3_positive	5.93988e+06	4.98457e+06	7.8039e+06	598096	6.84392e+06	4.42657e+06	2.62563e+06	5.30262e+06	2.24589e+06	5.81741e+06	6.46894e+06	5.1849e+06	866370	5.04887e+06	5.1463e+06	6.07446e+06	6.16264e+06	3.94476e+06	5.95362e+06	5.92494e+06	5.92935e+06	5.75895e+06	-	-	-
ME0116345	Secnidazole	塞克硝唑	Heterocyclic compounds	杂环化合物	Heterocyclic compounds	杂环化合物	C7H11N3O3	3	0.7334	3366-95-8	T3_positive	8.06765e+06	8.23884e+06	8.49694e+06	6.95488e+06	3.9083e+06	8.19826e+06	5.94906e+06	6.52487e+06	8.3779e+06	7.50235e+06	6.83543e+06	6.89574e+06	8.91963e+06	6.45144e+06	7.17141e+06	6.7289e+06	4.90589e+06	6.63532e+06	9.43778e+06	9.50941e+06	8.35816e+06	9.395e+06	-	-	-
ME0011844	Tacalcitol	他骨化醇	CoEnzyme and vitamins	辅酶和维生素	CoEnzyme and vitamins	辅酶和维生素	C27H44O3	3	0.7325	57333-96-7	T3_positive	7.17264e+06	6.73738e+06	1.81222e+06	5.38099e+06	7.98753e+06	7.19284e+06	7.50768e+06	6.84487e+06	6.68735e+06	6.55701e+06	6.92927e+06	7.92819e+06	5.17447e+06	6.82176e+06	5.65392e+06	7.63737e+06	1.407e+07	7.10359e+06	6.40435e+06	6.38895e+06	6.4936e+06	6.151e+06	-	-	-
ME0123715	Dimetridazole	二甲硝唑	Heterocyclic compounds	杂环化合物	Heterocyclic compounds	杂环化合物	C5H7N3O2	3	0.7321	551-92-8	T3_positive	7.03046e+07	9.32722e+07	9.24113e+07	9.68791e+07	9.48415e+07	1.48674e+08	1.0868e+08	9.08674e+07	9.03749e+07	1.03934e+08	8.69357e+07	8.72424e+07	1.06076e+08	8.86864e+07	9.63539e+07	7.99093e+07	1.15191e+08	1.09404e+08	9.90803e+07	9.89151e+07	9.79407e+07	9.97493e+07	-	-	-
ME0000206	Cytochalasin B	细胞松弛素B	Benzene and substituted derivatives	苯及其衍生物	Benzene and substituted derivatives	苯及其衍生物	C29H37NO5	3	0.7275	14930-96-2 | 11032-95-4	T3_positive	1.29717e+07	1.42304e+07	7.57738e+06	1.68718e+07	5.15389e+07	1.97374e+08	5.44008e+06	6.9347e+06	5.31464e+07	7.26142e+06	6.87486e+06	1.18004e+07	1.17019e+07	1.50672e+07	1.93292e+07	1.07765e+07	2.93443e+07	2.12672e+07	2.4576e+07	2.45509e+07	2.45207e+07	2.47705e+07	-	-	-
ME0169778	Methyl ricinoleate	蓖麻油酸甲酯	FA	脂肪酰类	Others	其他	C19H36O3	3	0.725	141-24-2 | 41989-07-5	T3_positive	396964	513865	456915	322027	408791	454537	385044	724866	708675	629275	519235	390952	172082	317180	534248	819241	553188	665305	602349	513842	588100	584711	-	-	-
ME0062240	Prostaglandin E2 isopropyl ester	前列腺素 E2 异丙酯	Hormones and hormone related compounds	激素及激素相关物质	Hormones and hormone related compounds	激素及激素相关物质	C23H38O5	3	0.7214	71845-66-4	T3_positive	236863	359823	287036	585582	380682	374744	346339	437208	259016	381962	505457	62562.4	37768.8	162505	177751	117486	79309.6	350071	360183	324962	338458	363491	-	-	-
ME0106597	Epalrestat	依帕司他	Benzene and substituted derivatives	苯及其衍生物	Benzene and substituted derivatives	苯及其衍生物	C15H13NO3S2	3	0.7184	82159-09-9	T3_positive	2.73316e+06	2.67091e+06	2.2398e+06	4.33856e+06	1.95325e+06	2.31949e+06	6.95404e+06	3.4408e+06	2.41962e+06	1.95907e+06	2.31541e+06	2.87709e+06	9.30088e+06	2.5457e+06	3.83787e+06	1.7782e+06	2.47729e+06	3.78583e+06	3.88392e+06	3.91202e+06	3.86616e+06	3.57944e+06	-	-	-
ME0154301	Narbomycin	纳博霉素	Heterocyclic compounds	杂环化合物	Heterocyclic compounds	杂环化合物	C28H47NO7	3	0.7181	6036-25-5	T3_positive	1.33036e+07	1.41437e+07	1.15412e+07	1.16971e+07	1.00262e+07	1.21634e+07	5.9743e+06	6.37488e+06	1.20994e+07	9.73524e+06	1.11327e+07	1.13501e+07	1.31443e+07	1.025e+07	1.17478e+07	7.21365e+06	1.09407e+07	7.10051e+06	1.1741e+07	1.12917e+07	1.13555e+07	1.09983e+07	-	-	-
ME0053831	Hecogenin	海柯配基	Heterocyclic compounds	杂环化合物	Heterocyclic compounds	杂环化合物	C27H42O4	3	0.7168	467-55-0	T3_positive	2.10784e+07	9.43727e+06	2.18268e+07	1.5329e+07	21110845	9.70589e+06	7.88359e+06	1.78417e+07	2.1642e+07	1.60906e+07	1.90452e+07	2.29459e+07	1.60118e+07	1.66811e+07	1.7058e+07	14803129	1.58125e+07	2.48863e+07	1.72422e+07	1.67533e+07	1.6665e+07	1.6585e+07	-	-	-
ME0115093	p-Coumaryl alcohol 4-O-glucoside	4-羟基肉桂醇4-D-葡萄糖苷；对香豆醇4-O-葡萄糖苷	Benzene and substituted derivatives	苯及其衍生物	Benzene and substituted derivatives	苯及其衍生物	C15H20O7	3	0.7147	120442-73-1	T3_positive	602209	4.22763e+06	5.06447e+06	6.62894e+06	1.58079e+06	3.14502e+06	3.01028e+06	5.59498e+06	4.91572e+06	3.969e+06	2.05364e+06	3.5419e+06	2.84247e+06	6.68768e+06	6.77032e+06	3.92937e+06	7.26709e+06	3.76298e+06	8.47646e+06	8.38159e+06	7.92442e+06	8.37291e+06	-	-	-
ME0119160	3',4'-(Methylenedioxy)acetophenone	3'，4'-(亚甲二氧基）苯乙酮	Aldehyde,Ketones,Esters	醛、酮、酯类	Ketones	酮类	C9H8O3	3	0.7107	3162-29-6	T3_positive	972249	699455	758367	731618	825194	599983	466408	632358	1.0851e+06	2.23494e+06	773137	1.00419e+06	695443	921345	630929	467436	912010	950811	1.65748e+06	2.05412e+06	1.81638e+06	1.91534e+06	-	-	-
ME0050035	1-Stearoyl-2-arachidonoylglycerol	1-硬脂酰-2-花生四烯酰甘油	GL	甘油脂类	DG	甘油二酯	C41H72O5	3	0.7058	65914-84-3	T3_positive	9.50078e+07	8.71885e+07	8.10456e+07	7.45898e+07	6.64072e+07	7.13e+07	7.22608e+07	5.76814e+07	5.18683e+07	4.37611e+07	3.39655e+07	3.63127e+07	9.77938e+07	9.63479e+07	1.03513e+08	9.94697e+07	1.09738e+08	9.70163e+07	6.10662e+07	5.5075e+07	6.47778e+07	6.87211e+07	-	-	-
ME0150667	Guazatine	瓜扎汀	Alcohol and amines	醇、胺类	Polyamines	多胺	C18H41N7	3	0.7056	13516-27-3 | 108173-90-6	T3_positive	7.39357e+06	2.77912e+06	3.99813e+06	3.60612e+06	4.57391e+06	3.03825e+06	2.81617e+06	4.70109e+06	2.0432e+06	2.62386e+06	2.2755e+06	6.08241e+06	3.63947e+06	4.17874e+06	4.68122e+06	4.03499e+06	4.4034e+06	3.38551e+06	2.34484e+06	2.58187e+06	2.70157e+06	2.52668e+06	-	-	-
ME0009328	N-[2-(3,4-Dihydroxyphenyl)ethyl]hexadecanamide	棕榈酰多巴胺	Benzene and substituted derivatives	苯及其衍生物	Phenolics	苯酚类	C24H41NO3	3	0.7055	136181-87-8	T3_positive	81197.7	222374	293797	2.07104e+06	714839	681066	502201	1.11021e+06	1.13689e+06	1.48797e+06	662416	500216	1.01512e+06	1.1984e+06	611120	564908	875059	638639	938825	886992	975028	953483	-	-	-
ME0169829	Securinine	一叶秋碱	Heterocyclic compounds	杂环化合物	Heterocyclic compounds	杂环化合物	C13H15NO2	3	0.7054	5610-40-2	T3_positive	2.2628e+06	2.78133e+06	2.28791e+06	4.19155e+06	2.35164e+06	3.37694e+06	3.02405e+07	2.92662e+06	3.53381e+06	3.71534e+06	2.4874e+06	3.50581e+06	4.76373e+07	1.8913e+07	1.82555e+06	2.34067e+06	3.00288e+06	9.07115e+06	9.90141e+06	9.91748e+06	9.65919e+06	1.01099e+07	-	-	-
ME0142483	2-Methylpropanal O-methyloxime	2-甲基丙醛 O-甲基肟	Others	其他	Others	其他	C5H11NO	3	0.7034	72705-01-2	T3_positive	2.83886e+07	7.67141e+07	2.01723e+07	8.02651e+07	2.12089e+07	1.81628e+07	2.81615e+07	2.92115e+07	2.03553e+07	2.51924e+07	7.34933e+07	7.03865e+07	3.10378e+06	1.39496e+07	1.86038e+07	1.23681e+07	1.47051e+07	1.51633e+07	5.06684e+07	3.45893e+07	5.17817e+07	5.19973e+07	-	-	-
ME0148888	Emindole Sb	艾明多锑	Heterocyclic compounds	杂环化合物	Indole and Its derivatives	吲哚及其衍生物	C28H39NO	3	0.7024	112900-04-6	T3_positive	7.84057e+06	1.78708e+06	2.24337e+06	6.29579e+06	5.62599e+06	3.86125e+06	8.68892e+06	9.08384e+06	7.05308e+06	4.49648e+06	4.29645e+06	4.27929e+06	5.04361e+06	5.57894e+06	4.46204e+06	6.35184e+06	4.09382e+06	5.3586e+06	4.08125e+06	4.11266e+06	4.32902e+06	3.93688e+06	-	-	-
ME0116773	1-[1-(4-fluorophenyl)-2,5-dimethyl-1H-pyrrol-3-yl]-2-(pyrrolidin-1-yl)ethan-1-one	1-[1-(4-fluorophenyl)-2,5-dimethyl-1H-pyrrol-3-yl]-2-(pyrrolidin-1-yl)ethan-1-one	Aldehyde,Ketones,Esters	醛、酮、酯类	Ketones	酮类	C18H21FN2O	3	0.7013	314245-33-5	T3_positive	515096	928915	1.6693e+06	831810	824199	506888	141257	115404	101894	273502	143770	125295	577432	651507	651151	1.8876e+06	331208	430507	646042	671404	652846	659365	-	-	-
ME0062257	PGF2alpha methyl ether	PGF2α甲醚	Hormones and hormone related compounds	激素及激素相关物质	Hormones and hormone related compounds	激素及激素相关物质	C21H38O4	3	0.7001	143656-18-2	T3_positive	390480	431201	133531	359546	201644	322148	666494	508576	153076	284143	398720	489321	185202	233924	397519	304960	326867	327189	999375	974330	735238	915073	-	-	-
ME0102809	Tiamulin	泰木林	Terpenoids	萜类	Ditepenoids	二萜	C28H47NO4S	3	0.6986	55297-95-5	T3_positive	8.67608e+08	7.43216e+08	6.29256e+08	2.82745e+09	7.19115e+08	1.43728e+09	8.90624e+08	1.25526e+09	1.43896e+09	1.1207e+09	8.41973e+08	9.4914e+08	7.72776e+08	7.05036e+08	1.1407e+09	9.02e+08	6.36259e+08	1.50791e+09	1.039e+09	1.03989e+09	1.01795e+09	1.03542e+09	-	-	-
ME0139901	7-Hydroxycoumarinyl Arachidonate	7-羟基香豆素花生四烯酸酯	Amino acid and Its metabolites	氨基酸及其代谢物	polypeptide	多肽	C29H36O4	3	0.6935	161180-11-6	T3_positive	4.61634e+06	331128	459466	3.00671e+06	1.0893e+07	3.15331e+07	1.1037e+07	3.30173e+06	3.00623e+06	1.37206e+07	1.33679e+07	2.82547e+07	761580	3.65822e+06	4.89874e+06	5.08107e+06	464742	1.9921e+06	4.52711e+06	4.49096e+06	4.35138e+06	4.90898e+06	-	-	-
ME0053741	Glyceryl monostearate	单硬脂酸甘油酯	GL	甘油脂类	MG	单甘油酯	C21H42O4	3	0.6907	123-94-4 | 31566-31-1 | 22610-63-5 | 83138-62-9 | 85666-92-8 | 342394-34-7	T3_positive	1.05912e+07	2.4286e+06	7.61658e+06	4.10593e+06	4.28446e+06	8.01123e+06	3.59309e+06	7.6765e+06	5.72945e+06	9.27088e+06	8.27994e+06	8.56182e+06	3.28995e+07	7.32371e+06	9.11532e+06	9.22252e+06	8.83111e+06	6.18396e+06	7.62898e+06	8.99401e+06	8.81157e+06	9.26027e+06	-	-	-
ME0061669	11,12-Methyleneoctadecanoic acid	11,12-亚甲基十八烷酸	FA	脂肪酰类	FFA	游离脂肪酸	C19H36O2	3	0.6903	503-06-0	T3_positive	354851	764800	591059	323562	468011	4.0801e+06	1.66347e+06	405472	1.21959e+06	264101	333311	101119	360924	579172	1.23404e+06	331940	661218	577998	286703	355877	345907	391670	-	-	-
ME0154342	10-(3-Piperazin-1-ylpropyl)-2-(trifluoromethyl)phenothiazine	10-(3-哌嗪-1-基丙基)-2-(三氟甲基)吩噻嗪	Heterocyclic compounds	杂环化合物	Heterocyclic compounds	杂环化合物	C20H22F3N3S	3	0.6896	2804-16-2	T3_positive	1.14276e+06	165790	181710	1.39098e+06	265435	3.27163e+06	102961	58038.5	363273	161293	90943	119827	135709	73436.3	507366	191276	41972.3	73340.1	150917	135891	157540	110332	-	-	-
ME0103882	(2S,3R)-3-hydroxypyrrolidine-2-carboxylic acid	顺式-L-3-羟基脯氨酸	Amino acid and Its metabolites	氨基酸及其代谢物	Amino acid derivatives	氨基酸衍生物	C5H9NO3	3	0.6872	567-35-1 | 4298-05-9	T3_positive	6.58836e+06	5.71241e+06	3.54384e+06	9.20009e+06	789760	4.4934e+06	4.83421e+06	9.23435e+06	6.17175e+06	3.935e+06	3.78454e+06	4.37696e+06	1.19919e+07	2339492	7.56216e+06	2.65388e+06	7.20934e+06	9.20545e+06	5.15303e+06	5.1947e+06	5366148	5.44586e+06	-	-	-
ME0157527	Thio-THIP	硫代-THIP	Others	其他	Others	其他	C6H8N2OS	3	0.6865	97164-95-9	T3_positive	8.70989e+07	2.15123e+08	2.15744e+08	2.18989e+08	4.29807e+07	2.08034e+08	3.22576e+07	2.07046e+08	9.20062e+07	6.00246e+07	3.70027e+07	1.90191e+08	3.56007e+07	3.02138e+07	2.14109e+08	3.61612e+07	3.23807e+07	2.08335e+08	1.30654e+08	9.18401e+07	1.24195e+08	1.36633e+08	-	-	-
[truncated: 1,804 more rows]
